# Supplementary material for: Foreign shareholder, overseas sale and corporate profit margin
Source: PLoS One. 2024 Feb 5;19(2):e0296021. doi: 10.1371/journal.pone.0296021 (PMC10843053; doi:10.1371/journal.pone.0296021)
Supplement: S1 File — The empirical test code utilizing Stata16 in the article. Data2003-2021. Requisite data for empirical validation of the article. Psmdata2003-2021. The data obtained after conducting propensity score matching in the article. (ZIP) [file pone.0296021.s001.zip]

Archive with 4 entries (3 files):
- Supporting Information/
- Supporting Information/Code.docx
- Supporting Information/Data2003-2021.xlsx
- Supporting Information/Psmdata2003-2021.xlsx
