# Supplementary material for: Foreign shareholder, overseas sale and corporate profit margin
Source: PLoS One. 2024 Feb 5;19(2):e0296021. doi: 10.1371/journal.pone.0296021 (PMC10843053; doi:10.1371/journal.pone.0296021)
Supplement: S1 File — The empirical test code utilizing Stata16 in the article. Data2003-2021. Requisite data for empirical validation of the article. Psmdata2003-2021. The data obtained after conducting propensity score matching in the article. (ZIP) [file pone.0296021.s001.zip › Supporting Information/Data2003-2021.xlsx]

## Sheet: Sheet1
stkcd	fyr	place	size	lev	ppe	lninvest	ofirm	growth	opm	ind	poll	soe	dual	indp	mshare	board	ldiv	fc2	fs1	market	nonstate	law	age	fsrate	fsts	intnpcs	tobin	otps	fs10	fs15	cintd	sfr	cor	fmult	lnfirm	tfp_lp	lon	pre	aft
2	2003	15	23.0804	0.549243	0.0253786	20.6964	1	0.394744	0.127981	10	0	1	0	0.3636	0.000407	2.3979	0.2	1	1				2.56495	0.0526862	0	0	0.0015831	0	0	0	0	0.0330333	0.871665	1	4.11087	-0.441296	0	0	0
2	2004	15	23.4663	0.594163	0.0148976	21.7863	1	0.201748	0.164245	10	0	1	0	0.3636	0.000418	2.3979	0.05	1	1				2.63906	0.0499358	0	0	0.0015922	0	0	0	0	0.0428783	0.837547	1	4.14314	-0.178389	0	0	0
2	2005	15	23.814	0.60981	0.0098536	21.6428	1	0.377141	0.185472	10	0	1	0	0.3636	0.000343	2.3979	0.15	1	1				2.70805	0.0588515	0	0	0.0015935	0	0	0	0	0.044161	0.807723	1	4.15888	-0.126276	0	0	0
2	2006	15	24.605	0.649418	0.0104523	23.2743	1	0.690355	0.189875	10	0	1	0	0.3636	0.000292	2.3979	0.15	1	1				2.77259	0.0398773	0	0	0.0034701	0	0	0	0	0.0350577	0.806428	1	4.20469	-0.36605	0	0	0
2	2007	15	25.3294	0.661128	0.0057467	23.6572	1	0.990486	0.215413	10	0	1	0	0.3636	0.000291	2.3979	0.15	1	1	9.881	11.197	8.068	2.83321	0.0165086	0	0	0.0051441	0	0	0	0	0.0336239	0.789816	1	4.31749	-0.362776	0	0	0
2	2008	15	25.5044	0.674439	0.0106119	23.5813	1	0.153833	0.15527	10	0	1	0	0.3636	0.002441	2.3979	0.1	1	1	9.257	11.1	8.159	2.89037	0.016215	0	0	0.0016084	0	0	0	0	0.0453835	0.850309	1	4.43082	-0.436275	0	0	0
2	2009	15	25.6477	0.670015	0.0098538	24.014	1	0.192459	0.177678	10	0	1	0	0.3	0.002441	2.30259	0.05	1	1	9.244	10.948	7.344	2.94444	0.0154488	0	0	0.0023045	0	0	0	0	0.0309674	0.841276	1	4.56435	-0.0940988	0	0	0
2	2010	15	26.0969	0.746858	0.0056557	24.2816	1	0.0374959	0.234549	10	0	1	0	0.3636	0.002348	2.3979	0.07	1	1	9.835	11.858	7.713	2.99573	0.0151879	0	0	0.0014577	0	0	0	0	0.0409965	0.780494	1	4.81218	-0.218312	0	0	0
2	2011	15	26.4143	0.770999	0.0053876	24.2273	1	0.415447	0.219596	10	0	1	0	0.3636	0.002209	2.3979	0.1	1	1	9.888	11.697	7.742	3.04452	0.0139416	0	0	0.001066	0	0	0	0	0.0356182	0.790111	1	4.85203	-0.357641	0	0	0
2	2012	15	26.6603	0.783161	0.0042562	24.4862	1	0.436501	0.203781	10	0	1	0	0.3636	0.002142	2.3979	0.13	1	1	9.936	11.7	8.647	3.09104	0.0240249	0	0	0.0011927	0	0	0	0	0.0296402	0.805144	1	4.95583	-0.353819	0	0	0
2	2013	15	26.8954	0.779971	0.0044444	24.7255	1	0.313269	0.179158	10	0	1	0	0.3636	0.002884	2.3979	0.18	1	1	10.237	11.893	8.758	3.13549	0.0094909	0	0	0.0007387	0	0	0	0	0.0285389	0.828259	0	4.90527	-0.40722	0	0	0
2	2014	15	26.9546	0.772046	0.0045403	24.9035	1	0.0810004	0.170638	10	0	1	0	0.3636	0.001815	2.3979	0.410001	1	1	10.445	11.991	11.546	3.17805	0.143149	0	0	0.0011661	0	1	0	0	0.0308898	0.85785	1	4.8828	-0.256303	19	0	0
2	2015	15	27.1389	0.777015	0.0080443	25.1817	1	0.335827	0.169383	10	0	1	0	0.3636	0.001912	2.3979	0.5	1	1	11.076	12.171	11.574	3.21888	0.118981	0	0	0.0017435	0	1	0	0	0.0211623	0.848831	0	4.89784	-0.329948	19	0	0
2	2016	15	27.4455	0.805368	0.0081991	25.7152	1	0.229753	0.162277	10	0	1	0	0.3636	0.001816	2.3979	0.72	1	1	10.49	12.094	11.209	3.2581	0.119115	0	0	0.001236	0	1	0	0	0.0214603	0.858573	0	4.84419	-0.231177	19	0	0
2	2017	15	27.784	0.83981	0.0060916	26.0683	1	0.0100633	0.209195	10	0	1	1	0.3636	0.00109	2.3979	0.79	1	1	10.61	12.196	11.195	3.29584	0.119113	0	0	0.001618	0	1	0	0	0.0257804	0.816494	0	4.83628	-0.285403	19	0	0
2	2018	15	28.0554	0.845857	0.0075454	26.4189	1	0.225536	0.22675	10	0	1	0	0.3636	0.00109	2.3979	0.9	1	1	10.854	12.139	11.527	3.33221	0.139839	0	0	0.0009831	0	1	0	0	0.0264314	0.796334	1	4.82028	-0.422018	19	0	0
2	2019	15	28.1791	0.843589	0.0071678	26.4083	1	0.235875	0.208248	10	0	1	0	0.4	0.001065	2.30259	1.0451	1	1	11.342	12.174	13.669	3.3673	0.182818	0	0	0.0011565	0	1	1	0	0.0245845	0.805088	1	4.82028	-0.558368	19	0	0
2	2020	15	28.2565	0.812832	0.0067288	26.4838	1	0.139219	0.190781	10	0	1	0	0.3636	0.000762	2.3979	1.01662	1	1	11.673	12.562	14.61	3.4012	0.209066	0	0	0.0007977	0	1	1	0	0.0253796	0.836323	1	4.80402	-0.481104	19	0	0
2	2021	15	28.293	0.797399	0.0066134	26.6531	1	0.0803747	0.116014	10	0	1	0	0.3636	0.000762	2.3979	1.25	1	1	12.014	12.962	15.615	3.43399	0.19283	0	0	0.0004892	0	1	1	0	0.0282878	0.890265	1	4.75359	-0.634322	19	0	0
4	2003	15	19.2873	0.460139	0.181459	17.2557	0	-0.0139464	0.0394231	6	0	1	0	0.3333	0.000519	2.19722	0.03	1	0				2.56495	0	0	0	0.0054799	0	0	0	0	0.11669	0.939195	0	3.98898	-0.210606	0	1	0
4	2004	15	19.1827	0.427696	0.180441	17.1693	0	-0.106975	-0.0704453	6	0	1	0	0.3333	0.000519	2.19722	0	1	0				2.63906	0	0	0	0.0046636	0	0	0	0	0.114047	1.04914	0	4.02535	-0.304085	0	1	0
4	2005	15	18.8645	0.358844	0.208786	14.465	0	-0.42503	-0.35662	6	0	1	0	0.3333	0.000519	2.19722	0	1	0				2.70805	0	0	0	0.0034789	0	0	0	0	0.156357	1.409	0	4.04305	-0.123046	0	1	0
4	2011	15	19.0952	0.294935	0.186543	17.0391	0	-0.432705	0.166341	20	1	0	0	0.375	2.7e-05	2.07944	0	2	0	9.888	11.697	7.742	3.04452	0	0	0	0.0049084	0	0	0	0	0.0733309	0.830895	0	6.11147	-0.018096	0	1	0
4	2012	15	19.0778	0.232528	0.241166	13.5924	0	0.306825	0.143828	20	1	0	0	0.3333	2.7e-05	2.19722	0	2	0	9.936	11.7	8.647	3.09104	0	0	0	0.0046397	0	0	0	0	0.117087	0.881117	0	6.14204	-0.0543808	0	1	0
4	2013	15	19.3051	0.403239	0.16966	16.9423	0	-0.252443	0.157833	20	1	0	0	0.3333	2.7e-05	2.19722	0	0	1	10.237	11.893	8.758	3.13549	0.0052682	0	0	0.0067701	0	0	0	0	0.112617	0.85859	0	6.14419	-0.344638	0	0	0
4	2014	15	19.6394	0.534755	0.111804	17.243	0	0.107499	0.0472073	20	1	0	0	0.3333	2.7e-05	2.19722	0	0	0	10.445	11.991	11.546	3.17805	0	0	0	0.0083078	0	0	0	0	0.104572	0.94962	0	6.18415	-0.491341	0	0	1
4	2015	15	19.8037	0.590402	0.094771	17.243	0	0.494308	0.0841563	20	1	0	1	0.3333	0.014533	2.19722	0	0	0	11.076	12.171	11.574	3.21888	0	0	0	0.0236046	0	0	0	0	0.0707484	0.922642	0	6.24028	-0.210686	0	0	1
4	2016	15	19.2259	0.203456	0.149588	13.5924	0	1.38821	0.17929	20	1	0	1	0.3333	0.014505	2.19722	0	0	0	10.49	12.094	11.209	3.2581	0	0	0	0.0211591	0	0	0	0	0.0417884	0.912718	0	6.32436	0.633119	0	0	1
4	2017	15	19.4096	0.315247	0.11613	17.9454	0	-0.518178	0.0634674	20	1	0	1	0.3333	0.014505	2.19722	0	0	0	10.61	12.196	11.195	3.29584	0	0	0	0.010209	0	0	0	0	0.536649	1.0384	0	6.45991	0.264967	0	0	1
4	2018	15	19.6768	0.477966	0.0028198	17.5722	0	1.64685	-0.0650389	20	1	0	1	0.3333	0.015769	2.19722	0	0	0	10.854	12.139	11.527	3.33221	0	0	0	0.0073429	0	0	0	0	0.738372	1.09624	0	6.47543	1.06199	0	0	1
4	2019	15	21.1251	0.0602434	0.001492	13.5924	0	-0.704944	0.0674434	20	1	0	1	0.3333	9.6e-05	2.19722	0	0	0	11.342	12.174	13.669	3.3673	0	0	0	0.0013507	0	0	0	0	0.7677	1.23086	0	6.52796	0.556212	0	0	1
4	2020	15	21.1702	0.0682637	0.0012741	13.5924	0	1.59159	0.223529	8	0	0	1	0.375	1e-06	2.07944	0	0	0	11.673	12.562	14.61	3.4012	0	0	0	0.0023452	0	0	0	0	0.181468	0.579793	0	5.96101	-0.521106	0	0	1
4	2021	15	20.8281	0.146164	0.0022034	16.1847	0	0.0299902	-1.73041	8	0	0	1	0.3333	1e-06	2.19722	0	0	0	12.014	12.962	15.615	3.43399	0	0	0	0.0031949	0	0	0	0	0.118646	0.744238	0	5.96358	-0.59765	0	0	1
5	2008	15	21.0519	0.458645	0.0586048	18.2093	1	-0.636425	-0.31656	18	0	0	0	0.3333	0	2.70805	0	0	1	9.257	11.1	8.159	2.94444	0.201502	0	0	0.0030155	0	1	1	0	0.0254187	1.36899	0	4.14314	-0.0062142	19	0	0
5	2009	15	21.0003	0.467575	0.0655607	18.1454	0	-0.602719	-1.87973	18	0	0	0	0.3333	0	2.70805	0	0	1	9.244	10.948	7.344	2.99573	0.201502	0	0	0.0078367	0	1	1	0	0.0712453	2.76594	0	4.14314	-0.967012	19	0	0
5	2010	15	20.9807	0.47796	0.0601467	18.1133	1	2.17727	-0.0772855	18	0	0	0	0.3333	0	2.70805	0	0	1	9.835	11.858	7.713	3.04452	0.201502	0	0	0.0049689	0	1	1	0	0.0229037	1.07397	0	3.98898	-0.30103	19	0	0
5	2011	15	20.9548	0.476484	0.0208138	18.4526	1	-0.537034	-1.04247	18	0	0	0	0.3333	0	2.70805	0	0	1	9.888	11.697	7.742	3.09104	0.201502	0	0	0.005348	0	1	1	0	0.0559743	2.07918	0	3.98898	-0.645323	19	0	0
5	2012	15	21.0007	0.483142	0.0182305	17.2325	1	0.56483	-0.0467669	10	0	0	0	0.3333	0	2.70805	0	0	1	9.936	11.7	8.647	3.13549	0.201502	0	0	0.0039812	0	1	1	0	0.0231885	1.39048	0	4.95583	-0.316785	19	0	0
5	2013	15	20.8961	0.474831	0.0208482	17.189	1	-0.476352	-0.858939	10	0	0	0	0.3333	0	2.70805	0	0	1	10.237	11.893	8.758	3.17805	0.201502	0	0	0.0036618	0	1	1	0	0.0614066	1.76451	0	4.90527	-0.539484	19	0	0
5	2014	15	21.0356	0.509964	0.018967	17.7606	1	0.0137393	1.01399	10	0	0	0	0.3333	0	2.70805	0	0	1	10.445	11.991	11.546	3.21888	0.201502	0	0	0.0055976	0	1	1	0	0.0714374	1.95104	0	4.8828	-0.64466	19	0	0
5	2015	15	21.509	0.44704	0.0169786	17.6925	1	0.593989	-0.705816	10	0	0	0	0.3333	0	2.70805	0	2	1	11.076	12.171	11.574	3.2581	0.174052	0	0	0.0087601	0	1	1	0	0.0692654	1.70675	0	4.89784	-0.738555	19	0	0
5	2016	15	21.6504	0.463709	0.0148728	18.6553	1	4.72788	0.267733	13	0	0	0	0.3333	0	2.70805	0	2	1	10.49	12.094	11.209	3.29584	0.174052	0	0	0.0052797	0	1	1	0	0.029957	0.998872	0	3.49651	-0.846472	19	0	0
5	2017	15	21.7921	0.517747	0.0112932	19.4405	1	0.101811	0.105045	13	0	0	0	0.3333	0	2.70805	0	2	1	10.61	12.196	11.195	3.33221	0.186338	0	0	0.0031205	0	1	1	0	0.0308481	1.0346	1	3.7612	-0.816569	19	0	0
5	2018	15	21.8616	0.49404	0.0090114	18.3757	1	-0.0842708	0.355309	13	0	0	0	0.3571	0	2.63906	0	2	1	10.854	12.139	11.527	3.3673	0.174052	0	0	0.0017963	0	1	1	0	0.0282996	1.06539	0	3.89182	-0.758771	19	0	0
5	2019	15	21.8324	0.425337	0.0101617	19.2493	1	0.136632	0.362407	13	0	0	0	0.4167	0	2.48491	0	2	1	11.342	12.174	13.669	3.4012	0.174052	0	0	0.0018773	0	1	1	0	0.0190113	1.04872	0	4.00733	-0.735533	19	0	0
5	2020	15	21.6205	0.459425	0.0115225	20.0259	1	-0.278114	-0.964666	13	0	0	0	0.3571	0	2.63906	0	2	1	11.673	12.562	14.61	3.43399	0.139098	0	0	0.0020198	0	1	0	0	0.0213966	1.09584	0	4.47734	-0.572503	19	0	0
6	2003	15	22.1016	0.727631	0.0462443	20.3612	0	-0.0474371	-0.131474	10	0	1	0	0.3333	0	2.19722	0.08	1	0				2.48491	0	0	0	0.0012318	0	0	0	1	0.0106083	1.12716	0	4.11087	-0.550065	0	1	0
6	2004	15	22.1147	0.718999	0.0555671	20.0921	0	-0.0554159	0.0108752	10	0	1	0	0.3333	0	2.19722	0	1	0				2.56495	0	0	0	0.000927	0	0	0	1	0.0191524	0.993178	0	4.14314	-0.423444	0	1	0
6	2005	15	21.6606	0.557579	0.0410385	20.0726	0	-0.236077	0.0915951	10	0	1	1	0.375	7.5e-05	2.07944	0.075	1	0				2.63906	0	0	0	0.0009587	0	0	0	1	0.0317588	0.948866	0	4.15888	-0.481417	0	1	0
6	2006	15	21.7945	0.545582	0.0309888	19.6867	0	-0.125064	0.19881	10	0	1	0	0.3333	0.015881	2.19722	0.18	1	0				2.70805	0	0	0	0.0025638	0	0	0	0	0.0224915	0.799885	0	4.20469	-0.055843	0	1	0
6	2007	15	22.4404	0.677418	0.0057596	21.4683	0	-0.183734	0.278331	10	0	1	0	0.3333	0.015881	2.19722	0.35	1	0	9.881	11.197	8.068	2.77259	0	0	0	0.0036918	0	0	0	0	0.0240696	0.78995	0	4.31749	-0.425069	0	1	0
6	2008	15	22.5019	0.716675	0.0047482	21.0241	0	-0.0022398	0.155809	10	0	1	0	0.3333	0.025588	2.19722	0.1	1	0	9.257	11.1	8.159	2.83321	0	0	0	0.0014904	0	0	0	0	0.0236945	0.853944	0	4.43082	-1.82648	0	1	0
6	2009	15	22.7073	0.698577	0.0014031	22.0089	0	0.809881	0.192537	10	0	1	0	0.3333	0.023973	2.19722	0.08	1	0	9.244	10.948	7.344	2.89037	0	0	0	0.0026216	0	0	0	0	0.0315998	0.855316	0	4.56435	-0.0593019	0	1	0
6	2010	15	22.8713	0.701421	0.0008671	21.5179	0	0.264703	0.271807	10	0	1	0	0.3333	0.022446	2.19722	0.12	1	0	9.835	11.858	7.713	2.94444	0	0	0	0.0020727	0	0	0	0	0.025498	0.74064	0	4.81218	0.218771	0	1	0
6	2011	15	22.8422	0.652855	0.0008367	19.6855	0	0.107127	0.217657	10	0	1	0	0.3333	0.018009	2.19722	0.06	1	0	9.888	11.697	7.742	2.99573	0	0	0	0.0014036	0	0	0	0	0.0373083	0.786279	0	4.85203	0.259052	0	1	0
6	2012	15	22.9579	0.620165	0.000577	20.9073	0	0.188072	0.274072	10	0	1	0	0.3333	0.013798	2.19722	0.04	1	0	9.936	11.7	8.647	3.04452	0	0	0	0.0017933	0	0	0	0	0.0339168	0.728292	0	4.95583	0.589816	0	1	0
6	2013	15	23.0227	0.579972	0.0005414	21.6781	0	0.498858	0.200358	10	0	1	0	0.3333	0.010961	2.19722	0.1	1	0	10.237	11.893	8.758	3.09104	0	0	0	0.0015896	0	0	0	0	0.014605	0.801547	0	4.90527	-0.419836	0	1	0
6	2014	15	23.1874	0.64142	0.0003562	21.4789	0	-0.494946	0.28826	10	0	1	0	0.3333	0.008403	2.19722	0.155	1	0	10.445	11.991	11.546	3.13549	0	0	0	0.0022583	0	0	0	0	0.031721	0.84741	0	4.8828	-0.526083	0	1	0
6	2015	15	23.2651	0.646151	0.0002656	22.0952	0	0.569229	0.162029	10	0	1	0	0.375	0.004784	2.07944	0.118	1	0	11.076	12.171	11.574	3.17805	0	0	0	0.0034567	0	0	0	0	0.0241153	0.837037	0	4.89784	-0.354664	0	1	0
6	2016	15	23.3012	0.610499	0.0002157	21.9714	0	-0.0808588	0.271142	10	0	1	0	0.375	0.003991	2.07944	0.12	1	0	10.49	12.094	11.209	3.21888	0	0	0	0.0024869	0	0	0	0	0.0210838	0.866573	0	4.84419	0.177117	0	1	0
6	2017	15	23.2989	0.565648	0.0002229	20.7949	0	-0.118903	0.325006	10	0	1	0	0.4286	0.001546	1.94591	0.18	1	0	10.61	12.196	11.195	3.2581	0	0	0	0.0023299	0	0	0	0	0.0165457	0.822592	0	4.83628	-0.0788302	0	1	0
6	2018	15	23.3287	0.528236	0.0004933	21.2609	0	-0.151246	0.424905	10	0	1	0	0.4286	0	1.94591	0.181	1	0	10.854	12.139	11.527	3.29584	0	0	0	0.001095	0	0	0	0	0.0171658	0.773821	0	4.82028	0.125927	0	1	0
6	2019	15	23.4798	0.544612	0.0008348	21.9526	0	0.485494	0.29706	10	0	1	0	0.4286	0	1.94591	0.195	1	1	11.342	12.174	13.669	3.33221	0.0102753	0	0	0.0010092	0	0	0	0	0.0138654	0.729567	0	4.82028	-0.364928	0	0	0
6	2020	15	23.4599	0.492185	0.002856	21.9584	0	-0.213489	0.370236	10	0	1	0	0.3333	0	2.19722	0.179	1	1	11.673	12.562	14.61	3.3673	0.0045364	0	0	0.0009663	0	0	0	0	0.0152046	0.771125	0	4.80402	-0.532773	0	0	0
6	2021	15	23.8846	0.65322	0.0017999	22.5435	0	0.0524195	0.243595	10	0	1	0	0.375	0	2.07944	0.193	1	1	12.014	12.962	15.615	3.4012	0.0043338	0	0	0.0007357	0	0	0	0	0.0217794	0.815047	0	4.75359	-1.04022	0	0	0
7	2003	15	20.8345	0.763461	0.428831	19.09	0	0.471444	0.135028	10	0	0	0	0.3636	0	2.3979	0	2	0				2.48491	0	0	0	0.0025799	0	0	0	0	0.113631	0.857312	0	4.11087	-0.546791	0	1	0
7	2004	15	20.7706	0.909256	0.409971	18.2694	0	-0.594377	-0.636323	10	0	0	0	0.3636	0	2.3979	0	0	0				2.56495	0	0	0	0.0051015	0	0	0	0	0.356924	1.60147	0	4.14314	-0.21661	0	1	0
7	2005	15	20.5658	0.872991	0.464643	18.162	0	1.58401	0.0041193	10	0	0	0	0.3636	0	2.3979	0	0	0				2.63906	0	0	0	0.0042614	0	0	0	0	0.117017	0.969983	0	4.15888	0.211519	0	1	0
7	2006	15	20.5074	0.978746	0.553024	17.9887	0	-0.447381	-0.353785	10	0	0	0	0.3636	0	2.3979	0	0	0				2.70805	0	0	0	0.0261327	0	0	0	0	0.317893	1.35656	0	4.20469	0.33634	0	1	0
7	2012	15	20.4871	0.624158	0.107852	14.9839	0	0.891048	0.0300471	7	0	0	0	0.3333	0.109013	2.19722	0	0	0	9.936	11.7	8.647	3.04452	0	0	0	0.0112605	0	0	0	0	0.186998	0.969953	0	2.48491	-0.66174	0	1	0
7	2013	15	20.304	0.462754	0.125219	14.0117	1	-0.314446	0.0736083	7	0	0	0	0.375	0.108693	2.07944	0	0	0	10.237	11.893	8.758	3.09104	0	0	0	0.0090753	0	0	0	0	0.264566	0.926392	0	2.48491	-0.286925	0	1	0
7	2014	15	20.339	0.474294	0.112947	0	1	-0.0758143	-0.145102	7	0	0	0	0.5	0.000452	1.79176	0	0	0	10.445	11.991	11.546	3.13549	0	0	0	0.0094201	0	0	0	0	0.28596	1.1451	0	2.48491	-0.665398	0	1	0
7	2015	15	19.9901	0.223848	0.149913	0	1	-0.500442	0.127491	7	0	0	0	0.375	0	2.07944	0	0	0	11.076	12.171	11.574	3.17805	0	0	0	0.0147375	0	0	0	1	0.363432	1.07523	0	2.48491	0.0562366	0	1	0
7	2016	15	20.0585	0.149962	0.134249	0	0	-0.607318	2.3457	7	0	0	0	0.3333	0.000647	2.19722	0	0	0	10.49	12.094	11.209	3.21888	0	0	0	0.0135389	0	0	0	1		1.8032	0	2.3979	-0.330384	0	1	0
7	2017	15	19.9083	0.118029	0.157741	17.6901	0	0.0201648	0.167769	10	0	0	0	0.3333	0	2.19722	0	0	0	10.61	12.196	11.195	3.2581	0	0	0	0.0147834	0	0	0	1		1.3432	0	4.83628	0.14113	0	1	0
7	2018	15	20.1158	0.643431	0.122004	18.3863	0	0.0706243	-4.6938	10	0	0	0	0.3333	0	2.19722	0	0	0	10.854	12.139	11.527	3.29584	0	0	0	0.0143769	0	0	0	1		5.28361	0	4.82028	-0.0262152	0	1	0
7	2019	15	20.0953	0.601261	0.112571	0	0	-0.0099661	0.970715	10	0	0	0	0.4	0	1.60944	0	0	0	11.342	12.174	13.669	3.33221	0	0	0	0.0154661	0	0	0	1		1.13254	0	4.82028	0.126368	0	1	0
7	2020	15	19.7138	0.813932	0.126842	0	0	0.0743811	-2.67402	10	0	0	0	0.4	0	1.60944	0	0	0	11.673	12.562	14.61	3.3673	0	0	0	0.0356146	0	0	0	1	0.0189545	0.814369	0	4.80402	-0.0265282	0	1	0
8	2005	15	18.3224	0.249367	0.705194	0	0	0.375383	-0.134486	8	0	0	0	0.5	0	1.79176	0	0	0				2.63906	0	0	0	0.0043951	0	0	0	0	0.248291	1.14604	0	3.8712	-0.231299	0	1	0
8	2006	15	18.1572	0.069084	0.502607	0	0	-0.741803	-0.169356	8	0	0	0	0.5	0	1.79176	0	0	0				2.70805	0	0	0	0.0042938	0	0	0	1		1.22874	0	3.97029	-0.708178	0	1	0
8	2013	15	20.2559	0.100605	0.536794	0	0	-0.081551	0.0994516	7	0	0	0	0.4286	0	1.94591	0	0	0	10.237	11.893	8.758	3.09104	0	0	0	0.0048483	0	0	0	0	0.0106873	0.904103	0	2.48491	-0.135898	0	1	0
8	2014	15	20.3288	0.112276	0.455509	0	0	0.0089772	0.0595436	7	0	0	0	0.4286	0	1.94591	0	0	0	10.445	11.991	11.546	3.13549	0	0	0	0.0112084	0	0	0	0	0.0131919	0.946635	0	2.48491	-0.136181	0	1	0
8	2015	15	22.0012	0.189809	0.119262	15.6838	0	3.216	0.151142	21	0	0	0	0.4286	0.127967	1.94591	0	0	0	11.076	12.171	11.574	3.17805	0	0.0039453	1	0.0097601	0	0	0	0	0.0525761	0.861364	0	6.94505	-0.249793	0	1	0
8	2016	15	22.8265	0.246583	0.0223164	15.5213	0	0.448569	0.3005	21	0	1	0	0.4286	0.089433	1.94591	0	1	0	10.49	12.094	11.209	3.21888	0	0.0012581	1	0.0042415	0	0	0	0	0.068571	0.782999	0	7.03878	-0.445816	0	1	0
8	2017	15	23.0915	0.326949	0.0229524	15.9854	1	0.242497	0.437721	21	0	1	0	0.4286	0.08224	1.94591	0.01	1	0	10.61	12.196	11.195	3.2581	0	0.0017377	1	0.0034312	0	0	0	0	0.0657044	0.808451	0	7.15929	-0.539215	0	1	0
8	2018	15	23.0714	0.29251	0.0294123	19.4356	1	0.100376	0.168828	21	0	1	0	0.3333	0.073135	2.19722	0.049992	1	0	10.854	12.139	11.527	3.29584	0	0.0154584	1	0.0014806	0	0	0	0	0.0926278	0.87882	0	7.18539	-0.722684	0	1	0
8	2019	15	23.2119	0.370962	0.0368488	19.5904	1	0.255465	0.170799	21	0	1	0	0.3333	0.055356	2.19722	0.009867	1	0	11.342	12.174	13.669	3.33221	0	0.0106903	1	0.0013323	0	0	0	0	0.0919332	0.885491	0	7.25276	-0.50897	0	1	0
8	2020	15	23.2749	0.480167	0.0351186	21.8818	1	-0.404524	-0.446822	21	0	1	0	0.3333	0.041319	2.19722	0.01	1	1	11.673	12.562	14.61	3.3673	0.0142606	0.0025496	1	0.0010592	0	0	0	0	0.125715	1.11649	0	7.51969	-0.510958	0	0	0
8	2021	15	23.2393	0.568954	0.0333342	21.7443	0	0.155036	-0.609426	21	0	0	1	0.3333	0.041381	2.19722	0	1	1	12.014	12.962	15.615	3.4012	0.0141955	0.0091338	1	0.0015321	0	0	0	0	0.115796	1.11218	0	7.51698	-0.57147	0	0	0
9	2003	15	22.1728	0.692499	0.105781	20.5037	1	0.260156	0.0562534	18	0	1	0	0.1429	0.000207	1.94591	0	1	0				2.56495	0	0	0	0.0033001	0	0	0	0	0.0993781	0.981116	0	4.26268	-0.445107	0	1	0
9	2004	15	22.3267	0.663205	0.173856	20.3398	1	0.202869	0.074173	18	0	1	1	0.375	0.000204	2.07944	0	1	0				2.63906	0	0	0	0.0019648	0	0	0	0	0.101794	0.96474	0	4.21951	-0.220135	0	1	0
9	2005	15	22.3101	0.649825	0.174819	20.139	1	0.330944	0.0747645	18	0	1	1	0.375	0.000204	2.07944	0	0	0				2.70805	0	0	0	0.0012939	0	0	0	0	0.103719	0.962838	0	4.18966	-0.188421	0	1	0
9	2006	15	22.43	0.646419	0.153492	20.5648	1	0.212431	0.100071	18	0	1	1	0.375	0.000267	2.07944	0	1	0				2.77259	0	0	0	0.0020814	0	0	0	0	0.0822579	0.958223	0	4.20469	-0.192852	0	1	0
9	2007	15	22.4879	0.591281	0.143563	20.9252	1	-0.217908	0.200918	18	0	1	1	0.375	0.000217	2.07944	0	1	0	9.881	11.197	8.068	2.83321	0	0.116283	1	0.0063877	0	0	0	0	0.105369	1.04665	0	4.20469	-0.318917	0	1	0
9	2008	15	22.5289	0.589999	0.147308	20.8473	1	0.484345	0.124142	18	0	1	1	0.375	0.000258	2.07944	0	1	0	9.257	11.1	8.159	2.89037	0	0	0	0.0016575	0	0	0	0	0.08485	0.854419	0	4.14314	-0.185876	0	1	0
9	2009	15	22.7384	0.602092	0.120552	21.5265	1	0.130402	0.152706	18	0	0	1	0.375	0.000254	2.07944	0.03	0	0	9.244	10.948	7.344	2.94444	0	0	0	0.0040121	0	0	0	0	0.0968265	0.925067	0	4.14314	-0.0877776	0	1	0
9	2010	15	23.0283	0.62953	0.0858064	21.9435	1	-0.0160924	0.162867	18	0	0	1	0.3333	0.000173	2.19722	0.035	0	0	9.835	11.858	7.713	2.99573	0	0	0	0.0049253	0	0	0	0	0.110381	0.915226	0	3.98898	-0.725722	0	1	0
9	2011	15	23.1901	0.650402	0.0838462	22.0408	1	0.263767	0.120694	18	0	0	1	0.3333	0.000168	2.19722	0.02	0	0	9.888	11.697	7.742	3.04452	0	0	0	0.0028856	0	0	0	0	0.101282	0.921766	0	3.98898	-0.702927	0	1	0
9	2012	15	23.3013	0.643669	0.0889448	21.6925	1	-0.0100031	0.0938357	18	0	0	1	0.375	0.000151	2.07944	0	0	0	9.936	11.7	8.647	3.09104	0	0	0	0.0020451	0	0	0	0	0.133645	1.01082	0	3.09104	-0.504418	0	1	0
9	2013	15	23.3342	0.628798	0.116107	21.4854	1	0.0324092	0.113924	18	0	0	1	0.375	0.000151	2.07944	0.03	0	0	10.237	11.893	8.758	3.13549	0	0	0	0.002346	0	0	0	0	0.13181	1.01965	0	3.13549	-0.513939	0	1	0
9	2014	15	23.4128	0.628934	0.112365	22.0631	1	0.0376539	0.126843	18	0	0	1	0.4286	0.000151	1.94591	0.03	0	0	10.445	11.991	11.546	3.17805	0	0	0	0.0035674	0	0	0	0	0.115046	0.986284	0	3.13549	-0.516609	0	1	0
9	2015	15	23.6199	0.638202	0.12435	22.0394	1	0.128465	0.224688	18	0	0	1	0.4286	0.000842	1.94591	0.02	0	0	11.076	12.171	11.574	3.21888	0	0.121165	1	0.0043631	0	0	0	0	0.108206	0.973996	0	3.21888	-0.514136	0	1	0
9	2016	15	23.797	0.623791	0.138208	22.1764	1	0.317839	0.0699515	18	0	0	1	0.3333	0.001022	2.19722	0.07	0	0	10.49	12.094	11.209	3.2581	0	0.105954	1	0.0027373	0	0	0	0	0.0950209	0.989078	0	3.21888	-0.510622	0	1	0
9	2017	15	24.0232	0.63312	0.137033	22.6129	1	0.0954126	0.0505282	18	0	0	1	0.3333	0.001232	2.19722	0.02	0	0	10.61	12.196	11.195	3.29584	0	0.124874	1	0.0015624	0	0	0	0	0.107615	1.01047	0	3.17805	-0.553163	0	1	0
9	2018	15	24.1194	0.649896	0.140172	22.6606	1	0.668047	0.0911403	18	0	0	1	0.3333	0.001232	2.19722	0.02	0	1	10.854	12.139	11.527	3.33221	0.0074494	0.13916	1	0.0008864	0	0	0	0	0.0923874	0.913377	0	3.09104	-0.384256	0	0	0
9	2019	15	24.1314	0.645559	0.154364	22.6912	1	0.0199035	0.0956326	18	0	1	1	0.375	0.001232	2.07944	0.02	1	1	11.342	12.174	13.669	3.3673	0.0121657	0.185834	1	0.001491	0	0	0	0	0.0969195	0.950653	0	3.09104	-0.437217	0	0	0
9	2020	15	24.1845	0.584217	0.144388	22.6578	1	-0.113391	0.131898	18	0	0	1	0.3333	0.001473	2.19722	0.02	0	1	11.673	12.562	14.61	3.4012	0.020072	0.209747	1	0.0014663	0	0	0	0	0.110583	0.948587	1	2.77259	-0.481902	0	0	0
9	2021	15	24.3362	0.577624	0.132939	22.5137	1	0.656944	0.122176	18	0	0	1	0.375	0.001473	2.07944	0.03	0	1	12.014	12.962	15.615	3.43399	0.0288816	0.184526	1	0.0023768	0	0	0	0	0.0655325	0.918198	0	2.56495	-0.70079	0	0	0
10	2003	15	20.5803	0.602121	0.112688	18.449	0	0.125067	0.181851	5	0	0	0	0.3571	0	2.63906	0	0	0				2.19722	0	0	0	0.0022764	0	0	0	1	0.0601307	0.86942	0	4.58497	-0.323838	0	1	0
10	2004	15	20.5749	0.598615	0.101793	18.8636	0	0.0596525	0.0694733	5	0	0	0	0.3333	0	2.70805	0	0	0				2.30259	0	0	0	0.0018863	0	0	0	1	0.0692513	0.938934	0	4.58497	-0.147443	0	1	0
10	2005	15	19.6833	0.791249	0.125861	18.4773	0	-0.254608	-0.251216	5	0	0	0	0.3333	0	2.70805	0	0	0				2.3979	0	0	0	0.005619	0	0	0	1	0.100797	1.30742	0	4.57471	-0.34066	0	1	0
10	2013	15	20.7507	0.358152	0.0424896	15.6928	0	0.925853	0.0326088	21	0	0	0	0.3636	0	2.3979	0	0	0	10.237	11.893	8.758	2.94444	0	0	0	0.0068373	0	0	0	0	0.0887932	0.967391	0	6.81564	-0.0124924	0	1	0
10	2014	15	20.5054	0.314128	0.0598226	17.818	0	-0.364488	-0.223654	21	0	0	0	0.4	0	2.30259	0	0	0	10.445	11.991	11.546	2.99573	0	0	0	0.0078894	0	0	0	0	0.0511597	1.21305	0	6.8742	-0.786104	0	1	0
10	2015	15	22.3646	0.579577	0.0110846	20.4116	0	3.1571	0.0268075	4	0	0	0	0.4	0	2.30259	0	0	0	11.076	12.171	11.574	3.04452	0	0	0	0.0038154	0	0	0	0	0.0158266	0.981235	0	4.35671	-1.41111	0	1	0
10	2016	15	22.3029	0.544721	0.0143739	19.9557	0	0.100431	0.0664526	4	0	0	0	0.3636	0.002294	2.3979	0	0	0	10.49	12.094	11.209	3.09104	0	0	0	0.0028533	0	0	0	0	0.0292404	1.07112	0	4.49981	-0.676885	0	1	0
10	2017	15	21.8563	0.620116	0.0202226	18.3745	0	-0.280622	-1.37414	4	0	0	0	0.3636	0.002294	2.3979	0	0	0	10.61	12.196	11.195	3.13549	0	0	0	0.0037671	0	0	0	0	0.0547932	2.47181	0	4.58497	-0.0176503	0	1	0
10	2018	15	21.9091	0.819505	0.0217	17.9426	0	-0.544245	-2.0728	4	0	0	0	0.4	0	2.30259	0	0	0	10.854	12.139	11.527	3.17805	0	0	0	0.0045238	0	0	0	0	0.094595	3.12073	0	4.57471	-0.688822	0	1	0
10	2020	15	21.9879	0.769527	0.0064443	0	0	-0.255949	0.0868406	4	0	0	0	0.3636	0	2.3979	0	0	0	11.673	12.562	14.61	3.2581	0	0	0	0.0039272	0	0	0	0	0.0003451	0.929555	0	4.67283	-0.968341	0	1	0
10	2021	15	22.2466	0.812883	0.0040145	18.8227	0	0.247323	0.0374672	4	0	0	0	0.3636	0	2.3979	0	0	0	12.014	12.962	15.615	3.29584	0	0	0	0.0036007	0	0	0	0		0.906393	0	4.68213	-0.561151	0	1	0
11	2005	15	21.3069	0.637241	0.138164	18.1992	1	-0.273552	0.114061	18	0	1	0	0.3333	3.3e-05	2.19722	0	1	1				2.63906	0.0009963	0	0	0.003856	0	0	0	0	0.0364114	0.901543	0	4.18966	-0.117986	0	0	0
11	2006	15	21.2203	0.644801	0.152944	18.6761	1	-0.676227	-0.0645168	18	0	1	0	0.3	5e-05	2.30259	0	1	0				2.70805	0	0	0	0.0046889	0	0	0	0	0.054831	1.10627	0	4.20469	-0.754521	0	1	1
11	2007	15	21.3573	0.699376	0.0597355	19.3724	1	0.0674356	-0.151033	18	0	1	0	0.3333	9e-06	2.19722	0	1	0	9.881	11.197	8.068	2.77259	0	0	0	0.0107297	0	0	0	0	0.0478203	1.24165	0	4.20469	-0.819929	0	1	1
11	2009	15	21.7651	0.766335	0.0271611	19.6538	1	0.355917	0.154869	18	0	1	0	0.3333	9e-06	2.19722	0	1	0	9.244	10.948	7.344	2.89037	0	0	0	0.0085283	0	0	0	0	0.0250892	0.847113	0	4.14314	0.217448	0	1	1
11	2010	15	21.7925	0.699635	0.0268126	19.497	1	0.174845	0.196218	10	0	1	0	0.375	9e-06	2.07944	0.0112	1	0	9.835	11.858	7.713	2.94444	0	0	0	0.0041241	0	0	0	0	0.0150591	0.807077	0	4.81218	-0.547864	0	1	1
11	2011	15	21.9759	0.676791	0.0185768	18.2978	1	0.418244	0.242082	10	0	1	0	0.3333	0	2.19722	0	1	0	9.888	11.697	7.742	2.99573	0	0	0	0.0028822	0	0	0	0	0.0232806	0.758135	0	4.85203	-0.920693	0	1	1
11	2012	15	22.0972	0.619304	0.0199512	18.4557	1	0.321415	0.260785	10	0	1	0	0.3333	0	2.19722	0	1	1	9.936	11.7	8.647	3.04452	0.0015643	0	0	0.0025259	0	0	0	0	0.0236132	0.740905	0	4.95583	0.163079	0	0	0
11	2013	15	22.0774	0.534334	0.0194413	19.0867	1	-0.130055	0.261598	10	0	1	0	0.3333	0	2.19722	0	1	1	10.237	11.893	8.758	3.09104	0.001636	0	0	0.0022879	0	0	0	0	0.0248389	0.741592	0	4.90527	-0.231447	0	0	0
11	2014	15	22.08	0.465632	0.0164987	19.165	1	-0.216632	0.45311	10	0	1	0	0.3333	0	2.19722	0.25	1	0	10.445	11.991	11.546	3.13549	0	0	0	0.0025412	0	0	0	0	0.0207482	0.716093	0	4.8828	-0.402558	0	1	1
11	2015	15	22.2003	0.520347	0.0196197	19.0049	1	-0.150603	0.0442254	10	0	1	0	0.3333	0	2.19722	0.22	1	1	11.076	12.171	11.574	3.17805	0.0018716	0	0	0.003652	0	0	0	0	0.0389275	0.962957	0	4.89784	-0.0937808	0	0	0
11	2016	15	22.6185	0.637636	0.0111103	17.4197	1	0.911239	0.240238	10	0	1	0	0.3333	0	2.19722	0.08	1	0	10.49	12.094	11.209	3.21888	0	0	0	0.0041042	0	0	0	0	0.0229733	0.760843	0	4.84419	0.617055	0	1	1
11	2017	15	22.4084	0.458117	0.0054413	17.4721	1	0.410589	0.286676	10	0	1	0	0.375	0	2.07944	0.18	1	0	10.61	12.196	11.195	3.2581	0	0	0	0.0030355	0	0	0	0	0.0107341	0.750113	0	4.83628	-0.400127	0	1	1
11	2018	15	22.4846	0.425931	0.0056033	17.5291	1	-0.0404346	0.278288	10	0	1	0	0.3333	0	2.19722	0.299999	1	0	10.854	12.139	11.527	3.29584	0	1	1	0.0014517	0	0	0	0	0.0166836	0.722386	0	4.82028	0.450051	0	1	1
11	2019	15	23.1003	0.696768	0.0086849	21.5293	1	0.421359	0.248862	10	0	1	0	0.3333	0	2.19722	0.3	1	0	11.342	12.174	13.669	3.33221	0	0	0	0.0015221	0	0	0	0	0.0281583	0.748688	0	4.82028	-0.368145	0	1	1
11	2020	15	23.2253	0.690259	0.0095216	22.0135	1	0.0360214	0.25038	10	0	1	0	0.3333	0	2.19722	0.36	1	1	11.673	12.562	14.61	3.3673	0.0048857	0	0	0.0017006	0	0	0	0	0.0109038	0.754	1	4.80402	-0.0684777	0	0	0
11	2021	15	23.4031	0.689266	0.0074175	22.0202	1	0.0944336	0.291895	10	0	1	0	0.3333	0	2.19722	0.41	1	1	12.014	12.962	15.615	3.4012	0.0069404	0	0	0.0013597	0	0	0	0	0.0163293	0.709347	0	4.75359	-0.678329	0	0	0
12	2003	15	21.9806	0.373424	0.587144	18.9204	1	0.260011	0.178293	21	0	0	0	0.3333	0.000137	2.19722	0.15	0	1				2.48491	0.0339887	0.193053	1	0.0012608	0	0	0	1	0.0812358	0.823528	1	5.93224	-0.208127	0	0	0
12	2004	15	22.2794	0.481675	0.607035	20.1517	1	0.4152	0.210974	21	0	0	0	0.3333	0.000137	2.19722	0.18	0	1				2.56495	0.0526573	0.163871	1	0.0013458	0	0	0	0	0.0649809	0.790539	1	6.01127	-0.170855	0	0	0
12	2005	15	22.4322	0.508313	0.682549	20.6379	1	0.223203	0.179349	21	0	0	0	0.3333	0.0001	2.19722	0.25	0	1				2.63906	0.0388621	0.15528	1	0.0009644	0	0	0	1	0.070599	0.822976	1	6.01616	-0.0382122	0	0	0
12	2006	15	22.6361	0.565767	0.690199	20.465	1	0.28218	0.149287	21	0	0	0	0.3333	0.000135	2.19722	0.18	0	1				2.70805	0.143369	0.170396	1	0.0021205	0	1	0	1	0.0665546	0.853129	1	6.07993	-0.222462	9	0	0
12	2007	15	22.8578	0.493006	0.612648	20.0662	1	0.418879	0.153531	21	0	0	1	0.3333	0.00014	2.19722	0.45	0	1	9.881	11.197	8.068	2.77259	0.0515615	0	0	0.0036748	0	0	0	1	0.0599998	0.853139	1	6.18208	-0.188571	0	0	0
12	2008	15	23.0628	0.536142	0.534249	20.8815	1	0.0203949	0.108932	21	0	0	1	0.3333	0.009754	2.19722	0.15	1	1	9.257	11.1	8.159	2.83321	0.0479206	0	0	0.0013926	0.0019943	0	0	1	0.051524	0.901261	1	6.2186	-0.240952	0	0	0
12	2009	15	23.1133	0.485852	0.73807	20.658	1	0.235347	0.203215	21	0	0	0	0.3333	0.007797	2.19722	0.1	1	1	9.244	10.948	7.344	2.89037	0.0238084	0.136514	1	0.0027077	0	0	0	0	0.0458812	0.8004	1	6.32256	-0.159819	0	0	0
12	2010	15	23.2466	0.457945	0.708193	21.7431	1	0.466906	0.236715	21	0	1	0	0.3333	0.006509	2.19722	0.35	1	1	9.835	11.858	7.713	2.94444	0.0171571	0.187037	1	0.0038398	0	0	0	1	0.0343025	0.770271	1	6.58202	-0.164369	0	0	0
12	2011	15	23.4499	0.521906	0.617201	21.8452	1	0.0680261	0.181553	21	0	1	1	0.3333	0.006574	2.19722	0.35	1	1	9.888	11.697	7.742	2.99573	0.0179154	0.229748	1	0.0016285	0	0	0	1	0.0308709	0.819211	1	6.7093	-0.313961	0	0	0
12	2012	15	23.386	0.493004	0.656986	21.7157	1	-0.154324	0.0495354	21	0	1	1	0.3333	0.005853	2.19722	0.18	1	0	9.936	11.7	8.647	3.04452	0	0.19334	1	0.0014901	0	0	0	1	0.033573	0.960711	0	6.79794	-0.348019	0	1	1
12	2013	15	23.4366	0.442868	0.529213	21.843	1	0.105719	0.234879	21	0	1	0	0.3333	0.006239	2.19722	0.15	1	1	10.237	11.893	8.758	3.09104	0.0124362	0.132226	1	0.001272	0	0	0	1	0.0345748	0.878038	1	6.81564	-0.325699	0	0	0
12	2014	15	23.4501	0.442985	0.644522	20.8503	1	-0.0891274	0.115061	21	0	1	0	0.3333	0.006463	2.19722	0.3	1	1	10.445	11.991	11.546	3.13549	0.023932	0.0904598	1	0.0013709	0	0	0	1	0.0377202	0.91988	1	6.8742	-0.358125	0	0	0
12	2015	15	23.4742	0.511695	0.651438	21.7769	1	0.0548494	0.0706282	21	0	0	0	0.6	0.005576	1.60944	0.5	0	1	11.076	12.171	11.574	3.17805	0.0255232	0.0861143	1	0.0022922	0	0	0	1	0.038134	0.955741	1	6.94505	-0.420398	0	0	0
12	2016	15	23.5651	0.525907	0.668227	21.087	1	0.207673	0.0963814	21	0	0	1	0.4286	0	1.94591	0.3	0	1	10.49	12.094	11.209	3.21888	0.0347366	0.105663	1	0.0018314	0	0	0	1	0.0336319	0.89797	1	7.03878	-0.316776	0	0	0
12	2017	15	23.6955	0.55057	0.590774	21.7224	1	0.212313	0.0901425	21	0	0	0	0.3333	0.004243	2.19722	0.1	0	1	10.61	12.196	11.195	3.2581	0.0296785	0.124457	1	0.0015468	0	0	0	1	0.0308962	0.917487	1	7.15929	-0.322398	0	0	0
12	2018	15	23.6737	0.505634	0.519552	21.769	1	-0.0247659	0.0501679	21	0	0	0	0.375	0.006029	2.07944	0.05	0	1	10.854	12.139	11.527	3.29584	0.0342692	0.136279	1	0.0007832	0.0043046	0	0	1	0.0334576	0.958707	1	7.18539	-0.400646	0	0	0
12	2019	15	23.6248	0.457957	0.537493	21.0651	1	-0.0130005	0.0633802	21	0	0	0	0.375	0.003327	2.07944	0.05	0	1	11.342	12.174	13.669	3.33221	0.0465968	0.128743	1	0.001015	0.0043008	0	0	1	0.0371723	0.954116	1	7.25276	-0.373729	0	0	0
12	2020	15	23.6071	0.406367	0.511418	21.7696	1	0.0190245	0.104193	21	0	0	0	0.3333	0.001924	2.19722	0.069971	0	1	11.673	12.562	14.61	3.3673	0.0472947	0.158761	1	0.0013635	0.0043774	0	0	1	0.0219205	0.852394	1	7.51969	-0.351193	0	0	0
12	2021	15	23.716	0.404872	0.429628	22.0136	1	0.277173	0.141678	21	0	0	0	0.3333	0.001528	2.19722	0.1	0	1	12.014	12.962	15.615	3.4012	0.0403412	0.0934433	1	0.0016413	0	0	0	1	0.0198617	0.783941	1	7.51698	-0.271728	0	0	0
14	2003	15	20.5724	0.697302	0.1236	18.2016	0	-0.378634	0.114657	10	0	1	1	0.2727	0	2.3979	0.03	1	0				2.48491	0	0	0	0.0023039	0	0	0	1	0.0728309	0.893812	0	4.11087	-0.276599	0	1	0
14	2004	15	20.8778	0.750282	0.0866955	15.2079	0	0.67538	0.0684118	10	0	1	1	0.3333	0	2.48491	0.032	1	0				2.56495	0	0	0	0.0017255	0	0	0	1	0.0566913	0.935396	0	4.14314	0.163688	0	1	0
14	2005	15	20.7248	0.648903	0.0965099	18.4345	0	-0.113992	0.0878743	10	0	1	0	0.3333	0	2.48491	0.03	1	0				2.63906	0	0	0	0.0016928	0	0	0	1	0.0403885	0.912056	0	4.15888	-0.0221169	0	1	0
14	2006	15	20.7507	0.632946	0.0893732	18.8299	0	-0.237034	0.110295	10	0	1	0	0.4	0	2.30259	0.035	1	0				2.70805	0	0	0	0.0025771	0	0	0	0	0.0324001	0.904336	0	4.20469	-1.09369	0	1	0
14	2007	15	20.8249	0.668238	0.0298069	19.8243	0	-0.44474	0.0121898	10	0	1	0	0.3636	2.2e-05	2.3979	0.006	1	0	9.881	11.197	8.068	2.77259	0	0	0	0.0070523	0	0	0	0	0.0468996	0.997418	0	4.31749	-0.9297	0	1	0
14	2008	15	21.2344	0.743529	0.0207119	19.2091	0	0.678886	0.195517	10	0	1	0	0.3636	8e-06	2.3979	0.024999	1	0	9.257	11.1	8.159	2.83321	0	0	0	0.0034719	0	0	0	0	0.0773414	0.801152	0	4.43082	-0.642233	0	1	0
14	2009	15	21.2783	0.719721	0.0186456	18.8261	0	1.22309	0.151692	10	0	1	0	0.4444	6e-06	2.19722	0.03	1	0	9.244	10.948	7.344	2.89037	0	0	0	0.0064036	0	0	0	0	0.0416307	0.84933	0	4.56435	0.326777	0	1	0
14	2010	15	21.1868	0.647875	0.0192048	19.5193	0	0.0595163	0.133841	10	0	1	0	0.4444	5e-06	2.19722	0.03	1	0	9.835	11.858	7.713	2.94444	0	0	0	0.0033113	0	0	0	0	0.0322581	0.866272	0	4.81218	-0.170923	0	1	0
14	2011	15	21.3096	0.663812	0.0159309	20.1254	0	-0.456148	0.205734	10	0	1	0	0.3333	0	2.19722	0.035	1	0	9.888	11.697	7.742	2.99573	0	0	0	0.0016357	0	0	0	0	0.0430202	0.793215	0	4.85203	-0.930053	0	1	0
14	2012	15	21.4266	0.686526	0.0132673	18.8261	0	0.0537014	0.0989289	10	0	1	0	0.3333	0	2.19722	0.02	1	0	9.936	11.7	8.647	3.04452	0	0	0	0.0027006	0	0	0	0	0.0478124	0.905261	0	4.95583	-0.274631	0	1	0
14	2013	15	21.3613	0.649425	0.014854	20.1785	0	0.338565	0.0844912	10	0	1	0	0.3333	0	2.19722	0.025	1	0	10.237	11.893	8.758	3.09104	0	0	0	0.0031189	0	0	0	0	0.0453567	0.915807	0	4.90527	-0.380825	0	1	0
14	2014	15	21.5283	0.676601	0.0100842	20.4222	0	-0.0924461	0.165247	10	0	1	0	0.3333	0	2.19722	0.015	1	0	10.445	11.991	11.546	3.13549	0	0	0	0.0038481	0	0	0	0	0.0500959	0.835094	0	4.8828	-0.578467	0	1	0
14	2015	15	21.4982	0.643892	0.0094729	20.3302	0	-0.192651	0.125575	10	0	1	0	0.3333	1.1e-05	2.19722	0.019	1	0	11.076	12.171	11.574	3.17805	0	0	0	0.0059525	0	0	0	0	0.0413924	0.875876	0	4.89784	-0.322386	0	1	0
14	2016	15	21.3512	0.575952	0.0106344	19.6146	0	0.502267	0.0368516	10	0	1	0	0.3333	1.1e-05	2.19722	0.037	1	0	10.49	12.094	11.209	3.21888	0	0	0	0.0052775	0	0	0	0	0.0392467	0.963148	0	4.84419	0.656584	0	1	0
14	2017	15	21.1474	0.476437	0.0117288	18.3153	0	-0.173363	-0.0006033	10	0	1	0	0.3333	0	2.19722	0.015	1	0	10.61	12.196	11.195	3.2581	0	0	0	0.0027175	0	0	0	0	0.0474371	1.0006	0	4.83628	0.549814	0	1	0
14	2018	15	21.3742	0.504366	0.0080561	17.9899	0	-0.302474	0.0534095	10	0	1	0	0.3333	0	2.19722	0.01	1	0	10.854	12.139	11.527	3.29584	0	0	0	0.0019719	0	0	0	0	0.0423296	0.946591	0	4.82028	-0.603914	0	1	0
14	2019	15	21.4025	0.515342	0.0071752	17.5044	0	0.224096	0.0689714	10	0	1	0	0.3333	0	2.19722	0.066	1	0	11.342	12.174	13.669	3.33221	0	0	0	0.0019645	0	0	0	0	0.0217318	0.931029	0	4.82028	-0.850119	0	1	0
14	2020	15	21.6127	0.608096	0.0104487	18.5925	0	-0.20876	0.0314406	10	0	1	0	0.3333	0	2.19722	0.011	1	0	11.673	12.562	14.61	3.3673	0	0	0	0.0017511	0	0	0	0	0.0387729	0.966151	0	4.80402	-0.0037024	0	1	0
14	2021	15	21.655	0.608645	0.0097056	18.7105	0	0.851127	0.0874332	10	0	1	0	0.375	0	2.07944	0.008	1	0	12.014	12.962	15.615	3.4012	0	0	0	0.0016078	0	0	0	0	0.0353467	0.864026	0	4.75359	-0.468662	0	1	0
16	2003	15	22.9889	0.658813	0.13014	18.1463	1	0.592517	0.0097177	21	0	1	0	0.3333	3.5e-05	2.19722	0	1	1				2.48491	0.196693	0	0	0.0008133	0	1	1	0	0.112669	0.990858	1	5.93224	-0.164291	19	0	0
16	2004	15	22.9848	0.641335	0.134608	18.066	1	0.0434199	0.0127458	21	0	1	0	0.3333	5e-06	2.19722	0	1	1				2.56495	0.198731	0	0	0.0006261	0	1	1	0	0.110129	0.992271	1	6.01127	-0.284647	19	0	0
16	2005	15	22.9338	0.619856	0.142404	18.2541	1	-0.142685	0.0034817	21	0	1	1	0.3333	5e-06	2.19722	0	1	1				2.63906	0.228305	0	0	0.0004052	0	1	1	0	0.123884	0.999463	1	6.01616	-0.263648	19	0	0
16	2006	15	23.0211	0.64376	0.127421	18.4485	1	0.104772	0.0094222	21	0	1	1	0.3333	7e-06	2.19722	0	1	1				2.70805	0.173829	0	0	0.0004683	0	1	1	0	0.1208	0.993297	1	6.07993	-0.215415	19	0	0
16	2007	15	22.9509	0.591938	0.139217	17.7599	1	-0.0384851	0.0202935	21	0	1	1	0.4286	7e-06	1.94591	0.1	1	1	9.881	11.197	8.068	2.77259	0.179234	0.187921	1	0.0009362	0	1	1	0	0.130861	0.980417	1	6.18208	-0.279784	19	0	0
16	2008	15	23.0794	0.617391	0.127408	16.8887	1	0.0029759	0.0229892	21	0	1	1	0.4286	5e-06	1.94591	0	1	1	9.257	11.1	8.159	2.83321	0.136525	0.249776	1	0.000623	0	1	0	0	0.124568	0.975684	1	6.2186	-0.261292	19	0	0
16	2009	15	23.331	0.697358	0.105665	17.8725	1	0.0863348	0.0094028	21	0	1	0	0.4286	5e-06	1.94591	0.05	1	1	9.244	10.948	7.344	2.89037	0.0923946	0.155611	1	0.001495	0	0	0	0	0.126027	0.992058	1	6.32256	-0.285457	0	0	0
16	2010	15	23.5246	0.743477	0.0903855	20.2982	1	0.290551	-0.0016403	21	0	1	0	0.4286	5e-06	1.94591	0.01	1	1	9.835	11.858	7.713	2.94444	0.0942086	0.232208	1	0.0008996	0	0	0	0	0.117667	1.00331	1	6.58202	-0.350432	0	0	0
16	2011	15	23.551	0.749408	0.105242	20.6303	1	-0.052236	-0.013897	21	0	1	0	0.4286	0	1.94591	0.01	1	1	9.888	11.697	7.742	2.99573	0.0823573	0.226423	1	0.0005954	0	0	0	0	0.131405	1.01867	1	6.7093	-0.469201	0	0	0
16	2012	15	23.5304	0.743593	0.11398	20.6206	1	0.130737	-0.0065556	21	0	1	0	0.4286	0	1.94591	0.01	1	1	9.936	11.7	8.647	3.04452	0.0869953	0.207586	1	0.000594	0	0	0	0	0.12633	1.00816	1	6.79794	-0.416129	0	0	0
16	2013	15	23.4797	0.728132	0.121227	19.9945	1	0.0910071	-0.0034736	21	0	1	0	0.4286	0	1.94591	0.01	1	1	10.237	11.893	8.758	3.09104	0.0806231	0.198878	1	0.0007199	0.10033	0	0	0	0.127387	1.00622	1	6.81564	-0.360574	0	0	0
16	2014	15	23.5434	0.743884	0.106303	21.0236	1	-0.0291526	-0.0077027	21	0	1	0	0.4286	0	1.94591	0.01	1	1	10.445	11.991	11.546	3.13549	0.0852021	0.242621	1	0.0011127	0.142224	0	0	0	0.124307	1.03843	1	6.8742	-0.517799	0	0	0
16	2015	15	23.3801	0.784184	0.123751	19.3143	1	-0.0529417	-0.0853063	21	0	1	1	0.6	0	1.60944	0.01	1	1	11.076	12.171	11.574	3.17805	0.182185	0.322322	1	0.0035876	0.0423779	1	1	0	0.133097	1.08782	1	6.94505	-0.437793	19	0	0
16	2016	15	23.5707	0.807546	0.0912816	19.8311	1	0.103515	-0.0114408	21	0	1	1	0.4286	0	1.94591	0	1	1	10.49	12.094	11.209	3.21888	0.171757	0.296396	1	0.0021698	0.0023198	1	1	0	0.112614	1.02789	1	7.03878	-0.49	19	0	0
16	2017	15	23.8828	0.652011	0.0673708	21.1201	1	0.538363	0.211099	21	0	1	0	0.4286	1.1e-05	1.94591	0	1	1	10.61	12.196	11.195	3.2581	0.16178	0.486619	1	0.0011802	0.027674	1	1	0	0.0685926	1.0061	1	7.15929	-0.402167	19	0	0
16	2018	15	24.2193	0.713465	0.0730702	21.8899	1	0.477109	0.0029102	21	0	1	0	0.4286	1.1e-05	1.94591	0.162001	1	1	10.854	12.139	11.527	3.29584	0.161728	0.634309	1	0.0005473	0.0060794	1	1	0	0.0494761	1.02465	1	7.18539	-0.29913	19	0	0
16	2019	15	24.4748	0.766908	0.0601418	23.3426	1	0.194948	0.005502	21	0	1	0	0.4286	1.1e-05	1.94591	0.1	1	1	11.342	12.174	13.669	3.33221	0.170603	0.631258	1	0.0007029	0.0100665	1	1	0	0.0417846	1.04354	1	7.25276	-0.317764	19	0	0
16	2020	15	24.6328	0.78505	0.0637306	23.4842	1	-0.0864906	0.0087451	21	0	1	0	0.4286	1.1e-05	1.94591	0.05	1	1	11.673	12.562	14.61	3.3673	0.15955	0.604545	4	0.0009844	0.0044109	1	1	0	0.0362574	1.03898	1	7.51969	-0.388258	19	0	0
16	2021	15	24.409	0.744174	0.100573	23.2005	1	-0.0247324	0.0308124	21	0	1	0	0.4286	1.1e-05	1.94591	0.1	1	1	12.014	12.962	15.615	3.4012	0.162319	0.551303	3	0.0010252	0	1	1	0	0.0290809	1.04806	1	7.51698	-0.403061	19	0	0
17	2014	15	17.7569	0.737887	0.0150314	0	0	-0.217774	-0.0317227	21	0	0	0	0.3333	1.5e-05	2.19722	0	0	1	10.445	11.991	11.546	3.13549	0.0655124	0	0	0.154679	0	0	0	0	0.0251825	1.03172	1	6.8742	-0.305599	0	0	0
17	2015	15	17.6413	0.708077	0.0219735	0	0	-0.193712	-0.0022254	21	0	0	1	0.375	1.1e-05	2.07944	0	0	1	11.076	12.171	11.574	3.17805	0.0507657	0	0	0.31452	0	0	0	0	0.0381052	1.00222	1	6.94505	-0.0987946	0	0	0
17	2016	15	17.8061	0.680489	0.068942	0	0	-0.169715	0.0296816	21	0	0	1	0.375	1.1e-05	2.07944	0	0	1	10.49	12.094	11.209	3.21888	0.0725694	0	0	0.220903	0	0	0	0	0.0390782	0.970318	1	7.03878	-0.101396	0	0	0
17	2017	15	18.1136	0.743597	0.0535769	0	0	-0.0315553	0.0131887	21	0	0	1	0.3333	1e-05	2.19722	0	0	1	10.61	12.196	11.195	3.2581	0.066625	0	0	0.0995976	0	0	0	0	0.0397306	0.986793	1	7.15929	-0.359852	0	0	0
17	2018	15	18.1093	0.768162	0.0478245	0	0	-0.12789	-0.0192189	21	0	0	1	0.3333	1e-05	2.19722	0	0	1	10.854	12.139	11.527	3.29584	0.0752805	0	0	0.0777961	0	0	0	0	0.049482	1.01922	1	7.18539	-0.491163	0	0	0
17	2019	15	17.9544	0.817616	0.0668143	0	0	-0.365986	-0.105182	21	0	0	1	0.3333	1e-05	2.19722	0	0	1	11.342	12.174	13.669	3.33221	0.0750925	0	0	0.119694	0	0	0	0	0.0418096	1.10518	1	7.25276	-0.559387	0	0	0
17	2021	15	18.394	0.753473	0.0353234	12.3384	0	0.402088	-0.0065481	21	0	0	1	0.3333	1e-05	2.19722	0	0	1	12.014	12.962	15.615	3.4012	0.0691005	0	0	0.0450639	0	0	0	0	0.0199941	0.993849	1	7.51698	-0.0191546	0	0	0
18	2003	15	19.7825	0.201988	0.372188	18.1048	1	0.287607	0.0099718	19	1	1	0	0.3333	0	2.19722	0	1	1				2.48491	0.21368	0.89731	1	0.002433	0	1	1	0	0.0368119	0.997905	1	4.64439	-0.432408	16	0	0
18	2004	15	20.0866	0.352758	0.387969	18.4937	1	0.269286	0.0045093	19	1	1	0	0.3333	0	2.19722	0	1	1				2.56495	0.212997	0.888628	1	0.0018667	0	1	1	1	0.0929769	1.0007	1	4.7185	-0.246831	16	0	0
18	2005	15	20.0208	0.415455	0.373888	18.4048	1	0.0292227	-0.165637	19	1	1	0	0.3333	0	2.19722	0	1	1				2.63906	0.212997	0.888729	3	0.0016186	0	1	1	1	0.0408947	1.15163	1	4.7362	-0.469731	16	0	0
18	2006	15	19.9149	0.325078	0.33215	18.0592	1	-0.115587	0.114714	19	1	1	0	0.3333	0	2.19722	0	1	1				2.70805	0.218673	0.891026	3	0.0016845	0	1	1	1	0.0383387	1.21208	1	4.78749	-0.455503	16	0	0
18	2014	15	19.0327	0.297661	0.0071968	18.2592	1	-0.592007	0.311743	19	1	0	1	0.3333	0	2.19722	0	0	1	10.445	11.991	11.546	3.13549	0.180798	0.126907	1	0.0197863	0	1	1	0	0.0302801	1.48711	1	5.21494	9.49821	16	0	0
18	2015	15	22.1139	0.681256	0.0109139	17.2214	1	363.068	0.107581	19	1	0	1	0.3333	0.342665	2.19722	0	0	1	11.076	12.171	11.574	3.17805	0.0547453	0.392485	1	0.0145034	0	0	0	0	0.0034127	0.89243	0	5.24702	0.101025	0	0	0
18	2016	15	22.801	0.770794	0.0160883	20.4836	1	0.163237	0.119292	4	0	0	1	0.3333	0.34327	2.19722	0	0	1	10.49	12.094	11.209	3.21888	0.0684272	0.682974	1	0.008385	0	0	0	0	0.0064992	0.881185	1	4.49981	-0.660024	0	0	0
18	2017	15	23.1801	0.806291	0.0149588	20.9623	1	0.392739	0.0781674	4	0	0	0	0.3333	0.344085	2.19722	0.06	0	1	10.61	12.196	11.195	3.2581	0.013682	0	0	0.0038841	0	0	0	0	0.0049581	0.92209	0	4.58497	-0.644938	0	0	0
18	2018	15	22.9854	0.972347	0.0165302	19.9934	0	-0.626452	-0.597267	4	0	0	0	0.3333	0.344318	2.19722	0.04	0	1	10.854	12.139	11.527	3.29584	0.0684272	0.289023	1	0.011451	0	0	0	0	0.0116609	1.60974	1	4.57471	-0.518074	0	0	0
18	2019						0						0											0	0	0		0	1	1	1			0	4.93447		0	0	0
18	2020						0						0											0	0	0		0	1	1	1			0	4.98361		0	0	0
19	2003	15	19.9111	0.460485	0.0717814	19.043	0	-0.197789	-0.440886	19	0	0	0	0.3333	4.2e-05	2.19722	0	0	1				2.48491	0.0064931	0	0	0.004033	0	0	0	0	0.441012	1.89101	1	4.64439	-0.695087	0	0	0
19	2004	15	19.956	0.485979	0.186819	0	0	0.043292	-0.026073	19	0	1	0	0.4286	4.2e-05	1.94591	0	1	1				2.56495	0.0075717	0	0	0.0036293	0	0	0	0	0.354771	1.77977	1	4.7185	-0.709639	0	0	0
19	2005	15	19.9002	0.411281	0.218121	18.8741	0	0.258038	0.15667	19	0	1	0	0.3333	4.2e-05	2.19722	0	1	1				2.63906	0.0130197	0	0	0.0028203	0	0	0	0	0.140695	1.58578	1	4.7362	-0.685616	0	0	0
19	2006	15	19.9662	0.368205	0.196387	18.6685	0	0.258042	0.591134	19	0	1	0	0.3333	0	2.19722	0	1	1				2.70805	0.0021124	0	0	0.0028914	0	0	0	0	0.131695	1.46339	0	4.78749	-0.611863	0	0	0
19	2007	15	19.9641	0.215707	0.206803	18.8068	0	0.875831	0.0692343	19	0	1	0	0.3333	0	2.19722	0	1	1	9.881	11.197	8.068	2.77259	0.0169101	0	0	0.0089923	0	0	0	0	0.0517219	1.10417	1	4.83628	-0.536227	0	0	0
19	2008	15	20.0921	0.279769	0.18054	18.7817	0	-0.213914	0.0821079	19	0	1	0	0.3333	0	2.19722	0	1	1	9.257	11.1	8.159	2.83321	0.0181177	0	0	0.0020697	0	0	0	0	0.0665257	1.10455	1	4.83628	-0.395843	0	0	0
19	2009	15	20.2506	0.413914	0.190321	18.9025	0	0.218532	-0.0549844	19	0	1	0	0.3333	0	2.19722	0	1	1	9.244	10.948	7.344	2.89037	0.0154827	0.180272	1	0.0044475	0	0	0	0	0.0528872	1.08222	1	4.8828	-0.355897	0	0	0
19	2010	15	20.3054	0.433623	0.234819	18.3479	0	0.247935	-0.003849	19	0	1	0	0.3333	0	2.19722	0	1	1	9.835	11.858	7.713	2.94444	0.0031711	0.0279792	1	0.0044655	0	0	0	0	0.0515261	1.04286	0	4.99043	-0.430263	0	0	0
19	2011	15	20.7834	0.162047	0.142008	17.9727	0	0.38483	-0.0156798	19	0	1	0	0.3333	0	2.19722	0	1	0	9.888	11.697	7.742	2.99573	0	0.0084606	1	0.0019499	0	0	0	0	0.0517275	1.02569	0	5.0876	-0.39495	0	1	1
19	2012	15	20.9246	0.177289	0.130842	17.0531	0	-0.023379	0.238269	19	0	1	0	0.3333	0	2.19722	0	1	0	9.936	11.7	8.647	3.04452	0	0.113598	1	0.0018809	0	0	0	0	0.0636968	1.10172	0	5.14749	-0.604047	0	1	1
19	2013	15	21.0134	0.243113	0.230594	10.9595	0	0.410336	0.0958397	19	0	1	0	0.3333	0	2.19722	0.2	1	0	10.237	11.893	8.758	3.09104	0	0.352482	1	0.0016863	0	0	0	1	0.0782216	1.06006	0	5.16479	-0.648038	0	1	1
19	2014	15	20.867	0.139418	0.344238	13.8573	0	-0.160151	0.0310176	19	0	1	0	0.3333	0	2.19722	0	1	1	10.445	11.991	11.546	3.13549	0.0064552	0.037471	1	0.0020874	0	0	0	1	0.0941792	0.97854	0	5.21494	-0.452489	0	0	0
19	2015	15	20.782	0.0974302	0.337984	15.7664	0	-0.0812147	-0.142611	19	0	1	0	0.3333	0.000668	2.19722	0	1	1	11.076	12.171	11.574	3.17805	0.0148679	0.0257351	1	0.0048046	0	0	0	0	0.136153	1.14954	1	5.24702	-0.531453	0	0	0
19	2016	15	20.8875	0.109292	0.282564	15.5848	0	-0.19171	0.344489	19	0	1	0	0.3333	0.000676	2.19722	0	1	0	10.49	12.094	11.209	3.21888	0	0.0457588	1	0.0062397	0	0	0	1	0.162184	1.24866	0	5.31812	-0.395897	0	1	1
19	2017	15	20.7913	0.100182	0.293111	15.4735	0	0.155017	-0.181087	19	0	1	0	0.3333	0.000676	2.19722	0.05	1	0	10.61	12.196	11.195	3.2581	0	0.0458431	1	0.005614	0	0	0	1	0.139538	1.19019	0	5.40268	-0.656779	0	1	1
19	2018	15	22.5903	0.329474	0.153524	20.2181	0	33.0724	0.0317155	19	0	1	0	0.3333	0.000257	2.19722	0	1	0	10.854	12.139	11.527	3.29584	0	0.0038322	1	0.001812	0	0	0	1	0.0237035	0.969563	0	5.41165	0.18189	0	1	1
19	2019	15	22.6365	0.31758	0.139488	20.6454	0	0.0279959	0.039202	5	0	1	0	0.3333	8.8e-05	2.19722	0.1	1	0	11.342	12.174	13.669	3.33221	0	0.0037169	1	0.0014476	0	0	0	1	0.0226635	0.962788	0	5.11199	-0.103411	0	1	1
19	2020	15	22.7124	0.34396	0.153596	20.652	0	0.0745519	0.0383247	5	0	1	0	0.3333	0	2.19722	0.2	1	1	11.673	12.562	14.61	3.3673	0.0060771	0.0046145	1	0.0017217	0	0	0	1	0.0169384	0.947055	0	5.23644	-0.122895	0	0	0
19	2021	15	22.7605	0.387596	0.277436	20.6195	0	-0.146826	0.049607	5	0	1	0	0.3333	0	2.19722	0.2	1	1	12.014	12.962	15.615	3.4012	0.0023102	0.0042781	1	0.0016312	0	0	0	1	0.0246772	0.937319	0	5.23111	-0.154591	0	0	0
20	2003	15	19.9817	0.419417	0.583216	0	0	-0.0809455	-0.059105	21	0	1	0	0.2857	0.000233	1.94591	0	1	1				2.48491	0.126298	0	0	0.0038319	0	1	0	0	0.0281401	1.19982	1	5.93224	-0.232561	19	0	0
20	2009	15	20.4446	0.667058	0.276809	19.2074	0	1.68352	0.0163372	21	0	0	1	0.5	0	1.79176	0	0	1	9.244	10.948	7.344	2.89037	0.117808	0	0	0.0079235	0	1	0	0	0.0120783	0.983663	1	6.32256	-0.463918	19	0	0
20	2010	15	20.4029	0.632778	0.281892	19.1355	0	0.466919	0.0195617	21	0	0	1	0.4286	0	1.94591	0	0	1	9.835	11.858	7.713	2.94444	0.112752	0	0	0.0064021	0	1	0	0	0.0053945	0.980438	1	6.58202	-0.146513	19	0	0
20	2011	15	20.3204	0.58566	0.310555	19.042	0	0.174627	0.017336	21	0	0	1	0.4286	0	1.94591	0	0	1	9.888	11.697	7.742	2.99573	0.112752	0	0	0.0034475	0	1	0	0	0.0061743	0.982664	1	6.7093	-0.153111	19	0	0
20	2012	15	20.34	0.588963	0.297432	18.9137	0	-0.173431	0.007745	21	0	0	1	0.4286	0	1.94591	0	0	1	9.936	11.7	8.647	3.04452	0.110699	0.577547	1	0.0040219	0	1	0	0	0.0111455	0.992255	1	6.79794	-0.304909	19	0	0
20	2013	15	20.4104	0.62581	0.267372	18.9057	0	-0.134095	-0.012149	21	0	0	1	0.4286	0	1.94591	0	0	1	10.237	11.893	8.758	3.09104	0.110699	0.42144	1	0.0043361	0	1	0	0	0.0159882	1.01215	1	6.81564	-0.571898	19	0	0
20	2014	15	20.8741	0.758028	0.160344	20.1876	0	0.108514	0.0068311	21	0	0	1	0.4286	0	1.94591	0	0	1	10.445	11.991	11.546	3.13549	0.110699	0.380125	1	0.0051706	0	1	0	0	0.0165682	0.994584	1	6.8742	-0.201344	19	0	0
20	2015	15	20.8674	0.72819	0.0957649	20.1339	0	-0.281193	-0.0058587	21	0	0	1	0.4286	0	1.94591	0	0	1	11.076	12.171	11.574	3.17805	0.1265	0.348645	1	0.0172661	0	1	0	0	0.0228803	1.05641	1	6.94505	-0.166986	19	0	0
20	2016	15	20.2651	0.494528	0.128929	0	0	0.239685	0.013552	21	0	0	1	0.5	0	1.79176	0	0	1	10.49	12.094	11.209	3.21888	0.125246	0.340989	1	0.0126879	0	1	0	0	0.0184365	0.986987	1	7.03878	-0.450549	19	0	0
20	2017	15	20.2609	0.490804	0.13278	0	0	0.385796	0.0061977	21	0	0	1	0.5	0	1.79176	0	0	1	10.61	12.196	11.195	3.2581	0.125892	0.326155	1	0.0079941	0	1	0	0	0.0185498	0.994656	1	7.15929	-0.289455	19	0	0
20	2018	15	20.2405	0.475007	0.304792	0	0	-0.257556	0.0063514	21	0	0	1	0.5	0	1.79176	0	0	1	10.854	12.139	11.527	3.29584	0.142393	0.209004	1	0.0058493	0	1	0	0	0.0221338	0.995689	1	7.18539	-0.453205	19	0	0
20	2019	15	20.2358	0.463615	0.322764	18.106	0	0.13266	0.0109491	21	0	0	1	0.5	0.009994	1.79176	0	0	1	11.342	12.174	13.669	3.33221	0.148721	0.210622	1	0.0058679	0	1	0	0	0.0289364	0.989674	1	7.25276	-0.25907	19	0	0
20	2020	15	20.2577	0.464384	0.308397	17.9264	1	-0.0413206	0.0126307	21	0	0	1	0.5	0.009994	1.79176	0	2	1	11.673	12.562	14.61	3.3673	0.136147	0.281375	1	0.0053825	0	1	0	0	0.0222883	0.99261	1	7.51969	-0.264392	19	0	0
20	2021	15	20.3076	0.479568	0.28471	11.6536	1	0.106787	0.0144204	21	0	0	1	0.5	0.009994	1.79176	0	2	1	12.014	12.962	15.615	3.4012	0.126066	0.333866	1	0.0048318	0	1	0	0	0.0110245	0.985772	1	7.51698	-0.404769	19	0	0
21	2003	15	22.2023	0.42848	0.179343	19.3871	1	0.272032	0.0490483	21	0	1	0	0.3333	0.001364	2.19722	0.1	1	1				2.30259	0.162617	0	0	0.0031792	0	1	1	0	0.0053812	0.957044	1	5.93224	-0.111681	19	0	0
21	2004	15	22.1115	0.335572	0.171659	20.2133	1	-0.119403	0.0403823	21	0	1	0	0.3333	0.001072	2.19722	0.1	1	1				2.3979	0.162617	0	0	0.0025709	0	1	1	0	0.0021575	0.961331	1	6.01127	-0.0895929	19	0	0
21	2005	15	22.1754	0.328799	0.163586	19.625	1	0.16441	0.0448558	21	0	1	0	0.3333	0.001076	2.19722	0.15	1	1				2.48491	0.162617	0	0	0.0020448	0	1	1	0	0.0020093	0.963973	1	6.01616	-0.233132	19	0	0
21	2006	15	22.1045	0.220404	0.204184	19.8818	1	0.277633	0.0371301	21	0	1	0	0.3333	0.001398	2.19722	0.15	1	1				2.56495	0.154872	0.278653	1	0.0023614	0	1	1	0	0.0008913	0.974783	1	6.07993	-0.0493593	19	0	0
21	2007	15	22.3611	0.322148	0.162393	20.0844	1	0.271593	0.062536	21	0	1	0	0.3333	0.001398	2.19722	0.4	1	1	9.881	11.197	8.068	2.63906	0.0926718	0.853686	1	0.0042349	0	0	0	0	0.0006759	0.991954	1	6.18208	0.0315969	0	0	0
21	2008	15	22.1892	0.2002	0.188742	20.3517	1	0.0652276	0.0212236	21	0	1	1	0.3333	0.001398	2.19722	0.4	1	1	9.257	11.1	8.159	2.70805	0.0920778	0.883371	1	0.001051	0	0	0	0	0.0007199	0.983581	1	6.2186	-0.0403424	0	0	0
21	2009	15	22.4149	0.271815	0.240783	19.6274	1	-0.0388581	0.0227926	21	0	1	1	0.3333	0.001398	2.19722	0.15	1	1	9.244	10.948	7.344	2.77259	0.0895878	0.955581	3	0.0028681	0	0	0	0	0.0043151	0.978341	1	6.32256	-0.130056	0	0	0
21	2010	15	22.6204	0.328237	0.200577	20.1032	1	0.549501	0.0201007	21	0	1	0	0.3333	0.001398	2.19722	0.2	1	1	9.835	11.858	7.713	2.83321	0.0862589	0.966582	2	0.0034585	0	0	0	0	0.0024557	0.990117	1	6.58202	-0.118754	0	0	0
21	2011	15	23.059	0.582013	0.143165	20.4731	1	-0.103081	0.013551	21	0	1	0	0.3333	0.001398	2.19722	0.15	1	1	9.888	11.697	7.742	2.89037	0.0861451	0.924857	2	0.0015664	0	0	0	0	0.0034693	0.98855	1	6.7093	-0.288513	0	0	0
21	2012	15	23.0438	0.59178	0.123528	20.6298	1	-0.119743	0.0032493	21	0	1	0	0.3333	0.00146	2.19722	0.1	1	1	9.936	11.7	8.647	2.94444	0.0861451	0.931758	3	0.0014951	0	0	0	0	0.0032372	1.00102	1	6.79794	-0.360299	0	0	0
21	2013	15	23.3426	0.638573	0.0892309	20.6796	1	-0.0829284	0.0162516	21	0	1	0	0.3333	0.00131	2.19722	0.020001	1	1	10.237	11.893	8.758	2.99573	0.0771784	0.935021	3	0.0015658	0	0	0	0	0.0018647	0.991892	1	6.81564	-0.453326	0	0	0
21	2014	15	23.394	0.649905	0.0968815	20.4068	1	0.0933961	0.0157957	21	0	1	0	0.3333	0.00131	2.19722	0.05	1	1	10.445	11.991	11.546	3.04452	0.0724885	0.902469	4	0.0020881	0	0	0	0	0.0018337	0.979213	0	6.8742	-0.565043	0	0	0
21	2015	15	23.3861	0.636919	0.147513	20.2773	1	-0.0658197	0.012869	21	0	1	0	0.3333	0.00131	2.19722	0.05	1	1	11.076	12.171	11.574	3.09104	0.0724885	0.47581	1	0.0034085	0	0	0	0	0.0026485	0.979717	0	6.94505	-0.528666	0	0	0
21	2016	15	23.1843	0.547908	0.216667	20.4663	1	-0.0190501	0.0224845	21	0	1	0	0.3333	0.001305	2.19722	0.05	1	1	10.49	12.094	11.209	3.13549	0.0724885	0.463419	1	0.0026191	0	0	0	0	0.0026115	0.992872	0	7.03878	-0.558766	0	0	0
21	2017	15	23.5326	0.642835	0.146887	20.5301	1	-0.0570298	0.0516534	21	0	1	0	0.3333	0.001683	2.19722	0.05	1	1	10.61	12.196	11.195	3.17805	0.0742557	0.344257	1	0.0024146	0	0	0	0	0.0031311	0.985188	1	7.15929	-0.500076	0	0	0
21	2018	15	23.4957	0.576803	0.160491	20.7231	1	0.130278	0.0468025	21	0	1	0	0.3333	0.001642	2.19722	0.05	1	1	10.854	12.139	11.527	3.21888	0.0854066	0.327313	1	0.0012496	0	0	0	0	0.0036653	0.990397	1	7.18539	-0.580955	0	0	0
21	2019	15	23.6385	0.615132	0.147366	20.6356	1	-0.176651	0.0413192	21	0	1	0	0.3333	0.001642	2.19722	0.1	1	1	11.342	12.174	13.669	3.2581	0.0805967	0.456039	1	0.0025232	0	0	0	0	0.0046353	0.951859	1	7.25276	-0.720707	0	0	0
21	2020	15	23.7976	0.629761	0.154899	21.6885	1	0.131839	0.0749345	21	0	1	0	0.375	0.000493	2.07944	0.06	1	1	11.673	12.562	14.61	3.29584	0.0862414	0.418898	1	0.0034917	0	0	0	0	0.005507	0.964557	1	7.51969	-0.463546	0	0	0
21	2021	15	24.0209	0.575808	0.15746	21.0464	1	0.101623	0.0619238	21	0	1	0	0.3333	0.000478	2.19722	0.16	1	1	12.014	12.962	15.615	3.33221	0.0824963	0.348003	1	0.0021544	2.77e-05	0	0	0	0.0042324	0.967087	1	7.51698	-0.668773	0	0	0
22	2003	15	21.8909	0.379385	0.493913	19.9915	1	0.418511	0.529019	6	0	1	0	0.3333	0.000263	2.19722	0.288	1	1				2.3979	0.0694041	0	0	0.0025276	0	0	0	0		0.491196	1	3.98898	0.52637	0	0	0
22	2004	15	22.1719	0.400362	0.504214	20.1409	1	0.48177	0.56545	6	0	0	0	0.375	0.000431	2.07944	0.496	2	1				2.48491	0.0764441	0	0	0.0033157	0	0	0	0		0.442207	1	4.02535	0.618906	0	0	0
22	2005	15	22.2436	0.336324	0.697891	20.0002	1	0.142777	0.576091	6	0	0	0	0.3333	0.00035	2.19722	0.637	2	1				2.56495	0.0829176	0	0	0.0020399	0	0	0	0		0.44716	1	4.04305	0.592987	0	0	0
22	2006	15	22.247	0.334285	0.673435	19.5938	1	0.0738183	0.544995	6	0	1	0	0.3333	0.000369	2.19722	0.747	1	1				2.63906	0.1215	0	0	0.002786	0	1	0	0		0.504007	1	4.12713	0.52017	15	0	0
22	2007	15	22.4202	0.423781	0.416495	19.6326	1	0.0515661	0.521857	6	0	1	0	0.3333	0.000343	2.19722	0.576	1	1	9.881	11.197	8.068	2.70805	0.13497	0	0	0.0039411	0	1	0	0	0	0.542074	1	4.17439	0.470748	15	0	0
22	2008	15	22.363	0.35432	0.438883	20.3488	1	-0.0446978	0.536278	6	0	1	0	0.3333	0.000606	2.19722	0.677999	1	1	9.257	11.1	8.159	2.77259	0.159284	0	0	0.0013277	0.0924379	1	1	0		0.511056	1	4.20469	0.313515	15	0	0
22	2009	15	22.4331	0.38121	0.39962	20.4599	1	-0.234363	0.459693	6	0	0	0	0.3333	0.000677	2.19722	0.5	1	1	9.244	10.948	7.344	2.83321	0.17856	0.0019646	1	0.0020572	0	1	1	0		0.589963	1	4.2485	0.259803	15	0	0
22	2010	15	22.5482	0.386159	0.427746	20.9213	1	0.187646	0.552993	6	0	1	0	0.3333	0.001206	2.19722	0.325	1	1	9.835	11.858	7.713	2.89037	0.189316	0.0024357	1	0.0017153	0	1	1	0	0	0.532339	1	4.29046	0.276006	15	0	0
22	2011	15	22.6012	0.372183	0.379509	21.1987	1	-0.0185477	0.478003	6	0	1	0	0.3333	0.001636	2.19722	0.463	1	1	9.888	11.697	7.742	2.94444	0.189636	0.0032584	1	0.0010557	0	1	1	0		0.591212	1	4.33073	0.0942806	15	0	0
22	2012	15	22.6374	0.341554	0.398325	21.544	1	0.0443227	0.4132	6	0	1	0	0.3333	0.001258	2.19722	0.4	1	1	9.936	11.7	8.647	2.99573	0.189797	0.0035574	1	0.0010603	0	1	1	0	0	0.63362	1	4.39445	0.0357984	15	0	0
22	2013	15	22.7175	0.35642	0.385009	21.6944	1	-0.0017217	0.426378	6	0	1	0	0.3333	0.000749	2.19722	0.363	1	1	10.237	11.893	8.758	3.04452	0.190118	0.0033153	1	0.0015528	0	1	1	0	0	0.630931	1	4.40672	0.0188081	15	0	0
22	2014	15	22.66	0.297041	0.478652	21.6536	1	0.0134724	0.372275	6	0	1	0	0.3333	0.00076	2.19722	0.39	1	1	10.445	11.991	11.546	3.09104	0.186923	0	0	0.0021298	0	1	1	0	0	0.67895	1	4.40672	-0.0837475	15	0	0
22	2015	15	22.6568	0.243639	0.464751	21.4062	1	0.0375907	0.388817	6	0	1	0	0.5	0.000452	1.79176	0.324	1	1	11.076	12.171	11.574	3.13549	0.185841	0.0091772	1	0.0017173	0	1	1	0	0	0.665021	1	4.44265	-0.0238177	15	0	0
22	2016	15	22.6134	0.148552	0.4587	21.3238	1	0.0173547	0.40319	6	0	1	0	0.3333	0.00063	2.19722	0.41	1	1	10.49	12.094	11.209	3.17805	0.17736	0.0096486	1	0.0015704	0	1	1	0		0.660053	1	4.47734	-0.0885896	15	0	0
22	2017	15	22.7996	0.176595	0.49268	21.1348	1	0.289281	0.353206	6	0	1	0	0.3333	0.000331	2.19722	0.496	1	1	10.61	12.196	11.195	3.21888	0.174257	0.0100828	1	0.0017101	0	1	1	0		0.673907	1	4.56435	-0.0601201	15	0	0
22	2018						0						0											0	0	0		0	1	1	1			0	4.89784		0	0	0
23	2003	15	20.3996	0.665904	0.234585	17.107	0	0.220117	0.0229022	4	0	0	0	0.3636	0.000395	2.3979	0	0	0				2.3979	0	0	0	0.0036454	0	0	0	1	0.0068469	0.989708	0	3.21888	-0.35633	0	1	0
23	2004	15	20.4191	0.659048	0.211013	16.8703	0	0.207184	0.0081956	4	0	0	0	0.3333	0.000445	2.48491	0	0	0				2.48491	0	0	0	0.0026976	0	0	0	0	0.0128713	1.03621	0	3.33221	-0.127006	0	1	0
23	2005	15	20.6567	0.743785	0.160157	16.7663	0	-0.167004	-0.0447467	4	0	0	0	0.3333	5e-05	2.48491	0	0	0				2.56495	0	0	0	0.0023674	0	0	0	1	0.0231796	1.04639	0	3.29584	-0.0851295	0	1	0
23	2006	15	20.6004	0.695779	0.195407	16.4244	0	0.608888	0.038305	4	0	0	0	0.3333	6.6e-05	2.48491	0	0	0				2.63906	0	0	0	0.0024393	0	0	0	0	0.0093179	0.966203	0	3.43399	-0.234617	0	1	0
23	2007	15	20.4991	0.626924	0.179875	15.7338	0	-0.0557052	0.0200487	4	0	0	0	0.3333	7.6e-05	2.48491	0.01	0	0	9.881	11.197	8.068	2.70805	0	0	0	0.0053425	0	0	0	1	0.0075574	0.987838	0	3.55535	-0.423064	0	1	0
23	2008	15	20.6974	0.690112	0.128046	18.9106	0	-0.143645	0.0334389	4	0	0	0	0.3333	7.6e-05	2.19722	0.11615	0	0	9.257	11.1	8.159	2.77259	0	0	0	0.0017507	0	0	0	0	0.0169367	0.969013	0	3.55535	-0.396016	0	1	0
23	2009	15	20.7958	0.708031	0.135445	14.7651	0	0.45431	0.0290182	4	0	0	0	0.3333	7.7e-05	2.19722	0.1096	0	0	9.244	10.948	7.344	2.83321	0	0	0	0.0043316	0	0	0	0	0.0184993	0.970982	0	3.71357	-0.191038	0	1	0
23	2010	15	20.6598	0.661815	0.130937	17.148	0	0.178794	0.0255019	4	0	0	0	0.3333	1.2e-05	2.19722	0.0449	0	0	9.835	11.858	7.713	2.89037	0	0	0	0.0036897	0	0	0	0	0.0113248	0.974498	0	3.71357	-0.219861	0	1	0
23	2011	15	20.8127	0.684301	0.110524	18.2327	0	-0.129909	0.0264887	4	0	0	0	0.3333	1.2e-05	2.19722	0	0	0	9.888	11.697	7.742	2.94444	0	0	0	0.0022909	0	0	0	0	0.0072656	0.974172	0	3.8712	-0.388774	0	1	0
23	2012	15	20.9213	0.665814	0.100228	17.8549	0	0.0972328	-0.0140603	21	0	0	0	0.3333	1.2e-05	2.19722	0.03	0	0	9.936	11.7	8.647	2.99573	0	0	0	0.0022139	0	0	0	0	0.0061885	1.01463	0	6.79794	-0.570958	0	1	0
23	2013	15	21.0196	0.691395	0.0912143	15.3887	0	0.218224	0.0203	21	0	0	0	0.3333	2e-06	2.19722	0.03	0	0	10.237	11.893	8.758	3.04452	0	0	0	0.0026344	0	0	0	0	0.0092167	0.981597	0	6.81564	-0.379035	0	1	0
23	2014	15	21.1112	0.711966	0.0834965	16.5619	0	0.0213333	0.020924	21	0	0	0	0.3333	2e-06	2.19722	0.04	0	0	10.445	11.991	11.546	3.09104	0	0	0	0.0051965	0	0	0	0	0.0125181	0.979237	0	6.8742	-0.479665	0	1	0
23	2015	15	21.1717	0.714821	0.0756032	15.5494	0	-0.0499389	0.0509704	21	0	0	0	0.3333	0	2.19722	0.04	0	0	11.076	12.171	11.574	3.13549	0	0	0	0.0094865	0	0	0	0	0.0120216	0.94903	0	6.94505	-0.44742	0	1	0
23	2016	15	21.138	0.699066	0.0594836	18.0193	0	-0.0268295	0.0190059	21	0	0	0	0.3333	0	2.19722	0.05	0	0	10.49	12.094	11.209	3.17805	0	0	0	0.0096757	0	0	0	0	0.0126879	0.980994	0	7.03878	-0.40485	0	1	0
23	2017	15	21.3919	0.754666	0.0708047	15.1259	0	0.217065	0.0178315	21	0	0	0	0.375	0	2.07944	0.04	0	0	10.61	12.196	11.195	3.21888	0	0	0	0.0059496	0	0	0	0	0.0125097	0.985339	0	7.15929	-0.234147	0	1	0
23	2018	15	21.565	0.781529	0.0612637	12.7822	0	0.310888	0.0377078	21	0	0	0	0.375	0	2.07944	0.05	0	0	10.854	12.139	11.527	3.2581	0	0	0	0.0034788	0	0	0	0	0.0115091	0.963455	0	7.18539	-0.36233	0	1	0
23	2019	15	21.6473	0.767842	0.0696193	15.3074	0	0.136042	0.0567521	21	0	0	1	0.3333	0	2.19722	0.06	0	0	11.342	12.174	13.669	3.29584	0	0	0	0.0030887	0	0	0	0	0.006294	0.943712	0	7.25276	-0.400434	0	1	0
23	2020	15	21.5683	0.739688	0.0631956	15.3919	0	-0.0258683	0.024736	21	0	0	1	0.3333	1e-06	2.19722	0.01	0	0	11.673	12.562	14.61	3.33221	0	0	0	0.003732	0	0	0	0	0.0060035	0.936956	0	7.51969	-0.373775	0	1	0
23	2021	15	21.4956	0.741733	0.0651866	19.0061	0	-0.170093	-0.0077492	21	0	0	1	0.3333	0	2.19722	0	0	0	12.014	12.962	15.615	3.3673	0	0	0	0.0033727	0	0	0	0	0.0057968	0.992844	0	7.51698	-0.370654	0	1	0
24	2003	15	22.5022	0.438837	0.117831	20.9762	1	0.255486	0.0918525	10	0	1	0	0.3333	4.5e-05	2.19722	0.12	1	1				2.3979	0.179632	0	0	0.0012625	0	1	1	0	0.0043885	0.902001	1	4.11087	-0.0955894	12	0	0
24	2004	15	22.858	0.579775	0.0717421	20.8995	1	-0.281667	0.131763	10	0	1	0	0.3333	4.5e-05	2.19722	0.1	1	1				2.48491	0.204279	0	0	0.0010112	0	1	1	0	0.0093901	0.854254	1	4.14314	-0.370616	12	0	0
24	2005	15	22.9134	0.564853	0.065152	21.6974	1	-0.23488	0.190284	10	0	1	0	0.3636	5.8e-05	2.3979	0.15	1	1				2.56495	0.202364	0	0	0.0013677	0	1	1	0	0.011781	0.79671	1	4.15888	-0.796516	12	0	0
24	2006	15	23.3766	0.683299	0.0403623	22.3556	1	0.105256	0.232406	10	0	1	0	0.3636	0.000527	2.3979	0.02	1	1				2.63906	0.240988	0	0	0.0024782	0	1	1	0	0.0259211	0.760107	1	4.20469	-0.819092	12	0	0
24	2007	15	23.9464	0.635772	0.0115167	22.1684	1	0.398803	0.322793	10	0	1	0	0.3636	0.00036	2.3979	0.210733	1	1	9.881	11.197	8.068	2.70805	0.164484	0	0	0.0041966	0	1	1	0	0.0185363	0.713804	1	4.31749	-1.26438	12	0	0
24	2008	15	24.3459	0.565149	0.0076014	22.753	1	-0.13096	0.361081	10	0	1	0	0.3636	0.000347	2.3979	0.099999	1	1	9.257	11.1	8.159	2.77259	0.116151	0	0	0.00127	0	1	0	0	0.0634492	0.904308	1	4.43082	-1.02312	12	0	0
24	2009	15	24.5923	0.617889	0.0062554	22.577	1	1.83716	0.224374	10	0	1	0	0.3636	0.000347	2.3979	0.1	1	1	9.244	10.948	7.344	2.83321	0.115849	0	0	0.0022929	0.0041756	1	0	0	0.0281459	0.795443	1	4.56435	-0.0943129	12	0	0
24	2010	15	24.8146	0.646497	0.0043622	23.089	1	0.359522	0.236863	10	0	1	0	0.4444	0.000316	2.19722	0.1	1	1	9.835	11.858	7.713	2.89037	0.115449	0	0	0.0011886	0	1	0	0	0.0207	0.76685	1	4.81218	-0.574225	12	0	0
24	2011	15	25.1011	0.695267	0.0054757	23.5278	1	0.0964229	0.290477	10	0	1	0	0.3636	0.000359	2.3979	0.12	1	1	9.888	11.697	7.742	2.94444	0.12602	0	0	0.0011684	0	1	0	0	0.0326114	0.71427	1	4.85203	-0.550058	12	0	0
24	2012	15	25.4164	0.730404	0.0039854	23.4681	1	0.674022	0.246449	10	0	1	0	0.3636	0.000398	2.3979	0.2	1	1	9.936	11.7	8.647	2.99573	0.122686	0	0	0.0016	0	1	0	0	0.028829	0.753834	1	4.95583	-0.201968	12	0	0
24	2013	15	25.6214	0.709663	0.0152076	23.8057	1	0.28743	0.243406	10	0	1	0	0.3636	0.000312	2.3979	0.299999	1	1	10.237	11.893	8.758	3.04452	0.123	0	0	0.0008414	0.0021261	1	0	0	0.0236616	0.774073	1	4.90527	-0.377404	12	0	0
24	2014	15	25.7451	0.711613	0.0121663	24.1142	1	0.332145	0.191504	10	0	1	0	0.3636	0.000245	2.3979	0.479999	1	1	10.445	11.991	11.546	3.09104	0.130991	0	0	0.0014258	0	1	0	0	0.0204624	0.815988	1	4.8828	-0.627535	12	0	0
24	2015						0						0											0	0	0		0	1	1	1			0	3.52636		0	0	0
25	2006	15	20.538	0.772269	0.43226	18.8875	0	0.086109	-0.0016028	18	0	1	0	0.3333	0	2.19722	0	1	1				2.63906	0.0037488	0	0	0.0038015	0	0	0	0	0.0430244	1.01761	1	4.20469	-0.161159	0	0	0
25	2007	15	20.5436	0.754521	0.243982	19.1253	0	-0.125833	0.0115824	18	0	1	0	0.3333	2.7e-05	2.19722	0	1	1	9.881	11.197	8.068	2.70805	0.0155662	0	0	0.0144715	0	0	0	0	0.0406213	1.02188	1	4.20469	-0.188349	0	0	0
25	2008	15	20.2364	0.695731	0.310136	18.8783	0	-0.356334	-0.0008015	18	0	1	0	0.3333	0	2.19722	0	1	1	9.257	11.1	8.159	2.77259	0.0079738	0	0	0.0039505	0	0	0	0	0.0501344	1.01226	1	4.14314	-0.261478	0	0	0
25	2009	15	20.2314	0.680975	0.297757	19.2611	0	-0.321714	-0.0046278	18	0	1	0	0.3333	0	2.19722	0	1	1	9.244	10.948	7.344	2.83321	0.0021164	0	0	0.0112107	0	0	0	0	0.046156	1.03901	0	4.14314	-0.291106	0	0	0
25	2010	15	20.2117	0.666757	0.289215	19.3253	0	-0.107073	0.0072252	5	0	1	0	0.375	0	2.07944	0	1	1	9.835	11.858	7.713	2.89037	0.0021095	0	0	0.0090731	0	0	0	0	0.0521065	1.03994	0	4.7185	-0.350042	0	0	0
25	2011	15	20.1624	0.647128	0.288436	18.8411	0	0.0438302	-0.0169327	5	0	1	0	0.3333	0	2.19722	0	1	1	9.888	11.697	7.742	2.94444	0.0021095	0	0	0.0054299	0	0	0	0	0.0493245	1.03697	0	4.82028	-0.38891	0	0	0
25	2012	15	20.2846	0.688234	0.241989	19.6519	0	0.0405685	-0.0123125	5	0	1	0	0.3333	0	2.19722	0	1	1	9.936	11.7	8.647	2.99573	0.0023038	0	0	0.0059304	0	0	0	0	0.0493252	1.02401	0	5.02388	-0.349617	0	0	0
25	2013	15	20.368	0.709393	0.213936	19.6625	0	0.159866	0.0339568	5	0	1	0	0.3333	0	2.19722	0	1	1	10.237	11.893	8.758	3.04452	0.0141489	0	0	0.0083562	0	0	0	0	0.0436901	0.983611	1	5.03695	-0.350869	0	0	0
25	2014	15	20.508	0.749071	0.177161	19.8158	0	-0.0446691	0.0197637	5	0	1	0	0.3333	0	2.19722	0	1	1	10.445	11.991	11.546	3.09104	0.0088769	0	0	0.0096208	0	0	0	0	0.0453203	1.03616	1	5.02388	-0.353075	0	0	0
25	2015	15	20.8791	0.248214	0.116871	19.2715	0	-0.346807	0.154412	5	0	1	0	0.3333	0	2.19722	0	1	1	11.076	12.171	11.574	3.13549	0.01158	0	0	0.0258614	0	0	0	0	0.0484609	0.914704	1	5.03695	-0.227459	0	0	0
25	2016	15	20.8964	0.235883	0.108685	19.2071	0	0.0675411	0.098077	5	0	1	0	0.3333	0	2.19722	0	1	1	10.49	12.094	11.209	3.17805	0.0199424	0	0	0.0164788	0	0	0	0	0.0513713	0.917649	1	5.04986	-0.376349	0	0	0
25	2017	15	21.0621	0.28881	0.0857233	19.6054	0	0.070924	0.196508	5	0	1	0	0.3333	0	2.19722	0	1	1	10.61	12.196	11.195	3.21888	0.0067609	0	0	0.0104523	0	0	0	0	0.0474902	0.901408	1	5.09375	-0.484646	0	0	0
25	2018	15	21.2291	0.337101	0.0679457	19.3896	0	0.192956	0.222799	5	0	1	0	0.375	0	2.07944	0	1	1	10.854	12.139	11.527	3.2581	0.0049209	0	0	0.006535	0	0	0	0	0.0482509	0.991543	1	5.09987	-0.530924	0	0	0
25	2019	15	21.2215	0.186276	0.0650875	18.9281	0	0.378608	0.531175	5	0	1	0	0.3333	0	2.19722	0	1	1	11.342	12.174	13.669	3.29584	0.0059144	0	0	0.0062178	0	0	0	0	0.0419493	0.891811	1	5.11199	-0.41819	0	0	0
25	2020	15	21.2588	0.189527	0.0697342	18.7481	0	-0.256804	0.173194	5	0	1	0	0.3333	0	2.19722	0.042	1	1	11.673	12.562	14.61	3.33221	0.0067067	0	0	0.004794	0	0	0	0	0.0417397	0.890061	1	5.23644	-0.254379	0	0	0
25	2021	15	21.3437	0.216415	0.058849	19.0282	0	0.198155	0.344894	5	0	1	0	0.3333	0	2.19722	0.02	1	1	12.014	12.962	15.615	3.3673	0.0043069	0	0	0.0040324	0	0	0	0	0.0534456	0.845458	0	5.23111	-0.337755	0	0	0
26	2003	15	20.1661	0.0874891	0.093536	15.8805	0	0.106147	0.0136291	21	0	1	0	0.3333	0.000193	2.19722	0	1	1				2.3979	0.0051808	0	0	0.0035771	0	0	0	0	0.250614	1.03823	1	5.93224	-0.371916	0	0	0
26	2004	15	20.2573	0.163874	0.403359	15.8805	0	0.219669	0.0126611	21	0	1	0	0.3333	0.000193	2.19722	0	1	1				2.48491	0.0092511	0	0	0.0019657	0	0	0	0	0.198475	0.962633	1	6.01127	-0.37931	0	0	0
26	2005	15	20.2473	0.129414	0.399259	16.4097	0	0.227344	0.0532028	21	0	1	0	0.3333	0.000193	2.19722	0	1	1				2.56495	0.0070744	0	0	0.001416	0	0	0	0	0.172883	0.945625	1	6.01616	-0.287666	0	0	0
26	2006	15	20.4644	0.26133	0.325188	16.4196	0	0.426748	0.0716852	21	0	1	0	0.375	0.000193	2.07944	0	1	1				2.63906	0.0059947	0	0	0.0022275	0	0	0	0	0.16111	0.936741	1	6.07993	-0.463976	0	0	0
26	2007	15	20.7678	0.377719	0.0648219	15.753	1	0.65272	0.0887102	21	0	1	0	0.3333	0.00019	2.19722	0	1	1	9.881	11.197	8.068	2.70805	0.0160388	0	0	0.0047001	0	0	0	0	0.131566	0.913615	1	6.18208	-0.305552	0	0	0
26	2008	15	21.0887	0.528519	0.18237	18.29	1	0.349114	0.0639825	21	0	1	0	0.3333	0.00019	2.19722	0.1	1	1	9.257	11.1	8.159	2.77259	0.0321234	0	0	0.0013633	0	0	0	0	0.150206	0.936112	1	6.2186	-0.340782	0	0	0
26	2009	15	21.1446	0.517553	0.170455	18.3738	1	0.138983	0.0645959	21	0	1	0	0.3333	0.000142	2.19722	0.1	1	1	9.244	10.948	7.344	2.83321	0.0228692	0	0	0.0033954	0	0	0	0	0.147311	0.943911	1	6.32256	-0.267448	0	0	0
26	2010	15	21.6138	0.47156	0.103319	19.0273	1	0.439112	0.0562226	5	0	1	0	0.3333	0.000169	2.19722	0.1	1	1	9.835	11.858	7.713	2.89037	0.0172559	0	0	0.0030532	0	0	0	0	0.148074	0.943811	0	4.7185	-0.336022	0	0	0
26	2011	15	21.7865	0.518694	0.056167	17.8927	1	0.438185	0.0728941	5	0	1	0	0.3333	0.000169	2.19722	0.1	1	1	9.888	11.697	7.742	2.94444	0.0169377	0	0	0.0029242	0.0210733	0	0	0	0.169369	0.927093	0	4.82028	-0.442691	0	0	0
26	2012	15	21.9253	0.564416	0.0955287	18.3166	1	0.180749	0.0429715	5	0	1	0	0.3333	0.000169	2.19722	0.1	1	1	9.936	11.7	8.647	2.99573	0.0404623	0	0	0.0017219	0.0086531	0	0	0	0.190375	0.957531	1	5.02388	-0.344694	0	0	0
26	2013	15	21.9927	0.56759	0.0862362	20.236	1	0.0263014	0.0475693	5	0	1	0	0.375	0.000169	2.07944	0.1	1	1	10.237	11.893	8.758	3.04452	0.0453036	0	0	0.0015143	0.0220923	0	0	0	0.209215	0.952943	1	5.03695	-0.358085	0	0	0
26	2014	15	22.0201	0.552603	0.0885052	20.1805	1	0.0562739	0.0484863	5	0	1	0	0.3333	0.000169	2.19722	0.1	1	1	10.445	11.991	11.546	3.09104	0.0212646	0	0	0.0019772	0.0172542	0	0	0	0.220503	0.951255	1	5.02388	-0.316238	0	0	0
26	2015	15	22.1694	0.457733	0.0852385	20.096	1	-0.0353696	0.0394106	5	0	1	0	0.3333	0.000169	2.19722	0.1	1	1	11.076	12.171	11.574	3.13549	0.0105211	0	0	0.002213	0.0293953	0	0	0	0.246517	0.960852	1	5.03695	-0.28705	0	0	0
26	2016	15	22.1108	0.406989	0.152614	18.8827	1	-0.0532325	0.0425478	5	0	1	0	0.3333	0.000151	2.19722	0.111706	1	1	10.49	12.094	11.209	3.17805	0.0045585	0	0	0.0020599	0.0385286	0	0	0	0.25403	0.957601	0	5.04986	-0.285556	0	0	0
26	2017	15	21.9986	0.310582	0.146293	18.6338	1	0.117555	0.0563321	5	0	1	0	0.3333	0.001156	2.19722	0.1	1	0	10.61	12.196	11.195	3.21888	0	0	0	0.0016524	0.014244	0	0	0	0.242524	0.951225	0	5.09375	-0.238526	0	1	1
26	2018	15	22.0041	0.286011	0.118246	17.7154	1	0.0163311	0.0677566	5	0	1	0	0.3333	0.001156	2.19722	0.2	1	0	10.854	12.139	11.527	3.2581	0	0	0	0.0010129	0	0	0	0	0.252017	0.938183	0	5.09987	-0.282044	0	1	1
26	2019	15	22.0479	0.294179	0.096784	17.7423	1	0.0893294	0.0736674	5	0	1	0	0.3333	0.002531	2.19722	0.200813	1	0	11.342	12.174	13.669	3.29584	0	0	0	0.0015095	0	0	0	0	0.233732	0.93154	0	5.11199	-0.278562	0	1	1
26	2020	15	22.1142	0.303269	0.087773	17.8314	1	0.145572	0.0876422	5	0	1	0	0.3333	0.002619	2.19722	0.2	1	1	11.673	12.562	14.61	3.33221	0.0148486	0	0	0.0014744	0	0	0	0	0.205191	0.913619	1	5.23644	-0.310441	0	0	0
26	2021	15	22.1368	0.266957	0.0850234	18.6036	1	0.235727	0.0963791	5	0	1	0	0.3333	0.003802	2.19722	0.408434	1	1	12.014	12.962	15.615	3.3673	0.002971	0	0	0.0014477	0	0	0	0	0.20022	0.9015	0	5.23111	-0.282174	0	0	0
27	2003	15	22.9087	0.261103	0.493032	20.9877	1	0.254936	0.310432	3	1	1	0	0.3333	6.5e-05	2.19722	0.15	1	0				2.3979	0	0	0	0.0016614	0	0	0	1	0.00173	0.687959	0	3.91202	0.506446	0	1	0
27	2004	15	23.1408	0.350574	0.404095	21.5871	1	0.216072	0.252271	3	1	1	0	0.3333	6.5e-05	2.19722	0.300001	1	0				2.48491	0	0	0	0.0012974	0	0	0	1	0.0023337	0.747111	0	4.06044	0.230879	0	1	0
27	2005	15	23.1267	0.28394	0.431748	21.6428	1	0.182383	0.219998	3	1	1	0	0.3333	3e-06	2.19722	0.3	1	0				2.56495	0	0	0	0.0010248	0	0	0	1	0.0025408	0.774539	0	4.06044	0.128961	0	1	0
27	2006	15	23.1428	0.271202	0.479967	21.612	0	0.0053035	0.216988	3	1	1	0	0.3333	3e-06	2.19722	0.5	1	0				2.63906	0	0	0	0.0012227	0	0	0	1	0.002878	0.787042	0	4.07754	0.11941	0	1	0
27	2007	15	23.9227	0.438178	0.443846	22.8242	1	0.491227	0.203643	3	1	1	0	0.3333	3e-06	2.19722	0.350001	1	0	9.881	11.197	8.068	2.70805	0	0	0	0.0038918	0	0	0	1	0.003254	0.800753	0	4.09434	-0.0108986	0	1	0
27	2008	15	24.1037	0.534477	0.417064	22.9183	1	0.0276416	0.0249817	3	1	1	0	0.3333	0	2.19722	0.359999	1	0	9.257	11.1	8.159	2.77259	0	0	0	0.001309	0.0049258	0	0	1	0.003344	0.967336	0	4.09434	-0.259351	0	1	0
27	2009	15	24.1328	0.481501	0.447045	22.7452	1	0.0700709	0.201486	3	1	1	0	0.3333	0	2.19722	0.1	1	0	9.244	10.948	7.344	2.83321	0	0	0	0.0019042	0	0	0	1	0.0028649	0.851461	0	4.15888	-0.206958	0	1	0
27	2010	15	24.093	0.435322	0.477988	22.8955	1	0.0944832	0.0961767	3	1	1	0	0.3333	0	2.19722	0.3	1	0	9.835	11.858	7.713	2.89037	0	0	0	0.0013538	0	0	0	1	0.0029737	0.915192	0	4.27667	-0.250292	0	1	0
27	2011	15	24.1735	0.462982	0.452824	22.8342	1	0.15422	0.0679909	3	1	1	0	0.3333	0	2.19722	0.1	1	0	9.888	11.697	7.742	2.94444	0	0	0	0.0009528	0	0	0	1	0.0042182	0.935759	0	4.29046	-0.317555	0	1	0
27	2012	15	24.2002	0.457686	0.41728	22.7511	1	-0.108329	0.0748486	3	1	1	0	0.3333	0	2.19722	0.1	1	0	9.936	11.7	8.647	2.99573	0	0	0	0.0009006	0	0	0	1	0.0059507	0.92203	0	4.38203	-0.315565	0	1	0
27	2013	15	24.2316	0.435835	0.41204	22.554	1	-0.0372374	0.127654	3	1	1	0	0.3333	0	2.19722	0.1	1	0	10.237	11.893	8.758	3.04452	0	0	0	0.0007716	0	0	0	1	0.0072405	0.884674	0	4.38203	-0.385647	0	1	0
27	2014	15	24.3724	0.470503	0.379115	22.6298	1	0.0125709	0.180081	3	1	1	0	0.3333	0	2.19722	0.25	1	0	10.445	11.991	11.546	3.09104	0	0	0	0.0014491	0	0	0	1	0.0074295	0.849505	0	4.41884	-0.332798	0	1	0
27	2015	15	24.7849	0.571742	0.315422	23.6718	1	-0.110032	0.204468	3	1	1	0	0.3333	0	2.19722	0.2	1	0	11.076	12.171	11.574	3.13549	0	0	0	0.0015639	0	0	0	1	0.008385	0.84522	0	4.49981	-0.340545	0	1	0
27	2016	15	24.8319	0.592068	0.334792	23.8325	1	0.0169029	0.165245	3	1	1	0	0.3333	0	2.19722	0.2	1	0	10.49	12.094	11.209	3.17805	0	0	0	0.001097	0	0	0	1	0.0095738	0.864211	0	4.58497	-0.461009	0	1	0
27	2017	15	25.0701	0.679887	0.393987	24.1968	1	0.373538	0.0831232	3	1	1	0	0.3333	0	2.19722	0.15	1	0	10.61	12.196	11.195	3.21888	0	0	0	0.0009718	0	0	0	0	0.0092211	0.929874	0	4.68213	-0.458307	0	1	0
27	2018	15	25.1668	0.676944	0.407192	24.3862	1	0.19179	0.0646897	3	1	1	0	0.3333	0	2.19722	0.08	1	1	10.854	12.139	11.527	3.2581	0.0032985	0	0	0.0007573	0	0	0	0	0.0113654	0.945992	0	4.69135	-0.485441	0	0	0
27	2019	15	25.2888	0.650566	0.371899	24.2105	1	0.12358	0.107934	3	1	1	0	0.3333	0	2.19722	0.05	1	1	11.342	12.174	13.669	3.29584	0.0083866	0	0	0.0007331	3.01e-05	0	0	0	0.0037688	0.911984	0	4.69135	-0.474458	0	0	0
27	2020	15	25.46	0.633065	0.30936	24.7074	1	-0.0174136	0.127114	3	1	1	0	0.3333	0	2.19722	0.05	1	1	11.673	12.562	14.61	3.33221	0.0116182	0.106463	1	0.0006922	0	0	0	0	0.0047444	0.902077	0	4.82831	-0.545729	0	0	0
27	2021	15	25.6023	0.622934	0.437598	24.7859	1	0.543403	0.0850992	3	1	1	0	0.3333	0	2.19722	0.26	1	1	12.014	12.962	15.615	3.3673	0.0088936	0.103552	1	0.0007771	0	0	0	0	0.0037011	0.935655	0	4.85981	-0.606151	0	0	0
28	2003	15	20.7316	0.659971	0.158597	17.7263	0	-0.0476293	0.0026719	20	1	1	0	0.25	0	2.07944	0	1	1				2.3979	0.0054401	0	0	0.0037079	0	0	0	0	0.18782	0.995549	0	5.50533	-0.0823141	0	0	0
28	2004	15	20.5562	0.576692	0.161529	17.8748	0	-0.114993	0.0135958	20	1	1	0	0.5	0	1.79176	0	1	1				2.48491	0.0017696	0	0	0.0032886	0	0	0	0	0.186927	0.998042	0	5.61313	-0.090023	0	0	0
28	2005	15	20.7932	0.632876	0.108967	18.16	0	0.0377411	0.0254896	20	1	1	0	0.3333	0	2.19722	0	1	1				2.56495	0.0017696	0	0	0.0025061	0	0	0	0	0.151828	0.988588	0	5.60212	-0.0628672	0	0	0
28	2006	15	21.7088	0.823494	0.0968901	19.1611	0	2.46522	0.0178951	20	1	1	0	0.3333	0	2.19722	0.038	1	1				2.63906	0.0179217	0	0	0.0036255	0	0	0	0	0.0532925	0.98774	1	5.65599	0.0945467	0	0	0
28	2007	15	21.7901	0.821899	0.117216	18.7355	0	0.213616	0.0246177	20	1	1	0	0.3333	3.9e-05	2.19722	0.09	1	0	9.881	11.197	8.068	2.70805	0	0	0	0.0101404	0	0	0	0	0.0481989	0.980338	0	5.69709	-0.0515452	0	1	1
28	2008	15	22.0273	0.823731	0.101757	18.425	0	0.215467	0.0220444	20	1	1	0	0.375	2.9e-05	2.07944	0	1	0	9.257	11.1	8.159	2.77259	0	0	0	0.0058947	0	0	0	0	0.0356835	0.979931	0	5.74939	-0.0284462	0	1	1
28	2009	15	22.3783	0.832209	0.0800193	18.5429	0	0.309746	0.0230085	20	1	1	0	0.3333	2.2e-05	2.19722	0.1	1	1	9.244	10.948	7.344	2.83321	0.0204028	0	0	0.0073528	0	0	0	0	0.0350903	0.979977	0	5.83481	-0.0055099	0	0	0
28	2010	15	22.5649	0.820599	0.0780996	18.6036	0	0.193105	0.0247159	5	0	1	0	0.3333	1.6e-05	2.19722	0.1	1	1	9.835	11.858	7.713	2.89037	0.0244065	0	0	0.0068034	0	0	0	0	0.0329589	0.977371	0	4.7185	-0.0720702	0	0	0
28	2011	15	22.76	0.813874	0.0782283	19.0805	0	0.158133	0.0255821	5	0	1	0	0.3333	1.6e-05	2.19722	0.12	1	1	9.888	11.697	7.742	2.94444	0.0244065	0	0	0.0034905	0	0	0	0	0.0284132	0.976276	0	4.82028	-0.0998786	0	0	0
28	2012	15	22.9528	0.802164	0.0742792	19.1518	0	0.19044	0.0317273	5	0	1	0	0.375	1.2e-05	2.07944	0.13	1	1	9.936	11.7	8.647	2.99573	0.047978	0	0	0.0044774	0	0	0	0	0.0249057	0.970424	1	5.02388	-0.0934085	0	0	0
28	2013	15	23.1264	0.790499	0.0693388	18.7545	0	0.176979	0.0304257	5	0	1	0	0.375	9e-06	2.07944	0.179999	1	1	10.237	11.893	8.758	3.04452	0.051121	0	0	0.004662	0	0	0	0	0.0229435	0.971578	1	5.03695	-0.0849908	0	0	0
28	2014	15	23.275	0.621854	0.0581153	19.1067	0	0.12995	0.032624	5	0	1	0	0.3333	7e-06	2.19722	0.18	1	1	10.445	11.991	11.546	3.09104	0.0371143	0	0	0.0030278	0	0	0	0	0.0218075	0.969481	1	5.02388	-0.129757	0	0	0
28	2015	15	23.3049	0.578883	0.0816602	19.3877	0	0.0851123	0.0348782	5	0	1	0	0.3333	7e-06	2.19722	0.2	1	1	11.076	12.171	11.574	3.13549	0.0352142	0	0	0.0036571	0	0	0	0	0.0205358	0.967331	1	5.03695	-0.0734204	0	0	0
28	2016	15	23.7826	0.581754	0.0228506	21.0799	0	0.586897	0.0375325	5	0	1	0	0.375	7e-06	2.07944	0.3	1	1	10.49	12.094	11.209	3.17805	0.0589643	0	0	0.0023097	0	0	0	0	0.0532918	0.967885	1	5.04986	-0.15617	0	0	0
28	2017	15	23.8298	0.55569	0.0246921	21.2494	0	0.0003685	0.0354765	5	0	1	0	0.4286	6e-06	1.94591	0.33	1	1	10.61	12.196	11.195	3.21888	0.0465755	0	0	0.0022652	0	0	0	0	0.0558824	0.971539	1	5.09375	-0.217012	0	0	0
28	2018	15	24.0882	0.519335	0.0210137	21.3738	0	0.0450459	0.0387497	5	0	1	0	0.3333	6e-06	2.19722	0.300001	1	1	10.854	12.139	11.527	3.2581	0.0367067	0	0	0.0011123	0	0	0	0	0.0640686	0.9695	1	5.09987	-0.248006	0	0	0
28	2019	15	24.2354	0.541779	0.0182753	21.468	0	0.206931	0.035268	5	0	1	0	0.3636	1e-05	2.3979	0.4	1	1	11.342	12.174	13.669	3.29584	0.0576936	0	0	0.0011022	0	0	0	0	0.0587061	0.969264	1	5.11199	-0.268286	0	0	0
28	2020	15	24.402	0.573461	0.0215735	21.5672	0	0.146096	0.036276	5	0	1	0	0.3636	1e-05	2.3979	0.600001	1	1	11.673	12.562	14.61	3.33221	0.0293854	0	0	0.0010122	0	0	0	0	0.0661051	0.969289	0	5.23644	-0.319099	0	0	0
28	2021	15	24.4794	0.57876	0.0203027	22.0878	0	0.145992	0.0285616	5	0	1	0	0.4	1e-05	2.30259	0.800001	1	1	12.014	12.962	15.615	3.3673	0.0256611	0	0	0.0007659	0	0	0	0	0.0695292	0.973111	1	5.23111	-0.33543	0	0	0
29	2003	15	21.7337	0.588049	0.105726	19.3356	1	0.286519	0.0133377	10	0	1	0	0.2	5e-06	2.30259	0	1	1				2.3979	0.0037355	0	0	0.0046098	0	0	0	0	0.0280302	1.00864	1	4.11087	-0.428716	0	0	0
29	2004	15	21.6471	0.608023	0.0881603	19.8541	1	-0.407158	-0.218806	10	0	1	0	0.3636	5e-06	2.3979	0	1	1				2.48491	0.0054781	0	0	0.0051203	0	0	0	0	0.0187177	1.20171	1	4.14314	-0.638411	0	0	0
29	2005	15	21.5476	0.544432	0.0884546	19.5035	1	0.493565	0.0156435	10	0	1	0	0.4444	5e-06	2.19722	0	1	1				2.56495	0.004177	0	0	0.0040599	0	0	0	0	0.0188821	1.03975	1	4.15888	-0.201094	0	0	0
29	2006	15	21.5952	0.54985	0.0777482	19.3203	1	0.162828	0.0605999	10	0	1	0	0.3333	7e-06	2.19722	0	1	1				2.63906	0.0042194	0	0	0.0040586	0	0	0	0	0.0197201	0.943529	1	4.20469	-0.364471	0	0	0
29	2007	15	21.5574	0.486968	0.0331453	19.8963	1	-0.147106	0.063062	10	0	1	0	0.3333	7e-06	2.19722	0	1	1	9.881	11.197	8.068	2.70805	0.0027259	0.0009562	1	0.006023	0	0	0	0	0.0120285	0.971033	1	4.31749	-0.610731	0	0	0
29	2008	15	21.5411	0.47162	0.0312909	19.8808	1	-0.164617	0.0643318	10	0	1	0	0.3333	7e-06	2.19722	0	1	1	9.257	11.1	8.159	2.77259	0.0030454	0.0023975	1	0.0019366	0	0	0	0	0.0131786	0.938946	1	4.43082	-0.626988	0	0	0
29	2009	15	21.9355	0.638325	0.0197207	20.3687	1	0.062573	0.0483413	10	0	1	0	0.3333	0	2.19722	0	1	1	9.244	10.948	7.344	2.83321	0.0010224	0.0298043	1	0.0052665	0	0	0	0	0.0117029	0.959527	0	4.56435	-0.822999	0	0	0
29	2010	15	21.9409	0.615344	0.0190958	20.8454	1	0.361077	0.110676	10	0	1	0	0.3333	0	2.19722	0	1	1	9.835	11.858	7.713	2.89037	0.0017912	0.0006339	1	0.0032242	0	0	0	0	0.012824	0.91595	1	4.81218	-0.550332	0	0	0
29	2011	15	21.8976	0.567289	0.0188245	19.7378	1	0.0052303	0.127563	10	0	1	0	0.3333	0	2.19722	0	1	1	9.888	11.697	7.742	2.94444	0.0036213	0.0006501	1	0.0020758	0	0	0	0	0.0105495	0.872442	1	4.85203	-0.41126	0	0	0
29	2012	15	22.035	0.594074	0.0170236	20.6571	1	0.0036561	0.133939	10	0	1	0	0.3333	0	2.19722	0	1	1	9.936	11.7	8.647	2.99573	0.0026468	0.0005988	1	0.0024316	0	0	0	0	0.0267345	0.86755	1	4.95583	-0.468973	0	0	0
29	2013	15	22.1619	0.588383	0.0144043	20.6181	1	1.05454	0.140461	10	0	1	0	0.3333	0	2.19722	0	1	1	10.237	11.893	8.758	3.04452	0.0026184	0.0002817	1	0.0019272	0	0	0	0	0.0213275	0.859527	1	4.90527	-0.329781	0	0	0
29	2014	15	22.1992	0.535301	0.012416	20.1217	1	0.0074787	0.187344	10	0	1	0	0.3333	0	2.19722	0	1	1	10.445	11.991	11.546	3.09104	0.0015649	0	0	0.003013	0	0	0	0	0.0208813	0.812653	0	4.8828	-0.201302	0	0	0
29	2015	15	22.1536	0.472851	0.0124916	19.9258	1	0.0145637	0.189373	10	0	1	0	0.3333	8.9e-05	2.19722	0	1	0	11.076	12.171	11.574	3.13549	0	0.0002095	1	0.0052283	0	0	0	0	0.0217148	0.810807	0	4.89784	0.221606	0	1	1
29	2016	15	22.0545	0.335385	0.0120276	19.0283	1	0.0872058	0.17823	10	0	1	0	0.3333	8.9e-05	2.19722	0.13	1	1	10.49	12.094	11.209	3.17805	0.0021005	0.0002377	1	0.0039587	0	0	0	0	0.008796	0.821966	1	4.84419	-0.148644	0	0	0
29	2017	15	22.1069	0.323178	0.00951	18.6029	1	-0.427764	0.181126	10	0	1	0	0.3333	8.9e-05	2.19722	0	1	1	10.61	12.196	11.195	3.21888	0.0021005	0.0004526	1		0	0	0	0	0.0256262	0.82257	1	4.83628	-0.507598	0	0	0
29	2018	15	22.2635	0.314014	0.0072711	16.7635	1	0.616143	0.313488	10	0	1	0	0.3333	8.9e-05	2.19722	0	1	1	10.854	12.139	11.527	3.2581	0.0021005	0.000273	1		0	0	0	0	0.0241648	0.694383	1	4.82028	0.220947	0	0	0
29	2019	15	22.3145	0.282033	0.0062167	15.8911	1	0.171734	0.286755	10	0	1	0	0.3333	9.1e-05	2.19722	0.2	1	1	11.342	12.174	13.669	3.29584	0.0021005	0.000231	1		0	0	0	0	0.0311841	0.726427	1	4.82028	0.384377	0	0	0
29	2020	15	22.32	0.259237	0.0056797	15.877	1	-0.36635	0.229983	10	0	1	0	0.2727	1.2e-05	2.3979	0.165	1	1	11.673	12.562	14.61	3.33221	0.0022013	0.0006076	1	0.0017409	0	0	0	0	0.0346681	0.782392	1	4.80402	0.0642918	0	0	0
29	2021	15	22.545	0.316242	0.0038691	12.8944	1	-0.182178	0.215678	10	0	1	0	0.3333	1.2e-05	2.19722	0.087	1	0	12.014	12.962	15.615	3.3673	0	0.0004789	1	0.0016516	0	0	0	0	0.0323577	0.790186	0	4.75359	-1.07982	0	0	1
30	2013	15	22.6848	0.402571	0.194331	21.5048	1		0.117392	22	0	1	0	0.375	0.011947	2.07944	0	1	0	10.237	11.893	8.758	3.04452	0	0.0027475	1	0.0018021	0	0	0	0	0.0494183	0.96631	0	3.80666	0.354889	0	1	1
30	2014	15	22.7072	0.345046	0.18929	21.5684	1	-0.04166	0.131583	21	0	1	0	0.375	0.012364	2.07944	0.1	1	0	10.445	11.991	11.546	3.09104	0	0.0026874	1	0.0022341	0	0	0	0	0.0376338	0.962513	0	6.8742	-0.481581	0	1	1
30	2015	15	22.8133	0.343888	0.219005	21.4552	1	-0.135429	0.120691	21	0	1	0	0.3333	0.012229	2.19722	0.1	1	0	11.076	12.171	11.574	3.13549	0	0.004221	1	0.0024209	0	0	0	0	0.0391604	0.979917	0	6.94505	-0.511278	0	1	1
30	2016	15	22.9286	0.3635	0.190878	21.5473	1	0.352169	0.110867	21	0	1	0	0.3333	0.007062	2.19722	0.15	1	0	10.49	12.094	11.209	3.17805	0	0.0047465	1	0.0018532	0	0	0	0	0.0412748	0.96531	0	7.03878	-0.461032	0	1	1
30	2017	15	23.0616	0.389791	0.171109	21.5552	1	0.228161	0.128084	21	0	1	0	0.3333	0.007062	2.19722	0.2	1	0	10.61	12.196	11.195	3.21888	0	0.0031492	1	0.0016146	0	0	0	0	0.0393278	0.95134	0	7.15929	-0.470237	0	1	1
30	2018	15	23.1813	0.389844	0.190678	21.5626	1	0.0916515	0.109769	21	0	1	0	0.3333	0.004519	2.19722	0.2	1	0	10.854	12.139	11.527	3.2581	0	0.0047149	1	0.0009175	0	0	0	0	0.0311904	0.981051	0	7.18539	-0.520682	0	1	1
30	2019	15	23.2821	0.423117	0.181549	21.6523	1	0.2816	0.0933347	21	0	1	0	0.3333	0.002101	2.19722	0.15	1	0	11.342	12.174	13.669	3.29584	0	0.0028958	1	0.0011257	0	0	0	0	0.0308894	0.968108	0	7.25276	-0.541928	0	1	1
30	2020	15	23.3947	0.427812	0.170371	21.7055	1	0.104297	0.0832119	21	0	1	0	0.3333	0.001189	2.19722	0.17	1	1	11.673	12.562	14.61	3.33221	0.0047793	0.0029806	1	0.0015636	0	0	0	0	0.0230088	0.976817	0	7.51969	-0.541819	0	0	0
30	2021	15	23.422	0.427218	0.201325	21.8849	1	0.154298	0.0580098	21	0	1	0	0.3333	0.001189	2.19722	0.299999	1	0	12.014	12.962	15.615	3.3673	0	0.0443217	1	0.0015366	0	0	0	0	0.0124957	0.989819	0	7.51698	-0.434207	0	0	1
31	2003	15	21.2574	0.306753	0.482652	19.4966	1	-0.196809	0.331053	10	0	1	0	0.3333	0.000299	2.19722	0.06	1	0				2.3979	0	0	0	0.0026851	0	0	0	1	0.007645	0.719876	0	4.11087	0.0727671	0	1	0
31	2004	15	21.359	0.37241	0.531781	19.4988	1	0.0421932	0.364193	10	0	1	0	0.3333	0.000299	2.19722	0.2	1	0				2.48491	0	0	0	0.0028448	0	0	0	1	0.0045369	0.754109	0	4.14314	0.206192	0	1	0
31	2005	15	21.3687	0.321003	0.539318	19.4927	1	0.0601419	0.35655	10	0	1	0	0.375	0.000299	2.07944	0	1	1				2.56495	0.0052822	0	0	0.002413	0	0	0	1	0.0021456	0.799357	0	4.15888	0.037346	0	0	0
31	2006	15	21.6228	0.419875	0.472249	19.9815	1	-0.054037	0.563117	10	0	1	0	0.3333	0.000251	2.19722	0	1	0				2.63906	0	0	0	0.0045216	0	0	0	1	0.0049855	0.814835	0	4.20469	-0.284787	0	1	1
31	2007	15	22.5165	0.391569	0.0461317	20.5076	1	1.38225	0.676301	10	0	1	0	0.3333	0	2.19722	0	1	0	9.881	11.197	8.068	2.70805	0	0	0	0.006335	0	0	0	0	0.0313106	0.769555	0	4.31749	0.0679021	0	1	1
31	2008	15	22.9258	0.63784	0.0366181	21.296	1	0.319357	0.191379	10	0	1	0	0.3333	0	2.19722	0.05	1	0	9.257	11.1	8.159	2.77259	0	0	0	0.0026569	0	0	0	0	0.052238	0.887957	0	4.43082	-1.86916	0	1	1
31	2009	15	23.3101	0.513593	0.0203954	21.5203	1	0.852644	0.223391	10	0	1	0	0.3333	0	2.19722	0.02	1	0	9.244	10.948	7.344	2.83321	0	0	0	0.0031515	0	0	0	0	0.0228397	0.866533	0	4.56435	-0.408248	0	1	1
31	2010	15	23.7276	0.696077	0.0123715	22.3334	1	0.0496802	0.349007	10	0	1	0	0.3333	8e-06	2.19722	0.02	1	0	9.835	11.858	7.713	2.89037	0	0	0	0.001843	0	0	0	0	0.0559385	0.89894	0	4.81218	-1.10958	0	1	1
31	2011	15	24.2077	0.781679	0.0052362	22.5951	1	1.62166	0.192289	10	0	1	0	0.3333	8e-06	2.19722	0.02	1	0	9.888	11.697	7.742	2.94444	0	0	0	0.0009683	0	0	0	0	0.0456115	0.88147	0	4.85203	-0.617639	0	1	1
31	2012	15	24.274	0.782565	0.0125447	22.6769	1	0.433818	0.127067	10	0	1	0	0.3333	8e-06	2.19722	0.03	1	0	9.936	11.7	8.647	2.99573	0	0	0	0.0010439	0	0	0	0	0.0421902	0.924872	0	4.95583	-0.179319	0	1	1
31	2013	15	24.4271	0.779069	0.0145638	22.756	1	0.281156	0.120311	10	0	1	0	0.375	8e-06	2.07944	0.03	1	0	10.237	11.893	8.758	3.04452	0	0	0	0.0007501	0	0	0	0	0.0416774	0.914929	0	4.90527	-0.472625	0	1	1
31	2014	15	24.5587	0.769711	0.0126822	23.2164	1	-0.111784	0.154536	10	0	1	0	0.3333	8e-06	2.19722	0.03	1	0	10.445	11.991	11.546	3.09104	0	0	0	0.0014387	0	0	0	0	0.0538556	0.91063	0	4.8828	-0.381547	0	1	1
31	2015	15	24.7364	0.79961	0.0102469	23.5718	1	0.493175	0.102685	10	0	1	0	0.3333	6e-06	2.19722	0.035	1	1	11.076	12.171	11.574	3.13549	0.0034419	0	0	0.0022987	0	0	0	0	0.0367726	0.962697	0	4.89784	-0.310345	0	0	0
31	2016	15	24.8387	0.815795	0.0102569	23.6597	1	0.335245	0.123385	10	0	1	0	0.4286	0	1.94591	0.04	1	0	10.49	12.094	11.209	3.17805	0	0	0	0.0014333	0	0	0	0	0.0300142	0.879355	0	4.84419	-0.0121457	0	1	1
31	2017	15	25.0507	0.844959	0.0075042	23.586	1	-0.220959	0.170303	10	0	1	0	0.3333	6e-06	2.19722	0.04	1	1	10.61	12.196	11.195	3.21888	0.0058803	0	0	0.0012355	0	0	0	0	0.0378966	0.877238	0	4.83628	-0.253131	0	0	0
31	2018	15	25.236	0.849079	0.0060168	24.2821	1	0.005499	0.202465	10	0	1	0	0.3333	6e-06	2.19722	0.055	1	1	10.854	12.139	11.527	3.2581	0.0098314	0	0	0.0006433	0	0	0	0	0.0364532	0.848489	0	4.82028	-0.460871	0	0	0
31	2019	15	25.9337	0.767768	0.0230585	24.8768	1	1.39289	0.17756	10	0	1	0	0.375	3e-06	2.07944	0.11	1	1	11.342	12.174	13.669	3.29584	0.547354	0.0039181	1	0.0006626	0	1	1	0	0.039786	0.837504	1	4.82028	-0.301378	1	0	0
31	2020	15	26.0209	0.771623	0.0202519	24.8862	1	0.137885	0.079572	10	0	1	0	0.3636	3e-06	2.3979	0.185608	1	1	11.673	12.562	14.61	3.33221	0.4976	0.0035617	1	0.0004132	0	1	1	0	0.0284382	0.857843	1	4.80402	-0.289231	1	0	0
31	2021	15	26.0833	0.755127	0.0174628	24.9587	1	0.108445	0.0671019	10	0	1	0	0.3636	3e-06	2.3979	0	1	1	12.014	12.962	15.615	3.3673	0.498982	0.0030443	1	0.0003069	0	1	1	0	0.0333435	0.866931	1	4.75359	-0.80838	1	0	0
32	2003	15	20.8188	0.43594	0.160042	18.007	1	-0.0787837	0.0460767	21	0	1	0	0.3333	0.000134	2.19722	0.2	1	0				2.3979	0	0.0982828	1	0.0022638	0	0	0	0	0.050279	0.963797	0	5.93224	-0.0633974	0	1	0
32	2004	15	20.9385	0.495315	0.165607	17.4069	1	0.191222	0.022855	21	0	1	0	0.3333	0.000198	2.19722	0.12	1	0				2.48491	0	0.138389	1	0.0021487	0	0	0	0	0.0209118	0.971843	0	6.01127	-0.106758	0	1	0
32	2005	15	20.9997	0.49976	0.144282	17.4339	1	-0.0309399	0.0339886	21	0	1	0	0.3333	0.000198	2.19722	0.08	1	0				2.56495	0	0.101942	1	0.0014888	0	0	0	0	0.0152176	0.97618	0	6.01616	-0.249165	0	1	0
32	2006	15	21.0422	0.503189	0.136309	17.5251	1	0.147731	0.0445993	21	0	1	0	0.3333	0.000261	2.19722	0.11	1	0				2.63906	0	0.143195	1	0.0013544	0	0	0	0	0.0196077	0.967269	0	6.07993	-0.2378	0	1	0
32	2007	15	21.3302	0.551232	0.0689747	17.3777	1	0.128043	0.0571671	21	0	1	0	0.3333	0.000259	2.19722	0.15	1	0	9.881	11.197	8.068	2.70805	0	0.460637	1	0.0031228	0	0	0	0	0.0253651	0.9486	0	6.18208	0.0209775	0	1	0
32	2008	15	21.0309	0.413141	0.149703	17.0737	1	-0.109023	0.0607316	21	0	1	0	0.3333	0.000259	2.19722	0.12	1	0	9.257	11.1	8.159	2.77259	0	0.595515	1	0.0014936	0	0	0	0	0.0165566	0.93899	0	6.2186	-0.451168	0	1	0
32	2009	15	21.0867	0.448143	0.102139	16.571	1	-0.267986	0.0528858	21	0	1	0	0.375	0.000259	2.07944	0.17	1	1	9.244	10.948	7.344	2.83321	0.0016787	0.472519	1	0.0025319	0	0	0	0	0.0502072	0.97699	0	6.32256	-0.195655	0	0	0
32	2010	15	21.1217	0.461773	0.0896431	17.2784	1	0.19906	0.0464398	21	0	1	0	0.3333	0.000259	2.19722	0.1	1	0	9.835	11.858	7.713	2.89037	0	0.354949	1	0.0028438	0	0	0	0	0.0450684	0.963945	0	6.58202	-0.246535	0	1	1
32	2011	15	21.177	0.447662	0.0786766	15.5122	1	0.151976	0.0371057	21	0	1	0	0.3333	0.000259	2.19722	0.08	1	0	9.888	11.697	7.742	2.94444	0	0.394237	1	0.0015399	0	0	0	0	0.0360632	0.963341	0	6.7093	-0.244235	0	1	1
32	2012	15	21.2492	0.380335	0.0611151	15.5122	1	-0.119137	0.154292	21	0	1	0	0.3333	0.000217	2.19722	0	1	0	9.936	11.7	8.647	2.99573	0	0.633544	1	0.0016213	0	0	0	0	0.0213015	1.01855	0	6.79794	-0.297383	0	1	1
32	2013	15	21.1297	0.32395	0.0440467	15.4822	1	0.0715724	0.0196014	21	0	1	0	0.3333	0.000185	2.19722	0.18	1	0	10.237	11.893	8.758	3.04452	0	0.594044	1	0.001989	0	0	0	0	0.0230152	0.980534	0	6.81564	-0.349621	0	1	1
32	2014	15	21.741	0.46074	0.0417097	0	1	0.889224	0.0306242	21	0	1	0	0.3	7e-06	2.30259	0.03	1	0	10.445	11.991	11.546	3.09104	0	0.283831	1	0.0017167	0	0	0	0	0.0238813	0.975068	0	6.8742	-0.315674	0	1	1
32	2015	15	21.4774	0.290364	0.0418708	0	1	-0.358459	0.0157317	5	0	1	0	0.3	4e-06	2.30259	0.05	1	0	11.076	12.171	11.574	3.13549	0	0.356798	1	0.0059716	0	0	0	0	0.0281541	0.98859	0	5.03695	-0.306214	0	1	1
32	2016	15	21.3939	0.20752	0.0530868	0	1	0.0087545	0.0275626	5	0	1	0	0.3333	0.003637	2.19722	0.02	1	0	10.49	12.094	11.209	3.17805	0	0.362685	1	0.004071	0	0	0	0	0.0247354	0.972437	0	5.04986	-0.360777	0	1	1
32	2017	15	21.3794	0.186046	0.0437886	0	1	-0.133971	0.018679	5	0	1	0	0.3333	0.003633	2.19722	0.02	1	0	10.61	12.196	11.195	3.21888	0	0.415984	1	0.0027078	0	0	0	0	0.036608	0.989076	0	5.09375	-0.337119	0	1	1
32	2018	15	21.4903	0.295935	0.0357387	16.087	1	-0.0699517	0.0835341	5	0	1	0	0.3333	0.003712	2.19722	0.02	1	0	10.854	12.139	11.527	3.2581	0	0.453094	1	0.0019133	0	0	0	0	0.0454552	0.934894	0	5.09987	-0.322776	0	1	1
32	2019	15	21.5744	0.292026	0.0369842	15.7295	1	-0.0621904	0.13215	5	0	1	0	0.3333	0.002784	2.19722	0.08	1	0	11.342	12.174	13.669	3.29584	0	0.45095	1	0.0035385	0	0	0	0	0.027801	0.875768	0	5.11199	-0.42369	0	1	1
32	2020	15	21.6733	0.300958	0.0317094	0	1	0.0131093	0.149501	5	0	1	0	0.3333	0.003259	2.19722	0.08	1	1	11.673	12.562	14.61	3.33221	0.0042056	0.446544	1	0.0040921	0	0	0	0	0.0238867	0.858398	0	5.23644	-0.539504	0	0	0
32	2021	15	24.5104	0.785055	0.0958375	22.4239	1	27.0796	0.0368362	4	0	1	0	0.3333	0.043685	2.19722	0	1	0	12.014	12.962	15.615	3.3673	0	0.0017426	1	0.0024898	0	0	0	0	0.0200513	0.962808	0	4.68213	-0.144523	0	0	1
33	2003	15	20.2364	0.287207	0.844379	18.379	0	-0.254976	0.0130658	7	0	0	0		0		0	2	1				2.30259	0.306544	0	0	0.0030083	0	1	1	1	0.236601	0.99254	1	1.94591	0.617228	13	0	0
33	2004	15	20.2373	0.286053	0.841155	18.7767	0	0.0697554	0.0099544	7	0	0	1	0.3333	2.1e-05	2.19722	0	2	1				2.3979	0.306544	0	0	0.0023981	0	1	1	1	0.237349	0.987376	1	1.94591	0.573369	13	0	0
33	2005	15	20.2133	0.263796	0.836777	18.6398	0	0.0729358	0.0756465	7	0	0	1	0.3333	2.1e-05	2.19722	0	2	1				2.48491	0.306544	0	0	0.0019329	0	1	1	1	0.231493	0.929783	1	1.94591	0.0615385	13	0	0
33	2006	15	20.044	0.405836	0.88209	18.5862	0	-0.0433809	-0.836315	7	0	0	1	0.3333	3e-05	2.19722	0	0	1				2.56495	0.145719	0	0	0.0034663	0	1	0	0	0.166015	1.84297	1	2.07944	0.41117	13	0	0
33	2007	15	20.0356	0.394812	0.883062	18.3153	0	-0.0788467	-0.103178	7	0	0	1	0.3333	2.9e-05	2.19722	0	0	1	9.881	11.197	8.068	2.63906	0.145719	0	0	0.0075786	0	1	0	1	0.0395169	1.1046	1	2.19722	0.279043	13	0	0
33	2008	15	19.9572	0.337881	0.916013	18.1196	0	-0.0249173	-0.241742	7	0	0	1	0.3333	0	2.19722	0	0	1	9.257	11.1	8.159	2.70805	0.178079	0	0	0.0029753	0	1	1	1	0.0516081	1.24213	1	2.19722	0.188792	13	0	0
33	2009	15	20.0249	0.429536	0.822759	18.7991	1	-0.0973649	-0.395181	7	0	0	1	0.25	0	2.07944	0	0	1	9.244	10.948	7.344	2.77259	0.090001	0	0	0.0085328	0	0	0	1	0.0482192	1.38695	0	2.30259	0.385447	0	0	0
33	2010	15	20.0829	0.447815	0.565982	18.9572	1	0.154021	-0.11823	7	0	0	1	0.3333	0	2.19722	0	0	1	9.835	11.858	7.713	2.83321	0.0813029	0	0	0.0061569	0	0	0	1	0.0459934	1.11847	0	2.3979	0.290009	0	0	0
33	2011	15	20.0615	0.430425	0.563357	18.8525	1	0.0137074	0.0275396	7	0	0	1	0.3333	0	2.19722	0	0	1	9.888	11.697	7.742	2.89037	0.0746897	0	0	0.0040578	0	0	0	1	0.0494056	1.16808	0	2.3979	0.0516753	0	0	0
33	2012	15	19.9676	0.428603	0.593464	18.6753	1	-0.0754727	-0.342567	7	0	0	1	0.3333	0	2.19722	0	0	1	9.936	11.7	8.647	2.94444	0.0746897	0.0174127	1	0.0052407	0	0	0	1	0.0638915	1.35021	0	2.48491	-0.0311451	0	0	0
33	2013	15	20.1522	0.518756	0.490758	19.2259	1	0.198085	0.027847	7	0	0	1	0.3333	0	2.19722	0	0	1	10.237	11.893	8.758	2.99573	0.0702192	0.036776	1	0.0046767	0	0	0	1	0.045826	1.0247	0	2.48491	0.444504	0	0	0
33	2017						0						0											0	0	0		0	1	1	1			0	4.82028		0	0	0
34	2003	15	21.0723	0.736788	0.20844	18.7234	1	0.389486	0.0166225	18	0	1	0	0.3	0	2.30259	0	1	1				2.30259	0.08	0	0	0.0047526	0	0	0	0	0.0254938	0.976292	0	4.26268	-0.330048	0	0	0
34	2004	15	20.7466	1.17027	0.185992	18.2184	1	-0.614741	-1.02893	18	0	1	0	0.3	0	2.30259	0	1	1				2.3979	0.08	0	0		0	0	0	0	0.082565	1.94217	0	4.21951	-0.460736	0	0	0
34	2011	15	19.1512	0.589127	0.177294	13.4784	0	0.0783867	0.0097341	18	0	0	1	0.4286	1.2e-05	1.94591	0	0	0	9.888	11.697	7.742	2.89037	0	0	0	0.0164079	0	0	0	0	0.0575752	0.990266	0	3.98898	-0.145769	0	1	1
34	2012	15	19.0811	0.538522	0.372728	16.0093	0	0.0544208	0.0015422	18	0	0	1	0.4286	1.2e-05	1.94591	0	0	0	9.936	11.7	8.647	2.94444	0	0.0186453	1	0.0163517	0	0	0	0	0.057771	0.998458	0	3.09104	-0.184505	0	1	1
34	2013	15	19.751	0.719504	0.14502	15.5391	0	0.165694	0.040679	18	0	0	1	0.4286	1.2e-05	1.94591	0	0	0	10.237	11.893	8.758	2.99573	0	0.0215541	1	0.014206	0	0	0	0	0.0471032	0.959321	0	3.13549	-0.134381	0	1	1
34	2014	15	19.9504	0.641221	0.127216	14.6372	0	-0.0450286	0.121719	18	0	0	1	0.4286	1.2e-05	1.94591	0	0	0	10.445	11.991	11.546	3.04452	0	0.0262403	1	0.0147826	0	0	0	0	0.0516856	1.00566	0	3.13549	-0.372626	0	1	1
34	2015	15	19.9203	0.582597	0.124532	11.8887	0	-0.10017	-0.0154325	18	0	0	1	0.4286	4e-05	1.94591	0	0	0	11.076	12.171	11.574	3.09104	0	0.024649	1	0.0535046	0	0	0	0	0.0468351	1.04818	0	3.21888	-0.365655	0	1	1
34	2016	15	23.5587	0.844418	0.012569	21.1396	1	87.4837	0.0113729	5	0	0	0	0.4286	0.373559	1.94591	0	0	0	10.49	12.094	11.209	3.13549	0	0.0680333	1	0.0055076	0.183754	0	0	0	0.0290583	0.995161	0	5.04986	0.616531	0	1	1
34	2017	15	23.9126	0.861665	0.0078058	21.4307	1	0.535017	0.007891	5	0	0	1	0.6667	0.355986	1.79176	0	0	0	10.61	12.196	11.195	3.17805	0	0.0587286	1	0.0042075	1.11417	0	0	0	0.0259253	0.989833	0	5.09375	0.0639401	0	1	1
34	2018	15	23.9808	0.851975	0.0065554	21.7451	1	0.315709	0.0078351	5	0	0	1	0.5	0.35615	2.07944	0.038	0	0	10.854	12.139	11.527	3.21888	0	0.060245	1	0.0022871	0.367501	0	0	0	0.0199604	0.993483	0	5.09987	0.0915042	0	1	1
34	2019	15	24.105	0.851301	0.0051672	21.9895	1	0.0604134	0.0106016	5	0	0	1	0.5	0.337892	2.07944	0.253	0	1	11.342	12.174	13.669	3.2581	0.0105965	0.0835484	1	0.0029677	0.285748	0	0	0	0.0195639	0.991222	0	5.11199	0.105697	0	0	0
34	2020	15	24.1472	0.846763	0.0064781	21.969	1	0.0605629	0.0099582	5	0	0	1	0.5714	0.302992	1.94591	0.21	0	1	11.673	12.562	14.61	3.29584	0.0077046	0.0728241	1	0.0030097	0.0419694	0	0	0	0.0192194	0.987785	0	5.23644	0.0876316	0	0	0
34	2021	15	24.3856	0.830145	0.0049743	21.3796	0	0.329398	0.0040036	5	0	0	1	0.6667	0.237356	1.79176	0.189157	0	1	12.014	12.962	15.615	3.33221	0.0100932	0.0743297	1	0.0015805	0	0	0	0	0.0156596	0.989639	0	5.23111	0.111474	0	0	0
35	2003	15	21.3157	0.848363	0.101592	19.1806	0	-0.135188	0.0204628	21	0	1	0	0.3333	0.000496	2.48491	0	1	0				2.30259	0	0	0	0.0033345	0	0	0	0	0.0391221	1.00449	0	5.93224	0.151638	0	1	0
35	2004	15	19.9847	3.62457	0.256788	19.0565	0	-0.361625	-0.726985	21	0	0	0	0.3636	0.000444	2.3979	0	0	0				2.3979	0	0	0		0	0	0	0	0.0327104	1.69976	0	6.01127	-0.219944	0	1	0
35	2014	15	21.9088	0.504266	0.220344	20.3302	0	12.4619	0.338737	13	0	0	0	0.4286	0.070971	1.94591	0	0	0	10.445	11.991	11.546	3.04452	0	0	0	0.0048254	0	0	0	0	0.0009697	0.661263	0	3.4012	0.519645	0	1	0
35	2015	15	22.2047	0.579366	0.162701	21.0441	0	0.498273	0.29246	13	0	0	0	0.4286	0.075815	1.94591	0	0	0	11.076	12.171	11.574	3.09104	0	0	0	0.0051373	0	0	0	1	0.0014684	0.721907	0	3.43399	-0.0719053	0	1	0
35	2016	15	22.5148	0.65617	0.172554	21.1855	1	0.18791	0.198602	13	0	0	0	0.4286	0.075821	1.94591	0	0	0	10.49	12.094	11.209	3.13549	0	0	0	0.0044199	0	0	0	1	0.0013409	0.805183	0	3.49651	-0.0605907	0	1	0
35	2017	15	22.8189	0.625057	0.132199	21.4204	1	0.64387	0.179656	13	0	0	0	0.4286	0.069484	1.94591	0	0	0	10.61	12.196	11.195	3.17805	0	0	0	0.0029794	0	0	0	0	0.0027443	0.849527	0	3.7612	-0.31174	0	1	0
35	2018	15	22.899	0.626002	0.150389	20.8636	1	0.145841	0.155213	13	0	0	0	0.4286	0.069484	1.94591	0	0	0	10.854	12.139	11.527	3.21888	0	0.002892	1	0.0021332	0	0	0	0	0.0322788	0.871977	0	3.89182	-0.286711	0	1	0
35	2019	15	24.5797	0.752553	0.158641	23.6097	1	9.06403	0.0489385	13	0	0	0	0.4286	0.03721	1.94591	0	0	0	11.342	12.174	13.669	3.2581	0	0.869967	1	0.0013305	0.0709425	0	0	0	0.0013586	0.948336	0	4.00733	-0.182719	0	1	0
35	2020	15	24.6428	0.751984	0.161176	23.6455	1	0.176488	0.0517164	13	0	0	0	0.4286	0.03721	1.94591	0	0	0	11.673	12.562	14.61	3.29584	0	0.880741	1	0.0008302	0.0615012	0	0	0	0.0009912	0.951515	0	4.47734	-0.463914	0	1	0
35	2021	15	23.9219	0.544809	0.0817639	22.4017	1	-0.0582975	0.054209	13	0	0	0	0.4286	0.03721	1.94591	0	0	0	12.014	12.962	15.615	3.33221	0	0.812449	4	0.0013601	0	0	0	0	0.0016206	0.969158	0	4.49981	-0.481375	0	1	0
36	2003	15	22.2398	0.505777	0.209285	20.4026	0	-0.272391	0.0376024	19	1	1	0	0.3333	0	2.19722	0	1	0				2.30259	0	0	0	0.0009662	0	0	0	0	0.0908092	0.971315	0	4.64439	-0.41353	0	1	0
36	2004	15	21.6971	0.28234	0.141735	20.7111	0	-0.654066	0.0666957	19	1	1	0	0.3333	3e-06	2.19722	0	1	0				2.3979	0	0	0	0.001178	0	0	0	1	0.0845289	0.974973	0	4.7185	-0.717779	0	1	0
36	2005	15	22.8999	0.703449	0.262894	21.5182	0	1.53311	0.0457778	19	1	1	0	0.3333	6e-06	2.19722	0.05	1	0				2.48491	0	0	0	0.0006379	0	0	0	1	0.0055485	0.944129	0	4.7362	-0.27723	0	1	0
36	2006	15	23.2076	0.759757	0.19578	21.8917	0	1.2479	0.061269	19	1	1	0	0.3333	6e-06	2.19722	0	1	0				2.56495	0	0	0	0.0018099	0	0	0	1	0.0092723	0.944323	0	4.78749	0.0600798	0	1	0
36	2007	15	23.3202	0.80142	0.452748	21.706	0	0.530405	-0.114268	19	1	1	0	0.3333	0	2.19722	0	0	0	9.881	11.197	8.068	2.63906	0	0	0	0.0034238	0	0	0	1	0.0109019	1.10889	0	4.83628	0.0007511	0	1	0
36	2008	15	21.8447	0.536554	0.0032091	20.2983	0	-0.984348	-3.1664	19	1	1	0	0.3333	0	2.19722	0	0	0	9.257	11.1	8.159	2.70805	0	0	0	0.0015724	0	0	0	1	0.250051	1.44279	0	4.83628	-0.737727	0	1	0
36	2010	15	22.1524	0.47908	0.004578	19.7069	0	-0.418966	0.377092	10	0	1	0	0.3333	0	2.19722	0	0	0	9.835	11.858	7.713	2.83321	0	0	0	0.0020308	0	0	0	0	0.0120539	0.627573	0	4.81218	0.82537	0	1	0
36	2011	15	22.0745	0.40477	0.03238	19.8101	0	-0.545693	0.263959	10	0	1	0	0.3333	0	2.19722	0	0	0	9.888	11.697	7.742	2.89037	0	0	0	0.0012075	0	0	0	0	0.0124145	0.76398	0	4.85203	-1.14342	0	1	0
36	2012	15	22.1742	0.430298	0.024019	20.3023	0	-0.313006	0.334485	10	0	0	0	0.3333	0	2.19722	0	0	1	9.936	11.7	8.647	2.94444	0.0026693	0	0	0.0016134	0	0	0	0	0.015466	0.773294	0	4.95583	-1.15514	0	0	0
36	2013	15	22.1574	0.395484	0.0250554	19.5152	0	-0.446719	0.654221	10	0	0	0	0.3636	9e-06	2.3979	0	0	0	10.237	11.893	8.758	2.99573	0	0	0	0.0012761	0	0	0	0	0.0242379	1.01989	0	4.90527	-1.4363	0	1	1
36	2014	15	22.2425	0.454282	0.0638111	20.8531	0	0.0657357	0.275469	10	0	0	0	0.3333	9e-06	2.48491	0	0	0	10.445	11.991	11.546	3.04452	0	0	0	0.0020464	0	0	0	1	0.0396604	1.12043	0	4.8828	-2.47344	0	1	1
36	2015	15	22.5895	0.584915	0.0438812	21.4879	0	0.992641	0.295003	10	0	0	0	0.3333	0.007023	2.48491	0	0	0	11.076	12.171	11.574	3.09104	0	0	0	0.003813	0	0	0	1	0.0573411	0.739842	0	4.89784	-0.382004	0	1	1
36	2016	15	22.998	0.586168	0.0989751	20.0593	0	4.30952	0.824391	10	0	0	0	0.3636	0.006513	2.3979	0	0	0	10.49	12.094	11.209	3.13549	0	0	0	0.0023855	0	0	0	1	0.0230172	0.597285	0	4.84419	0.516955	0	1	1
36	2017	15	22.8887	0.417036	0.106397	20.475	0	0.828828	0.405372	10	0	0	0	0.3636	0.006009	2.3979	0.3	0	0	10.61	12.196	11.195	3.17805	0	0	0	0.0020302	0	0	0	1	0.0204405	0.603492	0	4.83628	-0.345648	0	1	1
36	2018	15	23.1114	0.500599	0.0766785	20.9524	0	-0.160427	0.426275	10	0	0	0	0.3636	0.007113	2.3979	0.5	0	1	10.854	12.139	11.527	3.21888	0.0319162	0	0	0.0011562	0	0	0	1	0.0318094	0.623972	0	4.82028	0.700081	0	0	0
36	2019	15	23.2199	0.534995	0.0672384	21.4045	0	-0.0497658	0.38208	10	0	0	0	0.4286	0.004007	1.94591	0.6	0	1	11.342	12.174	13.669	3.2581	0.0331788	0	0	0.0011328	0	0	0	1	0.0345291	0.623259	0	4.82028	0.424821	0	0	0
36	2020	15	23.1069	0.462819	0.0733711	21.4348	0	-0.146297	0.366871	10	0	0	0	0.4286	0.003827	1.94591	0.4	0	0	11.673	12.562	14.61	3.29584	0	0	0	0.0010138	0	0	0	1	0.030107	0.627163	0	4.80402	0.298358	0	0	1
36	2021	15	22.9836	0.372875	0.0808997	21.0665	0	-0.304295	0.373846	10	0	0	0	0.4286	0.003755	1.94591	0.23	0	0	12.014	12.962	15.615	3.33221	0	0	0	0.0010713	0	0	0	1	0.0508176	0.648248	0	4.75359	0.0060891	0	0	1
37	2003	15	21.6679	0.374776	0.507959	19.141	1	0.148519	0.25138	3	1	1	0	0.3077	0	2.56495	0.42	1	1				2.30259	0.249644	0	0	0.0039703	0	1	1	0		0.755785	1	3.91202	-0.104067	19	0	0
37	2004	15	22.0586	0.50711	0.312936	20.0654	1	0.305147	0.172632	3	1	1	0	0.3846	3e-05	2.56495	0.468	1	1				2.3979	0.266213	0	0	0.0027837	0	1	1	0		0.834497	1	4.06044	-0.157937	19	0	0
37	2005	15	22.1656	0.598564	0.497299	20.0587	1	0.245804	-0.0358745	3	1	1	0	0.3571	3e-05	2.63906	0.5	1	1				2.48491	0.299279	0	0	0.0013821	0	1	1	0		1.04386	1	4.06044	-0.118833	19	0	0
37	2006	15	22.2861	0.623879	0.603237	19.8149	1	0.274219	-0.102195	3	1	1	0	0.3333	0	2.70805	0	1	1				2.56495	0.283451	0	0	0.0010216	0	1	1	0	0.0012062	1.1037	1	4.07754	-0.274915	19	0	0
37	2007	15	22.4376	0.663922	0.514324	19.4822	1	-0.0625696	-0.113602	3	1	1	0	0.3333	2.9e-05	2.70805	0	1	1	9.881	11.197	8.068	2.63906	0.305102	0	0	0.0019107	0	1	1	0	0.000598	1.1136	1	4.09434	-0.292625	19	0	0
37	2008	15	22.3299	0.611732	0.501703	19.8922	1	-0.128054	-0.538465	3	1	1	0	0.3333	2.9e-05	2.70805	0.03	1	1	9.257	11.1	8.159	2.70805	0.29928	0	0	0.0005567	0	1	1	0	0.0006906	1.53846	1	4.09434	-0.427566	19	0	0
37	2009	15	22.3179	0.582695	0.464046	19.8528	1	-0.408269	-0.182187	3	1	1	0	0.3846	2.9e-05	2.56495	0	1	1	9.244	10.948	7.344	2.77259	0.263253	0.0088537	1	0.0011935	0	1	1	1	0.000506	1.17692	1	4.15888	-0.369854	19	0	0
37	2010	15	22.387	0.633932	0.41092	20.0144	1	-0.142464	-0.580865	3	1	1	0	0.4545	2.9e-05	2.3979	0	1	1	9.835	11.858	7.713	2.83321	0.237324	0.0040581	1	0.0008962	0	1	1	1	0.0005372	1.55019	1	4.27667	-0.492699	19	0	0
37	2011	15	22.4194	0.653787	0.408437	17.9636	1	0.508255	-0.616483	3	1	1	0	0.4	4e-05	2.70805	0	1	1	9.888	11.697	7.742	2.89037	0.239339	0.0117769	1	0.0006427	0	1	1	1	0.0003387	1.62614	1	4.29046	-0.547068	19	0	0
37	2012	15	22.4346	0.688802	0.368511	17.9947	1	-0.476183	-0.957085	3	1	1	0	0.3571	2.5e-05	2.63906	0	1	1	9.936	11.7	8.647	2.94444	0.237324	0.008092	1	0.0008282	0	1	1	1	0.0018243	1.95708	1	4.38203	-0.881667	19	0	0
37	2013	15	22.4171	0.669176	0.347834	18.3118	1	-0.122501	-0.724412	3	1	1	0	0.4	3e-05	2.70805	0	1	1	10.237	11.893	8.758	2.99573	0.237324	0.0072254	1	0.0007777	0	1	1	1	0.0023817	1.79579	1	4.38203	-0.840975	19	0	0
37	2014	15	22.3439	0.727446	0.363843	18.978	1	0.111375	-0.752828	3	1	1	0	0.4	2.9e-05	2.70805	0	1	1	10.445	11.991	11.546	3.04452	0.180271	0.0048276	1	0.0018665	0	1	1	1	0.0025477	1.75143	1	4.41884	-0.691922	19	0	0
37	2015	15	22.2449	0.880147	0.364093	20.3927	1	0.0898765	-0.914162	3	1	1	0	0.4	2.9e-05	2.70805	0	1	1	11.076	12.171	11.574	3.09104	0.195254	0.006912	1	0.0079832	0	1	1	0	0.0030044	1.91262	1	4.49981	-0.686364	19	0	0
37	2017	15	21.7824	0.298029	0.49262	17.6041	1	0.299651	0.0044402	3	1	1	0	0.3333	3.1e-05	2.19722	0	1	1	10.61	12.196	11.195	3.17805	0.178389	0	0	0.0011954	0	1	1	0	0.001489	0.998005	1	4.68213	-0.424535	19	0	0
37	2018	15	21.9194	0.384122	0.425034	17.5529	1	-0.0786159	-0.0051321	3	1	1	0	0.3333	3.1e-05	2.19722	0	1	1	10.854	12.139	11.527	3.21888	0.17685	0	0	0.000792	0	1	1	0	0.0019713	1.00843	1	4.69135	-0.296943	19	0	0
37	2019	15	21.8924	0.359328	0.42919	16.4978	1	-0.351396	0.0191733	3	1	1	0	0.3333	3.1e-05	2.19722	0	1	1	11.342	12.174	13.669	3.2581	0.21409	0	0	0.0020606	0	1	1	0	0.0045799	0.987721	1	4.69135	-0.460172	19	0	0
37	2020	15	21.8288	0.308885	0.306454	16.0008	1	-0.194118	0.0637951	3	1	1	0	0.3333	3.1e-05	2.19722	0.02	1	1	11.673	12.562	14.61	3.29584	0.187344	0	0	0.0017727	0	1	1	0	0.0050544	0.941983	1	4.82831	-0.364713	19	0	0
37	2021	15	21.7493	0.434287	0.230558	15.7595	1	-0.231492	-0.677751	3	1	1	0	0.3333	2.9e-05	2.19722	0	1	1	12.014	12.962	15.615	3.33221	0.198321	0	0	0.0016834	0	1	1	0	0.0012265	1.31661	1	4.85981	-0.698575	19	0	0
38	2003	15	19.3823	0.502127	0.167237	12.3643	0	2.1043	0.0192807	8	0	0	0	0.4286	1.1e-05	1.94591	0	2	0				2.30259	0	0	0	0.0058707	0	0	0	1	0.0015128	0.992296	0	3.89182	0.218712	0	1	0
38	2004	15	19.3565	0.515389	0.159001	12.3643	0	-0.870881	-0.0980003	8	0	1	0	0.4286	1.1e-05	1.94591	0	1	0				2.3979	0	0	0	0.0063941	0	0	0	1	0.0002226	1.17392	0	3.91202	-0.402721	0	1	0
38	2005	15	19.1155	0.634538	0.185735	12.3643	0	-0.461603	-1.44826	8	0	1	0	0.4286	0	1.94591	0	1	0				2.48491	0	0	0	0.0068836	0	0	0	1	0.0001454	2.5186	0	3.8712	-0.836568	0	1	0
38	2013	15	20.339	0.703714	0.0001849	0	0	-0.18329	0.0706165	10	0	0	1	0.4286	0	1.94591	0	0	0	10.237	11.893	8.758	2.99573	0	0	0	0.0059622	0	0	0	0	0.0126906	0.929384	0	4.90527	0.197312	0	1	0
38	2014	15	20.3424	0.785173	0.000119	0	0	0.265726	-0.238327	10	0	0	1	0.4286	0	1.94591	0	0	0	10.445	11.991	11.546	3.04452	0	0	0	0.0112099	0	0	0	0	0.0127213	1.23833	0	4.8828	0.204777	0	1	0
38	2015	15	20.4286	0.792083	8.68e-05	0	0	0.432648	0.0651099	10	0	0	0	0.4286	0	1.94591	0	0	0	11.076	12.171	11.574	3.09104	0	0	0	0.0353588	0	0	0	0	0.0138527	0.93489	0	4.89784	0.265582	0	1	0
38	2016	15	22.5786	0.200153	0.0228632	19.6749	1	2.36965	0.26375	11	0	0	0	0.3333	0.078579	2.19722	0	0	0	10.49	12.094	11.209	3.13549	0	0	0	0.0029614	0	0	0	0	0.0198324	0.739718	0	3.73767	0.19971	0	1	0
38	2017	15	22.4763	0.0649803	0.0187304	0	1	0.46752	0.295677	11	0	0	0	0.375	0.078429	2.07944	0.1	0	0	10.61	12.196	11.195	3.17805	0	0	0	0.0020119	0	0	0	0	0.0131035	0.738538	0	3.89182	-0.516883	0	1	0
38	2018	15	21.8331	0.133376	0.0191105	0	0	0.701132	-0.97516	11	0	0	0	0.375	0.008216	2.07944	0.4	0	0	10.854	12.139	11.527	3.21888	0	0	0	0.0025372	0	0	0	0	0.009916	1.9806	0	3.93183	-0.270316	0	1	0
38	2019	15	21.7939	0.0559557	0.0005053	0	0	-0.285867	0.0534393	11	0	0	1	0.5	0	1.79176	0	0	0	11.342	12.174	13.669	3.2581	0	0	0	0.0022495	0	0	0	0	0.0096737	0.969249	0	3.98898	-0.125059	0	1	0
38	2020	15	21.8984	0.102017	0.0025114	0	0	0.160993	0.0308806	11	0	0	1	0.5	0	1.79176	0	0	0	11.673	12.562	14.61	3.29584	0	0	0	0.0017257	0	0	0	0	0.005964	0.934513	0	4.14314	-0.106515	0	1	0
38	2021	15	21.7882	0.228375	0.0053408	17.3162	0	0.0604888	-0.129341	11	0	0	1	0.5	0	1.79176	0	0	0	12.014	12.962	15.615	3.33221	0	0	0	0.0020064	0	0	0	0	0.0237141	0.937255	0	4.20469	-0.147112	0	1	0
39	2003	15	23.019	0.398354	0.226672	20.6562	1	0.520071	0.0689827	21	0	1	0	0.375	0.000376	2.07944	0	1	1				2.30259	0.307693	0	0	0.0013975	0	1	1	0	0.031996	0.937868	1	5.93224	-0.304094	19	0	0
39	2004	15	23.5502	0.510913	0.187904	20.9953	1	0.925171	0.114224	21	0	1	0	0.375	0.00031	2.07944	0.38	1	1				2.3979	0.47228	0	0	0.0017853	0	1	1	1	0.0206709	0.894854	1	6.01127	-0.209043	19	0	0
39	2005	15	23.5666	0.397342	0.257729	20.7118	1	0.165295	0.0988726	21	0	1	0	0.375	0.00031	2.07944	0.500001	1	1				2.48491	0.459108	0	0	0.0007611	0.0012291	1	1	0	0.025979	0.909349	1	6.01616	-0.165018	19	0	0
39	2006	15	23.8554	0.478015	0.214126	21.5005	1	0.0713353	0.0947659	21	0	1	0	0.375	0.00031	2.07944	0.38	1	1				2.56495	0.461526	0	0	0.0016164	0.000107	1	1	0	0.0303795	0.925143	1	6.07993	-0.327095	19	0	0
39	2007	15	24.4219	0.565698	0.157	22.4064	1	0.470125	0.070905	21	0	1	0	0.375	0.00031	2.07944	0.43	1	1	9.881	11.197	8.068	2.63906	0.467876	0	0	0.0018174	0.0100282	1	1	0	0.0236429	0.964799	1	6.18208	-0.415417	19	0	0
39	2008	15	24.2659	0.567842	0.207009	22.8224	1	-0.0293995	0.0373353	21	0	1	0	0.375	0.000311	2.07944	0.5	1	1	9.257	11.1	8.159	2.70805	0.516556	0	0	0.0005114	0	1	1	0	0.022813	0.962253	1	6.2186	-0.376765	19	0	0
39	2009	15	24.3438	0.576357	0.205979	22.7452	1	-0.567364	0.0644902	21	0	1	0	0.375	0.000311	2.07944	0.15	1	1	9.244	10.948	7.344	2.77259	0.531461	0.0947842	1	0.0010197	0.0001149	1	1	0	0.0355397	1.0102	1	6.32256	-0.481436	19	0	0
39	2010	15	24.7147	0.645179	0.184858	22.4453	1	1.5283	0.0664145	21	0	1	0	0.4286	0.000311	1.94591	0.12	1	1	9.835	11.858	7.713	2.83321	0.361065	0.0527958	1	0.0014746	0	1	1	0	0.0241507	0.93887	1	6.58202	-0.424889	19	0	0
39	2011	15	24.8878	0.664184	0.169129	23.2581	1	0.238693	0.0738447	21	0	1	0	0.375	0.000187	2.07944	0.35	1	1	9.888	11.697	7.742	2.89037	0.373105	0.0640555	1	0.0007324	0.0019269	1	1	0	0.029129	0.926282	1	6.7093	-0.475404	19	0	0
39	2012	15	24.8663	0.648892	0.184288	23.5063	1	-0.152686	0.048578	21	0	1	0	0.375	0	2.07944	0.46	1	1	9.936	11.7	8.647	2.94444	0.537291	0.0873856	1	0.0006422	6.28e-05	1	1	0	0.0324971	0.950699	0	6.79794	-0.539606	19	0	0
39	2013	15	25.0083	0.662616	0.186046	23.4981	1	0.065159	0.058244	21	0	1	0	0.4286	0.000187	1.94591	0.23	1	1	10.237	11.893	8.758	2.99573	0.537287	0.0726877	1	0.0007473	0.0001325	1	1	0	0.0316674	0.953826	0	6.81564	-0.521834	19	0	0
39	2014	15	25.1981	0.689185	0.217042	23.5802	1	0.21074	0.0470648	21	0	1	0	0.375	0.000317	2.07944	0.27	1	1	10.445	11.991	11.546	3.04452	0.535211	0.111013	1	0.0009966	0.0018272	1	1	0	0.0335122	0.955892	0	6.8742	-0.489417	19	0	0
39	2015	15	25.3939	0.667537	0.204641	23.992	1	-0.162479	0.050161	21	0	1	0	0.4286	0.000368	1.94591	0.31	1	1	11.076	12.171	11.574	3.09104	0.55454	0.102077	1	0.0007462	0.0054247	1	1	0	0.0438763	0.961308	1	6.94505	-0.70956	19	0	0
39	2016	15	25.5485	0.685952	0.176843	24.3532	1	-0.129063	0.0156625	21	0	1	0	0.375	0.000303	2.07944	0.22	1	1	10.49	12.094	11.209	3.13549	0.554397	0.176632	1	0.0004714	0.0004323	1	1	0	0.0422013	1.00093	0	7.03878	-0.674912	19	0	0
39	2017	15	25.5954	0.668945	0.175653	24.2754	1	0.492809	0.0546748	21	0	1	0	0.375	0.000224	2.07944	0.06	1	1	10.61	12.196	11.195	3.17805	0.725039	0.130682	1	0.0006684	0.0001445	1	1	1	0.0383581	0.961153	1	7.15929	-0.592121	19	0	0
39	2018	15	25.7914	0.670181	0.145948	24.1763	1	0.225396	0.0692745	21	0	1	0	0.375	0.000316	2.07944	0.27	1	1	10.854	12.139	11.527	3.21888	0.724771	0.121019	1	0.0002561	0.0044326	1	1	0	0.0186557	0.987487	1	7.18539	-0.660872	19	0	0
39	2019	15	25.8714	0.680212	0.219916	24.5166	1	-0.0821655	0.0680385	21	0	1	0	0.375	0.000316	2.07944	0.55	1	1	11.342	12.174	13.669	3.2581	0.725855	0.138247	1	0.000272	0	1	1	1	0.02677	1.04903	1	7.25276	-0.66884	19	0	0
39	2020	15	25.7083	0.631669	0.24151	24.2735	1	0.097229	0.0790113	21	0	1	0	0.3333	0.000315	2.19722	0.12	1	1	11.673	12.562	14.61	3.29584	0.628897	0.104757	1	0.0004273	0.0011722	1	1	1	0.0211353	0.977235	1	7.51969	-0.593461	19	0	0
39	2021	15	25.7623	0.630771	0.226767	24.1827	0	0.738505	0.0822961	21	0	1	0	0.3333	0.000315	2.19722	0.280001	1	1	12.014	12.962	15.615	3.33221	0.604528	0.0700785	1	0.0004623	0	1	1	1	0.0168537	0.8988	1	7.51698	-0.511406	19	0	0
40	2005	15	21.4902	0.554129	0.23465	19.8582	1	-0.388907	0.0386438	18	0	0	1	0.3846	0.001745	2.56495	0	0	0				2.48491	0	0	0	0.0010517	0	0	0	0	0.0364445	1.0322	0	4.18966	0.106815	0	1	0
40	2006	15	21.5518	0.567207	0.210169	20.3006	1	0.100774	0.0305595	18	0	0	1	0.3333	0.001736	2.48491	0	0	0				2.56495	0	0	0	0.0014167	0	0	0	0	0.0324813	1.00739	0	4.20469	-0.66279	0	1	0
40	2007	15	21.524	0.498439	0.112426	19.2083	1	-0.0685235	0.151734	18	0	0	1	0.3333	0.001843	2.48491	0	0	0	9.881	11.197	8.068	2.63906	0	0	0	0.0037539	0	0	0	0	0.0391589	1.17089	0	4.20469	-0.746091	0	1	0
40	2008	15	21.5811	0.594995	0.0991152	19.8225	1	-0.401887	-0.498171	18	0	0	1	0.3333	0.001747	2.48491	0	0	0	9.257	11.1	8.159	2.70805	0	0	0	0.0017111	0	0	0	0	0.0711917	1.4591	0	4.14314	-1.14072	0	1	0
40	2009	15	21.7642	0.641099	0.0717834	19.9237	1	1.18511	0.0961044	18	0	0	0	0.3333	0.001291	2.48491	0	0	0	9.244	10.948	7.344	2.77259	0	0	0	0.0033175	0	0	0	0	0.0597376	1.00447	0	4.14314	-0.224464	0	1	0
40	2010	15	21.5489	0.613091	0.0459448	19.7572	1	0.115532	0.197878	10	0	1	0	0.3333	0.001291	2.48491	0	1	0	9.835	11.858	7.713	2.83321	0	0	0	0.0026895	0	0	0	0	0.0276484	0.900654	0	4.81218	0.0516771	0	1	0
40	2011	15	21.3589	0.477982	0.0399575	17.7792	1	0.0516692	0.280052	10	0	0	0	0.3636	0.001185	2.3979	0	0	0	9.888	11.697	7.742	2.89037	0	0	0	0.0016437	0	0	0	0	0.0078167	0.849766	0	4.85203	-0.931675	0	1	0
40	2012	15	21.777	0.593918	0.0313992	19.4094	1	0.0532405	0.319791	10	0	0	0	0.3636	0.001185	2.3979	0.03	0	0	9.936	11.7	8.647	2.94444	0	0	0	0.002048	0	0	0	0	0.0249867	0.74128	0	4.95583	-0.500374	0	1	0
40	2013	15	22.0997	0.683762	0.0183318	20.6233	1	-0.0531731	0.192618	10	0	0	0	0.3636	0.000426	2.3979	0.04	0	0	10.237	11.893	8.758	2.99573	0	0	0	0.0015635	0	0	0	0	0.0589553	0.842623	0	4.90527	-0.753445	0	1	0
40	2014	15	22.1748	0.702902	0.0166184	19.6111	1	0.271648	0.0845769	10	0	0	0	0.3636	0	2.3979	0.02	0	0	10.445	11.991	11.546	3.04452	0	0	0	0.0024321	0	0	0	0	0.0546248	0.92467	0	4.8828	-0.260113	0	1	0
40	2015	15	22.6356	0.804167	0.0098922	21.4909	1	0.607018	0.064553	10	0	0	1	0.3636	0	2.3979	0.02	0	0	11.076	12.171	11.574	3.09104	0	0	0	0.005289	0	0	0	0	0.041826	0.930004	0	4.89784	-0.275112	0	1	0
40	2016	15	23.5733	0.365806	0.0116486	21.6957	1	1.26537	0.0586899	10	0	0	1	0.3636	0	2.3979	0.01	0	0	10.49	12.094	11.209	3.13549	0	0	0	0.0014989	0	0	0	0	0.0133039	0.954751	0	4.84419	-0.495642	0	1	0
40	2017	15	24.0872	0.600067	0.0946786	22.585	1	1.15477	0.0701051	4	0	0	1	0.3636	0	2.3979	0.014	0	0	10.61	12.196	11.195	3.17805	0	0.0081987	1	0.0016253	0	0	0	1	0.0140017	0.930976	0	4.58497	-0.422064	0	1	0
40	2018	15	24.262	0.576703	0.163757	22.5356	1	0.0670597	0.15909	3	1	0	1	0.3636	0	2.3979	0.041	0	0	10.854	12.139	11.527	3.21888	0	0.0014329	1	0.0007378	0	0	0	0	0.0022042	0.996814	0	4.69135	-0.977395	0	1	0
40	2019	15	24.1568	0.563673	0.187852	22.35	1	-0.215591	-0.115015	3	1	0	1	0.4444	0	2.19722	0.075	0	1	11.342	12.174	13.669	3.2581	0.0068632	0.0074835	1	0.0004597	0	0	0	1	0.0021461	1.01242	0	4.69135	-0.501186	0	0	0
40	2020	15	23.9891	0.534554	0.201514	22.0914	1	-0.489928	-0.280912	3	1	0	1	0.3333	0	2.19722	0	0	1	11.673	12.562	14.61	3.29584	0.003339	0.0007462	1	0.0004255	0	0	0	1	0.0026671	1.11754	0	4.82831	-0.496949	0	0	0
40	2021	15	23.9872	0.557142	0.2064	21.9308	1	0.116751	-0.111662	3	1	0	1	0.3333	0	2.19722	0	0	1	12.014	12.962	15.615	3.33221	0.0036044	0.0022516	1	0.000502	0	0	0	1	0.0024894	1.05004	0	4.85981	-0.39973	0	0	0
42	2003	15	22.3197	0.683146	0.0902882	19.7027	0	0.106572	0.0521483	10	0	1	0	0.2727	0.00069	2.3979	0.08	1	0				2.30259	0	0	0	0.0011745	0	0	0	0	0.0352843	0.953084	0	4.11087	-0.439012	0	1	0
42	2004	15	22.2929	0.678512	0.0913745	18.918	0	0.786743	0.015448	10	0	1	0	0.2727	0.000509	2.3979	0.06	1	0				2.3979	0	0	0	0.0008108	0	0	0	0	0.0337609	0.983542	0	4.14314	-0.288943	0	1	0
42	2005	15	21.8648	0.502436	0.067704	20.4483	0	-0.616389	0.089532	10	0	1	0	0.3333	0.000663	2.19722	0.05	1	0				2.48491	0	0	0	0.0011342	0	0	0	0	0.0257574	0.962893	0	4.15888	-0.359501	0	1	0
42	2006	15	22.1571	0.61768	0.059187	21.4168	0	-0.378878	0.0703905	10	0	1	0	0.3333	0.000842	2.19722	0	1	0				2.56495	0	0	0	0.0024039	0	0	0	0	0.0357229	0.908508	0	4.20469	-0.684235	0	1	0
42	2007	15	22.405	0.645092	0.0316929	21.2795	0	0.302973	0.222307	10	0	1	0	0.3333	0.000789	2.19722	0.18	1	0	9.881	11.197	8.068	2.63906	0	0	0	0.0028985	0	0	0	0	0.0383445	0.97711	0	4.31749	-0.56467	0	1	0
42	2008	15	22.4368	0.686198	0.0312903	21.4684	0	0.0520963	0.0220286	10	0	1	0	0.3333	0.000789	2.19722	0.2	1	0	9.257	11.1	8.159	2.70805	0	0	0	0.0008031	0	0	0	0	0.0439013	0.98651	0	4.43082	-0.664559	0	1	0
42	2009	15	22.5921	0.680323	0.021908	21.6527	0	0.791308	0.17545	10	0	1	0	0.3333	0.000526	2.19722	0.02	1	0	9.244	10.948	7.344	2.77259	0	0	0	0.002581	0	0	0	0	0.0253372	0.834029	0	4.56435	0.107711	0	1	0
42	2010	15	22.6387	0.648746	0.0168551	21.1927	0	-0.290771	0.317692	10	0	1	0	0.3333	0.000526	2.19722	0.15	1	0	9.835	11.858	7.713	2.83321	0	0	0	0.001742	0	0	0	0	0.0278471	0.788115	0	4.81218	-0.550627	0	1	0
42	2011	15	22.69	0.646232	0.0135438	21.3198	0	0.32436	0.216617	10	0	1	0	0.3333	0.000377	2.19722	0.6	1	0	9.888	11.697	7.742	2.89037	0	0	0	0.0013022	0	0	0	0	0.0371236	0.798384	0	4.85203	-0.454219	0	1	0
42	2012	15	22.7404	0.613915	0.009416	21.3444	0	0.407689	0.210501	10	0	1	0	0.3333	0.000377	2.19722	0.4	1	0	9.936	11.7	8.647	2.94444	0	0	0	0.0016585	0	0	0	0	0.0256075	0.796473	0	4.95583	-0.225569	0	1	0
42	2013	15	22.8025	0.616542	0.0106646	21.2278	0	-0.179849	0.264831	10	0	0	0	0.375	0.000377	2.07944	0.52	2	0	10.237	11.893	8.758	2.99573	0	0	0	0.0019988	0	0	0	0	0.0343964	0.815216	0	4.90527	-0.314775	0	1	0
42	2014	15	23.5081	0.796201	0.0050498	22.1073	0	0.370459	0.162185	10	0	0	1	0.3333	0.000377	2.19722	0.299999	2	0	10.445	11.991	11.546	3.04452	0	0	0	0.0022243	0	0	0	0	0.0484366	0.844224	0	4.8828	-0.485153	0	1	0
42	2015	15	23.9269	0.771898	0.0592101	22.7009	1	0.664409	0.124838	10	0	0	1	0.3333	0.006822	2.19722	0.15	2	0	11.076	12.171	11.574	3.09104	0	0	0	0.0024762	0.176269	0	0	1	0.0478489	0.882855	0	4.89784	-0.419265	0	1	0
42	2016	15	24.0961	0.799012	0.0497636	22.8334	1	0.607773	0.0663404	10	0	0	1	0.3333	0.006824	2.19722	0.200072	2	0	10.49	12.094	11.209	3.13549	0	0	0	0.0022958	0	0	0	1	0.0360689	0.933278	0	4.84419	-0.138361	0	1	0
42	2017	15	24.4988	0.842186	0.0319146	23.2813	1	0.0663498	0.121409	10	0	0	1	0.3333	0.004896	2.19722	0.08	2	0	10.61	12.196	11.195	3.17805	0	0	0	0.0015675	0	0	0	1	0.0242472	0.889077	0	4.83628	-0.757808	0	1	0
42	2018	15	24.553	0.833525	0.0272326	23.0122	1	-0.0822859	0.115921	10	0	0	0	0.3333	0.003162	2.19722	0.2	2	0	10.854	12.139	11.527	3.21888	0	0	0	0.000973	0	0	0	1	0.0301814	0.887895	0	4.82028	-0.383186	0	1	0
42	2019	15	24.5331	0.822497	0.0249084	23.1207	1	-0.0917825	0.180911	10	0	0	0	0.3333	0.003162	2.19722	0.1	2	0	11.342	12.174	13.669	3.2581	0	0	0	0.0009011	0	0	0	1	0.0567518	0.937412	0	4.82028	-0.606571	0	1	0
42	2020	15	24.5175	0.815569	0.0242514	23.3539	0	0.482985	0.0574784	10	0	0	0	0.375	0.001728	2.07944	0.12	2	0	11.673	12.562	14.61	3.29584	0	0	0	0.0007413	0	0	0	1	0.0408437	0.931978	0	4.80402	-0.419712	0	1	0
42	2021	15	24.4475	0.801428	0.0251961	23.3685	0	-0.18892	0.0164787	10	0	0	0	0.375	0.001728	2.07944	0.05	2	0	12.014	12.962	15.615	3.33221	0	0	0	0.0006512	0	0	0	0	0.0304184	0.900084	0	4.75359	-0.386164	0	1	0
43	2003	15	20.5048	0.579788	0.255785	18.469	0	-0.38695	0.0617744	18	0	1	0	0.2727	0.000391	2.3979	0.1	1	0				2.30259	0	0	0	0.0026896	0	0	0	0	0.0654829	0.939865	0	4.26268	-0.271202	0	1	0
43	2004	15	21.0099	0.691317	0.154446	18.0749	0	0.363424	0.0650852	18	0	1	0	0.3333	0.000154	2.19722	0.1	1	0				2.3979	0	0	0	0.0028567	0	0	0	0	0.0464868	0.943327	0	4.21951	-0.377212	0	1	0
43	2005	15	21.1124	0.669629	0.133287	17.9842	0	0.542178	0.0879503	18	0	1	0	0.3333	0.000154	2.19722	0.1	1	0				2.48491	0	0	0	0.0019375	0	0	0	0	0.0464266	0.915245	0	4.18966	-0.29109	0	1	0
43	2006	15	21.5007	0.73713	0.0936257	20.0051	0	0.0304201	0.106731	18	0	1	0	0.3333	0.0002	2.19722	0.1	1	0				2.56495	0	0	0	0.0022507	0	0	0	0	0.0686389	0.908702	0	4.20469	-0.583113	0	1	0
43	2007	15	22.1062	0.560218	0.0394504	18.2696	0	0.605832	0.143071	18	0	0	0	0.3333	0.000125	2.19722	0.249999	1	0	9.881	11.197	8.068	2.63906	0	0	0	0.002701	0	0	0	0	0.0665954	0.857341	0	4.20469	-0.506199	0	1	0
43	2008	15	22.2842	0.633892	0.0429287	19.9539	0	-0.205823	0.0260077	18	0	1	0	0.3333	0.000123	2.19722	0.25	1	0	9.257	11.1	8.159	2.70805	0	0	0	0.0006234	0	0	0	0	0.0975186	0.986735	0	4.14314	-0.735972	0	1	0
43	2009	15	22.5868	0.677765	0.0329754	19.7792	0	-0.0251062	0.0676368	18	0	1	0	0.3333	9.2e-05	2.19722	0.05	1	0	9.244	10.948	7.344	2.77259	0	0	0	0.0016193	0	0	0	0	0.107071	0.958364	0	4.14314	-0.247947	0	1	0
43	2010	15	22.7955	0.70257	0.0502991	20.9226	0	1.2374	0.109922	10	0	1	0	0.3333	0.000123	2.19722	0	1	0	9.835	11.858	7.713	2.83321	0	0	0	0.0011613	0	0	0	0	0.0659612	0.903924	0	4.81218	-0.477642	0	1	0
43	2011	15	23.1289	0.693301	0.0161063	21.3699	0	-0.0544533	0.19351	10	0	1	0	0.3333	1.4e-05	2.19722	0.15	1	0	9.888	11.697	7.742	2.89037	0	0	0	0.000618	0	0	0	0	0.0555696	0.875323	0	4.85203	-0.63505	0	1	0
43	2012	15	23.3923	0.720261	0.0143372	21.7677	0	0.12936	0.159441	10	0	1	0	0.3333	1.4e-05	2.19722	0.200001	1	0	9.936	11.7	8.647	2.94444	0	0	0	0.0012164	0	0	0	0	0.0339744	0.932263	0	4.95583	-0.541145	0	1	0
43	2013	15	23.5979	0.767877	0.0120751	22.4361	1	0.487238	0.0900091	10	0	1	0	0.3333	0	2.19722	0.1	1	0	10.237	11.893	8.758	2.99573	0	0	0	0.0009844	0	0	0	0	0.0273225	0.91435	0	4.90527	-0.826306	0	1	0
43	2014	15	23.7224	0.79297	0.0076979	22.4205	1	0.000268	0.106648	10	0	1	0	0.3333	0	2.19722	0.2	1	0	10.445	11.991	11.546	3.04452	0	0	0	0.0014351	0	0	0	0	0.0304528	0.959768	0	4.8828	-0.935487	0	1	0
43	2015	15	23.8536	0.794793	0.0061957	22.6031	1	-0.113629	0.10257	10	0	1	0	0.3333	0.000361	2.19722	0.1	1	0	11.076	12.171	11.574	3.09104	0	0	0	0.0017088	0	0	0	0	0.0368948	1.0048	0	4.89784	-0.584844	0	1	0
43	2016	15	23.8021	0.78246	0.0293116	22.6517	1	0.145673	0.0447958	10	0	1	0	0.3333	0.000361	2.19722	0.05	1	1	10.49	12.094	11.209	3.13549	0.0049928	0	0	0.0017295	0	0	0	0	0.0508112	1.05509	0	4.84419	-0.465967	0	0	0
43	2017	15	23.6737	0.759415	0.0329421	22.1885	0	-0.0678824	0.0511052	10	0	1	0	0.3333	0.000208	2.19722	0.07	1	1	10.61	12.196	11.195	3.17805	0.0132334	0	0	0.0014083	0	0	0	0	0.0237162	1.07649	1	4.83628	-0.370094	0	0	0
43	2018	15	23.3062	0.630899	0.0454067	22.1865	0	0.129321	0.18328	10	0	1	0	0.3333	0.000208	2.19722	0	1	1	10.854	12.139	11.527	3.21888	0.0097244	0	0	0.0010212	0	0	0	0	0.0166818	1.00706	1	4.82028	-0.654127	0	0	0
43	2019						0						0											0	0	0		0	1	1	1			0	4.93447		0	0	0
45	2003	15	20.3762	0.402522	0.421822	18.5692	1	-0.0120551	0.0897667	19	1	1	0	0.4286	0.000411	1.94591	0	1	1				2.30259	0.0022642	0	0	0.00269	0.0004405	0	0	1	0.0421863	0.937796	0	4.64439	-0.321596	0	0	0
45	2004	15	20.324	0.3579	0.439789	18.3728	1	-0.0079032	0.100081	19	1	1	0	0.4286	0.000411	1.94591	0.18	1	1				2.3979	0.0066131	0	0	0.0032701	0.0004674	0	0	1	0.0338192	0.915492	1	4.7185	-0.273645	0	0	0
45	2005	15	20.3075	0.327173	0.433413	18.3235	0	-0.125632	0.093765	19	1	1	0	0.5	0.000411	1.79176	0.06	1	1				2.48491	0.0058884	0	0	0.002353	0	0	0	1	0.0362223	0.917003	1	4.7362	-0.342801	0	0	0
45	2006	15	20.3082	0.331581	0.507067	18.2557	1	0.417598	0.0222116	19	1	1	0	0.6	0.000288	1.60944	0.05	1	1				2.56495	0.0076747	0	0	0.0018616	0	0	0	1	0.0295051	0.983354	1	4.78749	-0.310753	0	0	0
45	2007	15	20.3384	0.345222	0.266979	17.8563	1	-0.119675	0.0341817	19	1	1	0	0.4286	0.000288	1.94591	0	1	1	9.881	11.197	8.068	2.63906	0.0133571	0.559358	1	0.0037534	0	0	0	0	0.0352267	1.03862	1	4.83628	-0.353683	0	0	0
45	2008	15	20.1537	0.262577	0.148318	18.5571	0	-0.255721	0.0752534	19	1	1	0	0.4286	0.000288	1.94591	0	1	1	9.257	11.1	8.159	2.70805	0.0113024	0.67018	1	0.0022693	0	0	0	0	0.0419708	1.00396	1	4.83628	-0.372263	0	0	0
45	2009	15	20.5033	0.385411	0.274291	18.077	0	0.340296	0.0852736	19	1	1	0	0.4286	0.000667	1.94591	0.05	1	1	9.244	10.948	7.344	2.77259	0.0074948	0.662861	2	0.0054594	0	0	0	0	0.0279214	0.971021	1	4.8828	-0.244993	0	0	0
45	2010	15	21.2273	0.186933	0.100568	18.7851	1	0.306774	0.058659	19	1	1	0	0.3333	0.000297	2.19722	0	1	1	9.835	11.858	7.713	2.83321	0.0032012	0.609285	3	0.0034683	0	0	0	0	0.0124313	0.971391	0	4.99043	-0.370073	0	0	0
45	2011	15	21.3156	0.242557	0.278797	19.3262	1	0.117736	0.0515607	18	0	1	0	0.3333	0.000297	2.19722	0	1	1	9.888	11.697	7.742	2.89037	0.0066117	0.585867	3	0.0019515	0	0	0	0	0.01149	0.957022	1	3.98898	-0.507472	0	0	0
45	2012	15	21.3549	0.307152	0.504697	19.3293	1	0.185471	-0.125597	5	0	1	0	0.3333	0.000297	2.19722	0	1	1	9.936	11.7	8.647	2.94444	0.0021172	0.673538	3	0.00143	0	0	0	1	0.0101365	1.13439	0	5.02388	-0.691866	0	0	0
45	2013	15	21.7712	0.194236	0.307966	19.169	1	0.338397	0.0688456	5	0	1	0	0.3333	0.000184	2.19722	0	1	0	10.237	11.893	8.758	2.99573	0	0.685901	3	0.0015914	0	0	0	1	0.0099035	1.15929	0	5.03695	-0.637893	0	1	1
45	2014	15	21.761	0.221956	0.292219	18.7953	1	0.0705986	-0.0686527	5	0	1	0	0.375	0.000184	2.07944	0	1	1	10.445	11.991	11.546	3.04452	0.0035463	0.642152	3	0.0019626	0	0	0	1	0.011617	1.08789	0	5.02388	-0.619339	0	0	0
45	2015	15	21.8116	0.267672	0.266054	18.7775	1	0.0130428	0.0157246	21	0	1	1	0.375	0.000184	2.07944	0	1	1	11.076	12.171	11.574	3.09104	0.0053097	0.631049	3	0.0029659	0	0	0	1	0.0095732	1.06156	0	6.94505	-0.582991	0	0	0
45	2016	15	22.139	0.164936	0.175669	18.468	1	-0.0232701	-0.0775499	21	0	1	1	0.4286	0.000184	1.94591	0	1	1	10.49	12.094	11.209	3.13549	0.0057269	0.382311	1	0.0018602	0	0	0	1	0.0084808	1.08191	0	7.03878	-0.633675	0	0	0
45	2017	15	22.1573	0.160336	0.156381	17.9162	1	0.231468	0.0583976	21	0	1	0	0.3333	0.001631	2.19722	0	1	0	10.61	12.196	11.195	3.17805	0	0.251972	1	0.0012782	0	0	0	1	0.006737	0.986415	0	7.15929	-0.586702	0	0	1
45	2018	15	22.2535	0.251066	0.213863	17.3106	1	-0.137704	-0.0428097	21	0	1	0	0.3333	0.001645	2.19722	0	1	0	10.854	12.139	11.527	3.21888	0	0.257288	1	0.000773	0	0	0	1	0.0075738	1.09706	0	7.18539	-0.888545	0	0	1
45	2019	15	22.2343	0.149354	0.199327	18.8408	1	0.69621	0.0022933	21	0	1	0	0.375	0.001068	2.07944	0	1	0	11.342	12.174	13.669	3.2581	0	0.0819533	1	0.0008889	0	0	0	1	0.0096308	1.00485	0	7.25276	-0.372877	0	0	1
45	2020	15	22.3266	0.215358	0.159005	20.012	1	-0.0228063	0.0238952	21	0	1	0	0.3333	0.000636	2.19722	0	1	0	11.673	12.562	14.61	3.29584	0	0.0465312	1	0.0008428	0	0	0	1	0.0135821	0.962953	0	7.51969	-0.627654	0	0	1
45	2021	15	22.4274	0.278864	0.441131	20.5252	1	0.087618	0.0290502	21	0	1	0	0.3333	0.00019	2.19722	0.03	1	0	12.014	12.962	15.615	3.33221	0	0.110789	1	0.0010955	0	0	0	1	0.0165551	0.951492	0	7.51698	-0.517228	0	0	1
46	2003	15	21.9425	0.65242	0.0142663	19.9557	0	0.248687	0.170049	10	0	0	0	0.3333	0	2.19722	0.1	2	0				2.30259	0	0	0	0.0010851	0	0	0	0	0.0477486	0.833271	0	4.11087	-0.793549	0	1	0
46	2004	15	21.8555	0.587554	0.0147233	19.9122	0	0.739344	0.110524	10	0	0	0	0.3333	0	2.19722	0.025	0	0				2.3979	0	0.0089285	1	0.0009293	0	0	0	0	0.034329	0.890939	0	4.14314	0.0896529	0	1	0
46	2005	15	22.0556	0.63326	0.0157035	20.8948	0	-0.447985	0.153077	10	0	0	0	0.3333	0	2.19722	0.025	0	0				2.48491	0	0	0	0.0007536	0	0	0	0	0.0365196	0.924858	0	4.15888	-1.07458	0	1	0
46	2006	15	22.7103	0.51173	0.0079859	21.2051	0	1.41861	0.267807	10	0	0	0	0.3333	5e-06	2.19722	0	0	0				2.56495	0	0	0	0.0039459	0	0	0	0	0.0145001	0.765033	0	4.20469	-0.866225	0	1	0
46	2007	15	22.7756	0.454089	0.0062263	19.194	0	2.11182	0.244071	10	0	0	0	0.3333	5e-06	2.19722	0	0	0	9.881	11.197	8.068	2.63906	0	0.0040217	1	0.008044	0	0	0	0	0.0207498	0.755093	0	4.31749	0.534142	0	1	0
46	2008	15	23.71	0.563166	0.0036712	21.9844	0	-0.658982	0.20802	10	0	0	0	0.3333	1e-05	2.19722	0.0667	0	0	9.257	11.1	8.159	2.70805	0	0.0072551	1	0.0015294	0	0	0	0	0.0384437	0.788003	0	4.43082	-0.859342	0	1	0
46	2009	15	23.8474	0.602118	0.0047418	22.8693	0	0.675884	0.251626	10	0	0	0	0.3571	1e-05	2.63906	0.05	0	0	9.244	10.948	7.344	2.77259	0	0.0071881	1	0.0035851	0	0	0	0	0.0305017	0.75016	0	4.56435	-0.320032	0	1	0
46	2010	15	23.8299	0.626553	0.0043665	22.7398	0	-0.316882	0.102641	10	0	0	0	0.3571	0.006575	2.63906	0.1	0	0	9.835	11.858	7.713	2.83321	0	0	0	0.002452	0	0	0	0	0.0380074	0.899105	0	4.81218	-0.726792	0	1	0
46	2011	15	23.8776	0.638528	0.0044319	22.7795	0	0.232322	0.169015	10	0	0	0	0.3571	0.003275	2.63906	0.05	0	0	9.888	11.697	7.742	2.89037	0	0.0110082	1	0.0023239	0	0	0	0	0.0472302	0.831847	0	4.85203	-1.55471	0	1	0
46	2012	15	24.1551	0.710283	0.0044958	23.4133	0	1.21971	0.216552	10	0	0	0	0.3571	0.003187	2.63906	0.06	0	0	9.936	11.7	8.647	2.94444	0	0.0014528	1	0.0027459	0	0	0	0	0.031051	0.786836	0	4.95583	-0.647058	0	1	0
46	2013	15	24.4304	0.763096	0.0032955	23.6637	1	0.335652	0.26214	10	0	0	0	0.3333	0.003187	2.70805	0.1	0	1	10.237	11.893	8.758	2.99573	0.0027428	0.0001884	1	0.0021202	0	0	0	0	0.0336034	0.742521	0	4.90527	-0.852799	0	0	0
46	2014	15	24.9844	0.823456	0.0078474	24.0601	1	0.0210463	0.309985	10	0	0	0	0.3333	0.001909	2.70805	0.15	0	0	10.445	11.991	11.546	3.04452	0	0	0	0.0036014	0	0	0	0	0.0341772	0.792061	0	4.8828	-1.08384	0	1	1
46	2015	15	25.497	0.871895	0.0058358	24.7392	1	0.558338	0.260692	10	0	0	0	0.3529	0.000478	2.83321	0.15	0	0	11.076	12.171	11.574	3.09104	0	0	0	0.0037721	0.0237971	0	0	0	0.0287966	0.777454	0	4.89784	-0.816283	0	1	1
46	2016	15	25.8463	0.851677	0.0052744	25.2466	1	0.971084	0.146178	10	0	0	0	0.3333	0.000754	2.89037	0.15	0	0	10.49	12.094	11.209	3.13549	0	0	0	0.0019391	0.0293589	0	0	0	0.0138537	0.88578	0	4.84419	-1.10666	0	1	1
46	2017	15	25.9585	0.853569	0.0054619	25.0426	1	-0.549727	0.250545	10	0	0	0	0.3333	0.000339	2.89037	0.15	0	0	10.61	12.196	11.195	3.17805	0	0	0	0.0014098	0.0646515	0	0	0	0.0111233	0.988393	0	4.83628	-2.42074	0	1	1
46	2018	15	26.0803	0.865958	0.0044468	25.1169	1	-0.402811	0.0167984	10	0	0	0	0.3333	0.00505	2.89037	0.15	0	0	10.854	12.139	11.527	3.21888	0	0	0	0.0008535	0.0515812	0	0	0	0.0141632	1.11079	0	4.82028	-0.964643	0	1	1
46	2019	15	25.9043	0.813872	0.0054871	24.6981	1	-0.395795	0.245877	10	0	0	0	0.4615	0	2.56495	0.15	0	1	11.342	12.174	13.669	3.2581	0.0077212	0	0	0.0007141	0.06943	0	0	0	0.0100752	1.48773	0	4.82028	-1.79231	0	0	0
48	2005	15	20.8161	0.894275	0.377292	19.1085	1	-0.193839	0.0183903	19	0	0	1	0.3636	0	2.3979	0	0	0				2.48491	0	0	0	0.0078485	0	0	0	1	0.018008	0.986886	0	4.7362	-0.23142	0	1	0
48	2006	15	20.5892	1.1426	0.466807	17.1016	1	-0.0518655	-0.13047	19	0	0	1	0.3636	0	2.3979	0	0	0				2.56495	0	0	0		0	0	0	0	0.0225645	1.12171	0	4.78749	-0.318484	0	1	0
48	2012	15	20.9153	0.592418	0.264498	16.7927	1	0.0929202	-0.0051412	19	0	0	1	0.3636	0	2.3979	0	0	0	9.936	11.7	8.647	2.94444	0	0	0	0.0053407	0	0	0	0	0.0222954	1.00669	0	5.14749	-0.26279	0	1	0
48	2013	15	21.0089	0.636463	0.289626	17.7301	1	0.0770309	-0.0267161	19	0	0	1	0.3636	0	2.3979	0	0	0	10.237	11.893	8.758	2.99573	0	0	0	0.0089753	0	0	0	0	0.0224368	1.02883	0	5.16479	-0.320224	0	1	0
48	2014	15	21.4078	0.695063	0.183497	16.018	1	0.369964	0.071435	19	0	0	0	0.3636	0	2.3979	0	0	0	10.445	11.991	11.546	3.04452	0	0	0	0.0068309	0	0	0	0	0.0338273	0.93067	0	5.21494	-0.0349767	0	1	0
48	2015	15	21.3864	0.586591	0.174782	15.7299	1	0.0734956	0.106936	19	0	0	0	0.3636	0.018345	2.3979	0	0	0	11.076	12.171	11.574	3.09104	0	0	0	0.017728	0	0	0	0	0.0376152	0.893612	0	5.24702	-0.14575	0	1	0
48	2016	15	21.3961	0.578484	0.179901	18.3445	1	-0.321799	-0.0134669	19	0	0	0	0.3636	0.018345	2.3979	0	0	1	10.49	12.094	11.209	3.13549	0.0216965	0	0	0.0179381	0	0	0	0	0.0444855	1.01357	0	5.31812	-0.695053	0	0	0
48	2017	15	22.0855	0.818492	0.15967	20.1794	1	-0.0074406	-0.0932447	19	0	0	0	0.3636	0.018345	2.3979	0	0	1	10.61	12.196	11.195	3.17805	0.0216965	0	0	0.0110601	0	0	0	0	0.101202	1.08766	0	5.40268	-0.160287	0	0	0
48	2019	15	22.5907	0.632612	0.0781497	13.7804	1	0.431134	0.310275	19	0	0	0	0.3636	0.000209	2.3979	0	0	1	11.342	12.174	13.669	3.2581	0.0085673	0	0	0.0036614	0	0	0	1	0.021765	0.714778	0	5.42495	-0.138704	0	0	0
48	2020	15	23.0162	0.719174	0.0543408	20.467	1	-0.172244	0.289762	19	0	0	0	0.3636	0	2.3979	0.75	0	1	11.673	12.562	14.61	3.29584	0.0084474	0	0	0.003314	0	0	0	0	0.0571488	0.72648	0	5.60947	0.209806	0	0	0
48	2021	15	23.4201	0.827464	0.215462	20.8979	1	-0.208775	0.206769	19	0	0	0	0.3636	0	2.3979	1.5	0	0	12.014	12.962	15.615	3.33221	0	0	0	0.0035392	0	0	0	1	0.0638596	0.822203	0	5.6204	0.135715	0	0	1
49	2003	15	19.4393	0.592952	0.67686	16.0483	0	-0.564775	-0.779244	21	0	1	0	0.375	1e-06	2.07944	0	1	0				2.19722	0	0	0	0.0065301	0	0	0	1	0.0300453	1.72632	0	5.93224	-0.660873	0	1	0
49	2005	15	20.2109	0.643976	0.157418	17.0235	0	2.79565	0.0410681	21	0	1	0	0.3333	9.4e-05	2.19722	0	1	0				2.3979	0	0	0	0.0036504	0	0	0	0	0.0412599	0.955703	0	6.01616	-0.0906325	0	1	0
49	2006	15	20.2285	0.597285	0.201286	16.9121	0	0.285602	0.03896	21	0	1	0	0.3333	9.4e-05	2.19722	0	1	0				2.48491	0	0	0	0.003232	0	0	0	0	0.0361334	0.959647	0	6.07993	-0.195259	0	1	0
49	2007	15	20.3032	0.674798	0.174685	14.5919	0	-0.122854	-5.15e-05	21	0	1	0	0.3333	0.000439	2.19722	0.1	1	0	9.881	11.197	8.068	2.56495	0	0.0465901	1	0.0072237	0	0	0	0	0.0354785	0.999447	0	6.18208	-0.300276	0	1	0
49	2008	15	20.232	0.653792	0.195556	12.8992	0	0.0396894	0.0067211	21	0	1	0	0.3333	0.000548	2.19722	0	1	0	9.257	11.1	8.159	2.63906	0	0.160357	1	0.0042506	0	0	0	0	0.0257582	0.992396	0	6.2186	-0.188056	0	1	0
49	2009	15	20.2996	0.734349	0.178788	0	1	0.155946	-0.0248788	21	0	1	0	0.3333	0.000411	2.19722	0	1	0	9.244	10.948	7.344	2.70805	0	0.447966	1	0.0084106	0	0	0	0	0.0248785	1.02508	0	6.32256	-0.305051	0	1	0
49	2010	15	20.5611	0.672747	0.151245	0	1	0.436244	0.063688	21	0	1	0	0.3333	0.000411	2.19722	0	1	1	9.835	11.858	7.713	2.77259	0.0057393	0	0	0.012937	0	0	0	0	0.0249091	0.947457	1	6.58202	-0.241281	0	0	0
49	2011	15	21.0734	0.698867	0.0926164	0	1	0.706906	0.0859388	21	0	1	0	0.3333	0.000308	2.19722	0.1	1	0	9.888	11.697	7.742	2.83321	0	0.425117	1	0.0066623	0	0	0	0	0.0322433	0.917924	0	6.7093	-0.248264	0	1	1
49	2012	15	21.3445	0.750595	0.06045	16.3974	1	0.422429	0.0747171	21	0	1	0	0.375	0	2.07944	0.249999	1	0	9.936	11.7	8.647	2.89037	0	0.436872	1	0.0090107	0	0	0	0	0.0215144	0.9269	0	6.79794	-0.19204	0	1	1
49	2013	15	21.9385	0.806481	0.0352202	16.1974	1	0.377834	0.0768372	21	0	1	0	0.3333	0	2.19722	0.4	1	0	10.237	11.893	8.758	2.94444	0	0.695538	1	0.0147238	0	0	0	0	0.0150758	0.924442	0	6.81564	-0.279004	0	1	1
49	2014	15	22.2656	0.803558	0.0347421	16.8669	1	0.451357	0.0621018	21	0	1	0	0.3333	0	2.19722	0.2	1	1	10.445	11.991	11.546	2.99573	0.0039936	0.791455	1	0.0067306	0	0	0	0	0.0106736	0.941315	0	6.8742	-0.303157	0	0	0
49	2015	15	21.9478	0.647972	0.0522766	17.5014	1	0.319987	0.0459844	21	0	1	0	0.3333	0	2.19722	0.2	1	0	11.076	12.171	11.574	3.04452	0	0.783385	4	0.0097293	0	0	0	0	0.0097125	0.958794	0	6.94505	-0.269341	0	1	1
49	2016	15	22.3614	0.708479	0.0440996	0	1	0.0344108	0.0500191	21	0	1	0	0.3333	0	2.19722	0.150001	1	1	10.49	12.094	11.209	3.09104	0.0065311	0.693404	4	0.0057533	0	0	0	0	0.0086106	0.952018	0	7.03878	-0.300421	0	0	0
49	2017	15	22.7539	0.761753	0.0866833	12.7341	1	0.431154	0.0400312	21	0	1	0	0.3333	0	2.19722	0.25	1	0	10.61	12.196	11.195	3.13549	0	0.631131	4	0.0044764	0	0	0	0	0.0079219	0.960663	0	7.15929	-0.347782	0	1	1
49	2018	15	22.9005	0.743297	0.0778159	19.2889	1	0.381489	0.0392882	21	0	1	0	0.3333	0	2.19722	0.25	1	1	10.854	12.139	11.527	3.17805	0.0106816	0.631547	4	0.0025993	0	0	0	0	0.0060151	0.962077	0	7.18539	-0.309698	0	0	0
49	2019	15	22.8946	0.673751	0.0980514	20.1121	1	0.0691888	0.0456025	21	0	1	0	0.3333	0.000724	2.19722	0.250001	1	1	11.342	12.174	13.669	3.21888	0.0214614	0.565261	4	0.0029502	0	0	0	0	0.007157	0.954705	0	7.25276	-0.250708	0	0	0
49	2020	15	22.9248	0.687771	0.102593	19.0256	1	0.0517895	0.046636	21	0	1	0	0.3333	0.000724	2.19722	0.700001	1	1	11.673	12.562	14.61	3.2581	0.0102602	0.626989	4	0.0049628	0	0	0	0	0.0052672	0.95245	0	7.51969	-0.270915	0	0	0
49	2021	15	23.1007	0.681789	0.0791009	20.5284	1	0.0037648	0.0489366	21	0	1	0	0.3333	0.000724	2.19722	0.999999	1	1	12.014	12.962	15.615	3.29584	0.0096828	0.625162	4	0.0051069	0	0	0	0	0.0070535	0.951659	0	7.51698	-0.324241	0	0	0
50	2003	15	20.8772	0.395307	0.510936	15.9891	0	0.952799	0.0846431	21	0	0	0	0.3333	0.000336	2.19722	0	1	0				2.19722	0	0	0	0.0022194	0	0	0	0	0.0195331	0.918421	0	5.93224	-0.334151	0	1	0
50	2004	15	21.1352	0.501001	0.387148	18.6712	1	0.684407	0.0904269	21	0	0	0	0.3333	0.000197	2.19722	0	1	0				2.30259	0	0	0	0.0030419	0	0	0	0	0.0157632	0.911869	0	6.01127	-0.313508	0	1	0
50	2005	15	21.0093	0.407777	0.427729	18.2698	1	0.0294703	0.0489587	21	0	0	0	0.3333	0.000197	2.19722	0.1	1	0				2.3979	0	0	0	0.0020042	0	0	0	0	0.0218259	0.951191	0	6.01616	-0.272734	0	1	0
50	2006	15	21.1619	0.440434	0.346778	19.0106	1	0.37072	0.0706868	21	0	0	0	0.3333	0.000269	2.19722	0.05	1	1				2.48491	0.0181688	0	0	0.0032899	0	0	0	0	0.0272514	0.930879	1	6.07993	-0.228446	0	0	0
50	2007	15	22.266	0.513285	0.109111	21.2632	1	0.140808	0.0550869	21	0	0	0	0.3333	0.00017	2.19722	0.2	1	0	9.881	11.197	8.068	2.56495	0	0.607049	1	0.0023693	0	0	0	0	0.0278739	0.94028	0	6.18208	-0.330802	0	1	1
50	2008	15	22.3373	0.602524	0.745353	21.4627	1	-0.201695	-0.0677399	21	0	1	0	0.3333	0.00017	2.19722	0.1	1	0	9.257	11.1	8.159	2.63906	0	0.70387	1	0.0008829	0	0	0	0	0.0466571	1.11266	0	6.2186	-0.474399	0	1	1
50	2009	15	22.5914	0.675933	0.527545	21.6711	1	0.591603	-0.171444	21	0	1	0	0.3333	0.00017	2.19722	0	1	0	9.244	10.948	7.344	2.70805	0	0.742425	4	0.0018196	0	0	0	0	0.0336784	1.17142	0	6.32256	-0.443255	0	1	1
50	2010	15	22.7991	0.687553	0.62661	21.8955	1	0.576943	0.0250222	21	0	1	0	0.375	3.9e-05	2.07944	0	1	0	9.835	11.858	7.713	2.77259	0	0.557539	4	0.0034491	0	0	0	0	0.0251784	0.974463	0	6.58202	-0.521259	0	1	1
50	2011	15	22.8092	0.6375	0.568052	21.7565	1	0.336041	-0.0121266	21	0	1	0	0.4286	3.9e-05	1.94591	0	1	0	9.888	11.697	7.742	2.83321	0	0.503395	4	0.0012237	0	0	0	1	0.0202948	1.00875	0	6.7093	-0.539708	0	1	1
50	2012	15	22.7778	0.608351	0.565474	21.4844	1	-0.0609805	-0.0141234	21	0	1	0	0.4286	3.9e-05	1.94591	0	1	0	9.936	11.7	8.647	2.89037	0	0.459578	1	0.0014863	0	0	0	1	0.0227775	1.01385	0	6.79794	-0.470417	0	1	1
50	2013	15	22.7998	0.588088	0.499792	21.3123	1	0.0428825	0.0277933	21	0	1	0	0.3333	3.9e-05	2.19722	0.06	1	0	10.237	11.893	8.758	2.94444	0	0.563048	1	0.0019731	0	0	0	1	0.0214361	0.982073	0	6.81564	-0.364752	0	1	1
50	2014	15	23.4764	0.454445	0.498074	21.2159	1	1.06275	0.0167405	21	0	1	0	0.3333	2e-05	2.19722	0.1	1	0	10.445	11.991	11.546	2.99573	0	0.552566	1	0.0025329	0	0	0	1	0.0308546	0.98233	0	6.8742	-0.362014	0	1	1
50	2015	15	23.7973	0.387465	0.316504	21.0545	1	0.129542	0.0018036	21	0	1	0	0.375	0.000106	2.07944	0.1	1	0	11.076	12.171	11.574	3.04452	0	0.568652	4	0.0018119	0	0	0	0	0.0315311	0.997889	0	6.94505	-0.349417	0	1	1
50	2016	15	23.7996	0.365342	0.289129	21.3177	1	0.0196347	0.0331286	21	0	1	0	0.3333	7.9e-05	2.19722	0.07428	1	0	10.49	12.094	11.209	3.09104	0	0.499078	1	0.0019165	0	0	0	1	0.0319843	0.967585	0	7.03878	-0.653426	0	1	1
50	2017	15	24.1128	0.511848	0.223326	22.1667	1	0.305096	0.0631185	21	0	1	0	0.3333	7.3e-05	2.19722	0.06	1	0	10.61	12.196	11.195	3.13549	0	0.403892	1	0.0019078	0	0	0	0	0.028405	0.971374	0	7.15929	-0.582763	0	1	1
50	2018	15	24.8182	0.566855	0.487196	23.2114	1	1.06327	0.0340192	21	0	1	0	0.3333	3.1e-05	2.19722	0.07	1	0	10.854	12.139	11.527	3.17805	0	0.253752	1	0.0007726	0	0	0	0	0.0166254	1.00476	0	7.18539	-0.525148	0	1	1
50	2019	15	24.9046	0.591951	0.431558	23.46	1	0.0474007	0.0331396	21	0	1	0	0.3333	3.1e-05	2.19722	0.07	1	1	11.342	12.174	13.669	3.21888	0.0114653	0.245693	1	0.0012492	0	0	0	1	0.0155924	0.989033	0	7.25276	-0.607925	0	0	0
50	2020	15	25.0213	0.543647	0.363044	23.8205	1	-0.0346485	0.055263	21	0	1	0	0.3333	2.1e-05	2.19722	0.08	1	0	11.673	12.562	14.61	3.2581	0	0.252385	1	0.0010792	0	0	0	1	0.0108558	0.955629	0	7.51969	-0.580747	0	1	1
50	2021	15	25.1107	0.566435	0.302078	23.9339	1	0.0888206	0.0509793	21	0	1	0	0.3636	1.6e-05	2.3979	0.07	1	1	12.014	12.962	15.615	3.29584	0.0178576	0.294351	1	0.0009176	0	0	0	1	0.0106852	0.947158	0	7.51698	-0.626929	0	0	0
55	2003	15	21.0999	0.422107	0.295496	16.3436	1	0.174933	0.0222385	21	0	0	1	0.4286	0.000139	1.94591	0	0	1				2.07944	0.0823059	0	0	0.0012714	0	0	0	0	0.0485395	0.990283	1	5.93224	-0.434502	0	0	0
55	2004	15	20.9399	0.613731	0.300137	16.3171	1	0.213183	0.0060546	21	0	0	1	0.4286	0.000158	1.94591	0.03	0	1				2.19722	0.0919249	0	0	0.002651	0	0	0	0	0.0520335	1.01724	1	6.01127	-0.405254	0	0	0
55	2005	15	20.9066	0.648528	0.378426	16.4319	1	-0.0273912	-0.111157	21	0	0	1	0.4286	0.000158	1.94591	0	0	1				2.30259	0.0858576	0	0	0.0018923	0	0	0	0	0.0439761	1.12851	1	6.01616	-0.434205	0	0	0
55	2006	15	20.841	0.61824	0.41496	17.0638	1	0.106941	-0.0180887	21	0	0	1	0.5	0.000203	1.79176	0	0	1				2.3979	0.0747916	0	0	0.0020129	0	0	0	0	0.0326824	1.0427	1	6.07993	-0.284083	0	0	0
55	2007	15	20.9986	0.503713	0.220884	19.1262	1	-0.0463414	0.0093349	21	0	0	1	0.4286	0.000203	1.94591	0	0	1	9.881	11.197	8.068	2.48491	0.0535661	0.0979833	1	0.002544	0	0	0	0	0.0329978	1.05753	1	6.18208	-0.280856	0	0	0
55	2008	15	21.0566	0.550492	0.196161	19.0278	1	0.225653	0.024802	21	0	0	1	0.4286	0.000203	1.94591	0	0	1	9.257	11.1	8.159	2.56495	0.0512791	0.147559	1	0.0013901	0	0	0	0	0.0305388	1.01085	1	6.2186	-0.363572	0	0	0
55	2009	15	21.1172	0.518206	0.174837	14.9132	1	0.163445	0.0473062	21	0	0	1	0.4286	0.000203	1.94591	0	0	1	9.244	10.948	7.344	2.63906	0.0412796	0.0741214	1	0.0029588	0	0	0	0	0.0259743	0.978144	1	6.32256	-0.272194	0	0	0
55	2010	15	21.412	0.450407	0.120811	0	1	0.272683	0.0427201	21	0	0	1	0.4286	0.000184	1.94591	0	0	1	9.835	11.858	7.713	2.70805	0.0162503	0.0469516	1	0.0025491	0	0	0	0	0.0274468	0.971958	0	6.58202	-0.35736	0	0	0
55	2011	15	21.4949	0.46746	0.14643	9.5956	1	0.160804	0.052566	21	0	0	1	0.4286	0.000184	1.94591	0	0	1	9.888	11.697	7.742	2.77259	0.0164447	0.0585233	1	0.001425	0	0	0	0	0.0217366	0.955526	0	6.7093	-0.467322	0	0	0
55	2012	15	21.5682	0.502397	0.146729	8.94898	1	0.0364219	0.0081495	21	0	0	1	0.4286	0.000184	1.94591	0	0	1	9.936	11.7	8.647	2.83321	0.0281934	0.0915059	1	0.0015991	0	0	0	0	0.0251197	1.00311	0	6.79794	-0.392285	0	0	0
55	2013	15	21.6786	0.5322	0.17808	16.1176	1	0.250175	0.0540158	21	0	0	1	0.4286	0.001373	1.94591	0.030002	0	1	10.237	11.893	8.758	2.89037	0.0352043	0.0197902	1	0.0019524	0	0	0	0	0.0213908	0.955682	0	6.81564	-0.351224	0	0	0
55	2014	15	22.0215	0.644926	0.133703	16.6516	1	0.109122	0.0539256	21	0	0	1	0.4286	0.001373	1.94591	0.03	0	1	10.445	11.991	11.546	2.94444	0.0500001	0.0207462	1	0.0032854	0	0	0	0	0.0230531	0.963494	0	6.8742	-0.707325	0	0	0
55	2015	15	22.2193	0.701165	0.103637	19.5549	1	0.31581	0.0360682	21	0	0	1	0.4286	0.001712	1.94591	0.03	0	1	11.076	12.171	11.574	2.99573	0.135152	0.0273633	1	0.0045376	0	1	0	0	0.0295103	0.99923	1	6.94505	-0.637493	19	0	0
55	2016	15	22.6383	0.660779	0.0746744	20.6553	1	0.648273	0.20186	21	0	0	1	0.4286	0.001642	1.94591	0.099999	0	1	10.49	12.094	11.209	3.04452	0.131204	0.0063523	1	0.0026827	0	1	0	0	0.0140997	0.816716	1	7.03878	-0.277198	19	0	0
55	2017	15	22.7548	0.575245	0.0613892	20.6487	1	-0.298867	0.483307	21	0	0	1	0.4286	0.001596	1.94591	0.35	0	1	10.61	12.196	11.195	3.09104	0.154389	0.0107794	1	0.0012717	0	1	1	0	0.0207174	0.858311	1	7.15929	-0.238793	19	0	0
55	2018	15	23.0897	0.512594	0.0427132	20.9576	1	0.0343377	0.974181	21	0	0	1	0.4286	0.001652	1.94591	0.15	0	1	10.854	12.139	11.527	3.13549	0.131934	0.0260701	1	0.0005233	0	1	0	0	0.0163461	0.991418	1	7.18539	-0.338703	19	0	0
55	2019	15	23.1542	0.53991	0.0419819	20.2186	1	-0.0140817	0.139114	21	0	0	1	0.4286	0.001699	1.94591	0.2	0	1	11.342	12.174	13.669	3.17805	0.121764	0.0603439	1	0.0006276	0	1	0	0	0.019158	0.87693	1	7.25276	-0.614239	19	0	0
55	2020	15	23.197	0.540957	0.0407152	20.8676	1	-0.0088008	0.168476	21	0	0	1	0.4286	0.00282	1.94591	0.05	0	1	11.673	12.562	14.61	3.21888	0.144945	0.070531	1	0.0005578	0	1	0	0	0.0131922	0.871281	1	7.51969	-0.50155	19	0	0
55	2021	15	23.2297	0.543997	0.0541062	21.188	1	0.194149	0.0763866	21	0	0	1	0.4286	0.002858	1.94591	0	0	1	12.014	12.962	15.615	3.2581	0.12119	0.0537588	1	0.0006042	0	1	0	0	0.0168303	0.932878	1	7.51698	-0.578111	19	0	0
56	2003	15	20.7915	0.649585	0.311677	16.8696	0	-0.389726	-0.108932	5	0	1	0	0.375	0.002629	2.07944	0	1	1				2.07944	0.242578	0	0	0.0021234	0	1	1	0	0.221336	1.21942	1	4.58497	-0.714469	19	0	0
56	2004	15	20.6587	0.81813	0.28776	16.9075	0	-0.2439	-1.47278	5	0	1	0	0.4286	0.001977	1.94591	0	1	1				2.19722	0.22847	0	0	0.0046811	0	1	1	0	0.299278	2.47203	1	4.58497	-0.407569	19	0	0
56	2005	15	20.4067	0.705693	0.337243	18.7621	0	1.18004	0.115337	5	0	1	0	0.4286	0.001977	1.94591	0	1	1				2.30259	0.22847	0	0	0.0027149	0	1	1	0	0.17844	1.11076	1	4.57471	-0.144352	19	0	0
56	2006	15	20.4229	0.78888	0.137541	17.5564	0	-0.624069	-1.16215	5	0	0	0	0.4286	0.002479	1.94591	0	2	1				2.3979	0.234985	0	0	0.0027831	0	1	1	0	0.482446	2.2894	1	4.58497	-0.659859	19	0	0
56	2007	15	20.7579	0.808284	0.0776344	19.4556	0	-0.400442	1.2042	5	0	0	0	0.375	0.002479	2.07944	0	2	1	9.881	11.197	8.068	2.48491	0.219647	0	0	0.0083789	0	1	1	0	0.500118	1.66158	1	4.57471	-2.05595	19	0	0
56	2008	15	20.8421	0.868018	0.0674635	19.8666	0	-0.364754	-1.97369	5	0	0	0	0.375	0.001936	2.07944	0	2	1	9.257	11.1	8.159	2.56495	0.239235	0	0	0.0047403	0	1	1	0	0.784458	2.97369	1	4.58497	-2.85699	19	0	0
56	2009	15	21.096	0.906939	0.0461196	19.3784	0	-0.161137	-1.34051	5	0	0	0	0.375	0.001936	2.07944	0	0	1	9.244	10.948	7.344	2.63906	0.258955	0	0	0.0089039	0	1	1	0	0.33368	2.37356	1	4.59512	-1.92462	19	0	0
56	2010	15	21.1555	1.09739	0.0342554	17.5217	0	-0.19309	-9.12621	10	0	0	0	0.375	0	2.07944	0	0	1	9.835	11.858	7.713	2.70805	0.254721	0	0		0	1	1	0	0.354933	10.1262	1	4.81218	-3.99012	19	0	0
56	2011	15	21.1556	1.2517	0.0423704	20.934	0	0.0628968	-10.4791	10	0	0	0	0.375	0.002055	2.07944	0	0	1	9.888	11.697	7.742	2.77259	0.287791	0	0		0	1	1	0	1.19149	11.4595	1	4.85203	-2.52309	19	0	0
56	2014	15	22.7866	0.628363	0.007701	21.4897	0	1.80336	-5.13839	10	0	0	0	0.375	0.002587	2.07944	0	0	1	10.445	11.991	11.546	2.94444	0.233245	0	0	0.0006812	0	1	1	0	1.63251	6.13839	1	4.8828	-2.4949	19	0	0
56	2015	15	22.8022	0.374702	0.0071686	20.833	1	1.71166	0.0849207	10	0	0	0	0.6	0.001195	1.60944	0	0	1	11.076	12.171	11.574	2.99573	0.107012	0	0	0.0030603	0	1	0	0	0.0638549	1.23198	1	4.89784	-0.357046	19	0	0
56	2016	15	23.0879	0.482337	0.0051153	22.0669	1	0.214515	0.311859	10	0	0	0	0.3333	0.001195	2.19722	0	0	1	10.49	12.094	11.209	3.04452	0.0968838	0	0	0.0021759	0	0	0	0	0.029464	0.888255	1	4.84419	0.0209227	0	0	0
56	2017	15	23.3744	0.591611	0.003839	22.455	1	1.15527	0.396579	10	0	0	0	0.3333	0.007385	2.19722	0	0	1	10.61	12.196	11.195	3.09104	0.094612	0	0	0.0021375	0	0	0	0	0.0294636	0.909267	1	4.83628	-0.263502	0	0	0
56	2018	15	23.3076	0.561924	0.0038618	22.0501	1	0.351487	0.144671	10	0	0	0	0.3333	0.007758	2.19722	0.04	0	1	10.854	12.139	11.527	3.13549	0.0940675	0	0	0.0007595	0	0	0	0	0.045751	0.99757	1	4.82028	-0.627782	0	0	0
56	2019	15	23.2455	0.554071	0.0037263	21.9094	1	-0.0001552	0.123428	11	0	0	0	0.3333	0.00707	2.19722	0.010006	0	1	11.342	12.174	13.669	3.17805	0.104835	0	0	0.0006948	0	1	0	0	0.0244033	0.887013	1	3.98898	-0.479155	19	0	0
56	2020	15	23.1877	0.588872	0.003788	20.4203	1	-0.277391	-0.476661	11	0	0	0	0.375	0.007074	2.07944	0	0	1	11.673	12.562	14.61	3.21888	0.104523	0	0	0.0005844	0	1	0	0	0.0275532	1.0822	1	4.14314	-0.358046	19	0	0
56	2021	15	23.1144	0.690232	0.0036437	20.585	1	0.100157	-1.78895	11	0	0	0	0.375	0.002952	2.07944	0	0	1	12.014	12.962	15.615	3.2581	0.10763	0	0	0.0015757	0	1	0	0	0.0217102	1.48682	1	4.20469	0.107733	19	0	0
58	2003	15	22.0871	0.515973	0.380128	20.3629	0	0.052222	0.0522244	21	0	1	0	0.3333	1.2e-05	2.19722	0	1	0				2.07944	0	0	0	0.001776	0	0	0	0	0.0306405	0.962599	0	5.93224	-0.371663	0	1	0
58	2004	15	22.0741	0.507736	0.378796	20.6928	0	0.114665	0.0581638	21	0	1	0	0.3333	5.7e-05	2.19722	0.112	1	0				2.19722	0	0	0	0.0014363	0	0	0	0	0.0278596	0.973082	0	6.01127	-0.358033	0	1	0
58	2005	15	21.9642	0.520537	0.414187	20.1985	0	-0.29836	-0.129627	21	0	1	0	0.3333	5.7e-05	2.19722	0	1	0				2.30259	0	0	0	0.0009942	0	0	0	0	0.0274502	1.14138	0	6.01616	-0.40266	0	1	0
58	2006	15	21.8719	0.518072	0.425953	20.4009	0	0.0494997	-0.0770601	21	0	1	0	0.3333	7.7e-05	2.19722	0	1	0				2.3979	0	0	0	0.0010555	0	0	0	0	0.0308647	1.10221	0	6.07993	-0.395244	0	1	0
58	2009	15	21.0304	0.186105	0.139403	18.6008	1	-0.0890375	-0.987928	11	0	1	0	0.3333	6e-05	2.19722	0.02	1	1	9.244	10.948	7.344	2.63906	0.0140579	0.119441	1	0.0032695	0	0	0	1	0.0093289	0.78858	1	2.94444	-0.127926	0	0	0
58	2010	15	21.106	0.199613	0.0401577	18.766	1	0.354499	0.20138	11	0	1	0	0.3333	6e-05	2.19722	0	1	1	9.835	11.858	7.713	2.70805	0.0259722	0.0846731	1	0.0023715	0	0	0	0	0.0093331	0.840099	1	3.17805	-0.203335	0	0	0
58	2011	15	21.2382	0.209863	0.0274423	18.7014	0	0.113303	0.221529	11	0	1	0	0.3333	6e-05	2.19722	0	1	1	9.888	11.697	7.742	2.77259	0.0250434	0.0572213	1	0.0022431	0	0	0	0	0.011482	0.954228	1	3.29584	-0.266767	0	0	0
58	2012	15	21.2776	0.211592	0.0247984	18.7066	0	0.0617228	0.155168	11	0	1	0	0.3333	6e-05	2.19722	0	1	1	9.936	11.7	8.647	2.83321	0.0216052	0	0	0.0015965	0	0	0	0	0.0035642	0.878057	1	3.04452	-0.320116	0	0	0
58	2013	15	21.4817	0.327471	0.0196149	18.7984	0	0.287944	0.161217	11	0	1	0	0.3333	4.5e-05	2.19722	0	1	1	10.237	11.893	8.758	2.89037	0.0123588	0	0	0.0018222	0	0	0	0	0.0056836	0.859258	1	3.13549	-0.432411	0	0	0
58	2014	15	21.7015	0.437771	0.0155687	18.2234	0	0.140595	0.146451	11	0	1	0	0.3333	4.5e-05	2.19722	0	1	1	10.445	11.991	11.546	2.94444	0.0212825	0	0	0.0024624	0	0	0	0	0.0028693	0.863167	1	3.13549	-0.37206	0	0	0
58	2015	15	21.6844	0.357337	0.0143515	19.0365	0	0.0883398	0.18475	11	0	1	0	0.3333	0.000122	2.19722	0	1	1	11.076	12.171	11.574	2.99573	0.010732	0	0	0.0037964	0	0	0	0	0.0054519	0.836232	1	3.33221	-0.50047	0	0	0
58	2016	15	21.6587	0.309922	0.0153758	19.0285	0	-0.0932519	0.238822	11	0	1	0	0.3333	0.000118	2.19722	0.03	1	1	10.49	12.094	11.209	3.04452	0.0061547	0	0	0.0033766	0	0	0	0	0.0235465	0.891993	1	3.73767		0	0	0
58	2017	15	22.6681	0.630906	0.0089244	20.6894	0	1.94669	0.20775	11	0	1	0	0.375	0.00018	2.07944	0.03	1	1	10.61	12.196	11.195	3.09104	0.0023793	0	0	0.0028362	0	0	0	0	0.0212693	0.830877	0	3.89182	-0.19724	0	0	0
58	2018	15	22.6873	0.656307	0.0083265	21.259	0	-0.189531	0.141934	11	0	1	0	0.375	0.00017	2.07944	0.055	1	1	10.854	12.139	11.527	3.13549	0.0023793	0	0	0.0024025	0	0	0	0	0.0246024	0.902591	0	3.93183	-0.44928	0	0	0
58	2019	15	22.5463	0.594452	0.0099801	21.2488	0	-0.0700964	0.131505	11	0	1	0	0.375	6e-05	2.07944	0.035	1	1	11.342	12.174	13.669	3.17805	0.0039599	0	0	0.002896	0	0	0	0	0.0152887	0.877985	1	3.98898	-0.227884	0	0	0
58	2020	15	22.4865	0.574448	0.0404934	20.6048	0	-0.0599786	0.0493929	11	0	1	0	0.3333	0.000148	2.19722	0.03	1	1	11.673	12.562	14.61	3.21888	0.0116444	0	0	0.0026791	0	0	0	0	0.0157653	0.937006	1	4.14314	-0.203816	0	0	0
58	2021	15	22.4518	0.543141	0.0471199	20.6888	1	0.421032	0.101145	11	0	1	0	0.3333	0.000134	2.19722	0.01	1	1	12.014	12.962	15.615	3.2581	0.00679	0	0	0.0025874	0	0	0	0	0.0086898	0.914852	1	4.20469	-0.344395	0	0	0
59	2003	15	21.7099	0.514617	0.642964	20.3738	0	0.148984	0.0127163	20	1	1	0	0.3333	2e-06	2.19722	0	1	0				1.94591	0	0	0	0.0022007	0	0	0	0	0.0161593	0.98423	0	5.50533	-0.190722	0	1	0
59	2004	15	21.8281	0.51901	0.754178	20.5243	0	0.0631065	0.104438	20	1	1	0	0.3333	2e-06	2.19722	0	1	0				2.07944	0	0	0	0.0023386	0	0	0	0	0.021817	0.892119	0	5.61313	-0.109615	0	1	0
59	2005	15	22.147	0.599404	0.615425	20.852	0	0.116526	0.175687	20	1	1	0	0.3333	9e-06	2.19722	0	1	0				2.19722	0	0	0	0.0013276	0	0	0	0	0.012117	0.820834	0	5.60212	-0.14609	0	1	0
59	2006	15	22.223	0.596686	0.792749	20.8268	0	0.336073	0.0556003	20	1	1	0	0.3333	9e-06	2.19722	0	1	0				2.30259	0	0	0	0.0013469	0	0	0	0	0.0106925	0.945432	0	5.65599	-0.356289	0	1	0
59	2007	15	22.9182	0.368114	0.421224	20.4297	0	0.351473	0.0992917	20	1	1	0	0.3333	9e-06	2.19722	0.064	1	1	9.881	11.197	8.068	2.3979	0.0022617	0	0	0.0014669	0	0	0	1	0.0079335	0.900708	0	5.69709	-0.316676	0	0	0
59	2008	15	23.5424	0.640793	0.210145	22.7897	0	0.094466	0.127254	20	1	1	0	0.3333	0	2.19722	0	1	0	9.257	11.1	8.159	2.48491	0	0	0	0.0010148	0	0	0	0	0.0077851	0.872746	0	5.74939	-0.304327	0	1	1
59	2009	15	23.8167	0.702672	0.22771	23.0522	0	-0.213504	0.0905757	20	1	1	0	0.3333	0	2.19722	0	1	0	9.244	10.948	7.344	2.56495	0	0	0	0.0021274	0	0	0	0	0.0094118	0.909424	0	5.83481	-0.533539	0	1	1
59	2010	15	24.0018	0.750634	0.637145	22.8905	0	7.29227	0.0195159	20	1	1	0	0.3333	0	2.19722	0.04	1	0	9.835	11.858	7.713	2.63906	0	0	0	0.0021027	0	0	0	1	0.0046624	0.980484	0	6.00389	-0.0903765	0	1	1
59	2011	15	24.0744	0.735552	0.599101	22.8829	0	0.569629	0.0275313	20	1	1	0	0.3333	5e-06	2.19722	0	1	0	9.888	11.697	7.742	2.70805	0	0	0	0.001209	0	0	0	1	0.0054736	0.972469	0	6.11147	-0.0145217	0	1	1
59	2012	15	24.2123	0.774421	0.566702	22.7445	0	-0.0412262	0.0054811	20	1	1	0	0.3333	5e-06	2.19722	0.1	1	0	9.936	11.7	8.647	2.77259	0	0	0	0.0011065	0	0	0	1	0.0076197	0.994519	0	6.14204	-0.212528	0	1	1
59	2013	15	24.0712	0.745773	0.589841	22.7684	0	0.154108	-0.0029438	20	1	1	0	0.375	5e-06	2.07944	0	1	0	10.237	11.893	8.758	2.83321	0	0	0	0.0008284	0	0	0	1	0.0093627	1.00294	0	6.14419	-0.0742363	0	1	1
59	2014	15	24.2671	0.725987	0.509679	22.2252	0	0.057444	-0.0348635	20	1	1	0	0.3333	3e-06	2.19722	0	1	1	10.445	11.991	11.546	2.89037	0.0093783	0	0	0.0016618	0	0	0	1	0.0054163	1.03487	0	6.18415	-0.111943	0	0	0
59	2016	15	24.1691	0.646671	0.457287	20.9541	0	-0.0584088	0.077667	20	1	1	1	0.2857	3e-06	1.94591	0	1	0	10.49	12.094	11.209	2.99573	0	0	0	0.0017172	0	0	0	1	0.0112581	0.927036	0	6.32436	-0.117565	0	1	1
59	2017	15	24.1562	0.591054	0.451586	19.8057	0	0.158392	0.07696	20	1	1	1	0.3333	3e-06	2.19722	0.224	1	0	10.61	12.196	11.195	3.04452	0	0	0	0.0012036	0	0	0	1	0.0090494	0.929214	0	6.45991	-0.153919	0	1	1
59	2018	15	24.2033	0.576934	0.416288	22.9256	0	0.08808	0.0375949	20	1	1	0	0.3333	0	2.19722	0	1	0	10.854	12.139	11.527	3.09104	0	0	0	0.0006918	0	0	0	1	0.0068858	0.964563	0	6.47543	-0.1757	0	1	1
59	2019	15	24.1029	0.51817	0.476198	22.524	0	0.079738	0.0305158	20	1	1	0	0.3333	0	2.19722	0.25	1	1	11.342	12.174	13.669	3.13549	0.0133625	0	0	0.0006886	0	0	0	1	0.0075758	0.969753	0	6.52796	-0.17491	0	0	0
59	2020	15	24.0519	0.494189	0.457726	22.5489	0	-0.23154	0.0105136	20	1	1	0	0.3333	2.8e-05	2.19722	0.235	1	1	11.673	12.562	14.61	3.17805	0.0180564	0	0	0.0006256	0	0	0	1	0.0107266	0.977989	0	6.77194	-0.232368	0	0	0
59	2021	15	24.1926	0.53655	0.376748	23.0583	0	0.266608	0.0291927	20	1	1	0	0.3333	2.5e-05	2.19722	0.079	1	1	12.014	12.962	15.615	3.21888	0.0196703	0	0	0.0007823	0	0	0	1	0.0082108	0.961429	0	6.76504	-0.122645	0	0	0
60	2003	15	22.2949	0.746424	0.441123	20.7655	1	0.056089	0.0280365	21	1	1	0	0.3571	0.000849	2.63906	0.06	1	0				1.94591	0	0	0	0.0025654	0	0	0	0	0.0209055	0.97893	0	5.93224	-0.387596	0	1	0
60	2004	15	22.3221	0.732312	0.429054	20.6529	1	0.251394	0.0568963	21	1	1	0	0.3	0.00086	2.30259	0.1	1	0				2.07944	0	0	0	0.0019768	0	0	0	0	0.0168682	0.937684	0	6.01127	-0.396032	0	1	0
60	2005	15	22.282	0.67793	0.421634	20.5548	1	0.194123	0.086094	21	1	1	0	0.3636	0.000835	2.3979	0.125	1	0				2.19722	0	0	0	0.0017442	0	0	0	0	0.0141288	0.907782	0	6.01616	-0.338883	0	1	0
60	2006	15	22.6971	0.538094	0.266878	21.1845	1	0.472707	0.232443	21	1	1	0	0.4	0.001228	2.30259	0.1	1	0				2.30259	0	0	0	0.0034652	0	0	0	0	0.0089645	0.776737	0	6.07993	-0.308578	0	1	0
60	2007	15	22.7944	0.525661	0.273976	20.6472	1	0.323207	0.174376	21	1	1	0	0.4	0.001032	2.30259	0.68	1	0	9.881	11.197	8.068	2.3979	0	0	0	0.0086351	0	0	0	0	0.0101203	0.839956	0	6.18208	-0.235239	0	1	0
60	2008	15	22.7926	0.498024	0.323528	21.2203	1	-0.0987482	0.0698105	21	1	1	0	0.3636	0.001457	2.3979	0.346	1	0	9.257	11.1	8.159	2.48491	0	0.178612	1	0.0020086	0	0	0	0	0.0128861	0.943934	0	6.2186	-0.264707	0	1	0
60	2009	15	23.1783	0.594227	0.331486	21.0453	1	0.0147016	0.0818976	21	1	1	0	0.3636	0.001395	2.3979	0.095	1	0	9.244	10.948	7.344	2.56495	0	0.332715	1	0.0060439	0.0042929	0	0	0	0.0377735	0.917798	0	6.32256	-0.43496	0	1	0
60	2010	15	23.4023	0.6138	0.289982	21.4576	1	0.27407	0.0865755	21	1	1	0	0.3636	0.001373	2.3979	0.028	1	0	9.835	11.858	7.713	2.63906	0	0.282372	1	0.0063449	0	0	0	0	0.0286592	0.912984	0	6.58202	-0.324439	0	1	0
60	2011	15	23.3653	0.525585	0.286983	21.3059	1	0.936871	0.0879108	21	1	1	0	0.3636	0.001089	2.3979	0.02	1	0	9.888	11.697	7.742	2.70805	0	0.419514	1	0.0025485	0	0	0	0	0.0164241	0.915721	0	6.7093	-0.340977	0	1	0
60	2012	15	23.3675	0.495988	0.279693	21.0413	1	-0.0125837	0.0422491	21	1	1	0	0.3636	0.001089	2.3979	0.072	1	0	9.936	11.7	8.647	2.77259	0	0.466062	1	0.0026321	0	0	0	1	0.0163277	0.962324	0	6.79794	-0.310667	0	1	0
60	2013	15	23.3939	0.561427	0.278473	21.4003	1	0.14773	0.0147185	21	1	1	0	0.3636	0.001229	2.3979	0.045	1	0	10.237	11.893	8.758	2.83321	0	0.370275	1	0.0020443	0	0	0	0	0.0130217	0.986356	0	6.81564	-0.321015	0	1	0
60	2014	15	23.3776	0.540798	0.317025	21.168	1	0.163673	0.0112697	21	1	1	0	0.3636	0.000914	2.3979	0.03	1	0	10.445	11.991	11.546	2.89037	0	0.335341	1	0.002999	0	0	0	1	0.0113491	0.990849	0	6.8742	-0.296713	0	1	0
60	2015	15	23.4885	0.503239	0.311643	20.811	1	-0.310741	0.0056039	21	1	1	0	0.4	0.000687	2.30259	0.03	1	0	11.076	12.171	11.574	2.94444	0	0.608544	1	0.0039345	0	0	0	1	0.0155754	1.01263	0	6.94505	-0.427854	0	1	0
60	2016	15	23.5547	0.515829	0.29962	21.0949	1	-0.110923	0.0247702	21	1	1	0	0.4	0.000626	2.30259	0.01	1	0	10.49	12.094	11.209	2.99573	0	0.587032	1	0.0030028	0	0	0	1	0.0178243	0.969142	0	7.03878	-0.414435	0	1	0
60	2017	15	23.6608	0.448533	0.287279	21.128	1	0.259476	0.0787727	21	1	1	1	0.4444	0.000531	2.19722	0.03	1	0	10.61	12.196	11.195	3.04452	0	0.587884	4	0.0025546	0	0	0	1	0.0143977	0.933794	0	7.15929	-0.350878	0	1	0
60	2018	15	23.694	0.450591	0.306365	20.9974	1	0.0525567	0.06622	21	1	1	1	0.3333	0.000481	2.19722	0.28	1	1	10.854	12.139	11.527	3.09104	0.0056492	0.572486	4	0.001319	0	0	0	1	0.0144808	0.940292	0	7.18539	-0.380972	0	0	0
60	2019	15	23.7349	0.440773	0.356061	21.1705	1	0.142116	0.0455376	21	1	1	0	0.3333	0.000301	2.19722	0.08	1	1	11.342	12.174	13.669	3.13549	0.0157801	0.583016	4	0.0013507	0	0	0	1	0.0124202	0.97272	0	7.25276	-0.408017	0	0	0
60	2020	15	23.9157	0.47259	0.305715	22.4818	1	0.325677	0.0290293	21	1	1	0	0.3333	0.000301	2.19722	0.072	1	1	11.673	12.562	14.61	3.17805	0.0156005	0.63319	4	0.0013399	0	0	0	1	0.0072245	0.976062	0	7.51969	-0.341044	0	0	0
60	2021	15	24.0412	0.501386	0.279931	22.4223	0	0.470556	0.0339579	21	1	1	0	0.3333	1.6e-05	2.19722	0.083994	1	1	12.014	12.962	15.615	3.21888	0.012789	0.578443	2	0.0013021	0	0	0	1	0.0033398	0.972698	0	7.51698	-0.342457	0	0	0
61	2003	15	21.9769	0.519436	0.472936	20.1144	0	0.269889	0.0436388	5	0	1	0	0.3846	0.003006	2.56495	0	1	0				1.94591	0	0	0	0.001483	0	0	0	0	0.151266	1.01535	0	4.58497	-0.322856	0	1	0
61	2004	15	22.1336	0.570279	0.457715	19.0042	0	-0.0917839	0.0148673	5	0	1	0	0.3846	0.003006	2.56495	0.2	1	0				2.07944	0	0	0	0.0008191	0	0	0	0	0.150951	1.00579	0	4.58497	-0.361677	0	1	0
61	2005	15	22.2093	0.582472	0.44785	20.4913	0	0.0604092	0.0445855	5	0	1	0	0.3846	0.00229	2.56495	0.05	1	0				2.19722	0	0	0	0.0009034	0	0	0	0	0.16647	1.03982	0	4.57471	-0.341056	0	1	0
61	2006	15	22.1631	0.529593	0.439602	20.7312	0	-0.293893	0.0320119	5	0	1	0	0.3846	0.001605	2.56495	0	1	0				2.30259	0	0	0	0.0024899	0	0	0	0	0.131706	0.982034	0	4.58497	-0.356572	0	1	0
61	2007	15	22.3916	0.561746	0.305227	20.3941	0	-0.161587	0.139694	5	0	1	0	0.3846	0.001256	2.56495	0	1	0	9.881	11.197	8.068	2.3979	0	0	0	0.0048171	0	0	0	0	0.0950891	0.919269	0	4.57471	-0.0720463	0	1	0
61	2008	15	22.5405	0.446161	0.258187	20.3483	0	-0.102196	0.0356322	5	0	1	0	0.3846	0.029689	2.56495	0.1	1	0	9.257	11.1	8.159	2.48491	0	0	0	0.0021087	0	0	0	0	0.11342	0.995689	0	4.58497	-0.366621	0	1	0
61	2009	15	22.6708	0.50535	0.210153	20.5764	0	-0.0265952	0.157196	5	0	1	0	0.3846	0.016965	2.56495	0.15	1	1	9.244	10.948	7.344	2.56495	0.0195186	0	0	0.0030758	0	0	0	0	0.137329	1.00684	0	4.59512	-0.345304	0	0	0
61	2010	15	22.9329	0.585435	0.17958	20.7874	1	0.100217	0.229971	5	0	1	0	0.3846	0.013377	2.56495	0.1	1	0	9.835	11.858	7.713	2.63906	0	0	0	0.0035823	0	0	0	0	0.0498803	1.07616	0	4.7185	-0.491073	0	1	1
61	2011	15	22.9713	0.564772	0.285147	20.9854	1	0.309932	0.088848	5	0	1	0	0.3846	0.013036	2.56495	0.11	1	0	9.888	11.697	7.742	2.70805	0	0	0	0.0020792	0	0	0	0	0.0552009	0.987519	0	4.82028	-0.311712	0	1	1
61	2012	15	23.0857	0.593047	0.27521	21.3211	1	-0.0633208	-0.0127523	11	0	1	0	0.3846	0.013036	2.56495	0.1	1	0	9.936	11.7	8.647	2.77259	0	0	0	0.001825	0	0	0	0	0.060952	1.0815	0	3.04452	-0.379888	0	1	1
61	2013	15	23.2266	0.499835	0.228061	21.4541	1	0.289336	0.0964827	11	0	1	0	0.3846	0.005777	2.56495	0.05	1	0	10.237	11.893	8.758	2.83321	0	0	0	0.0023371	0	0	0	0	0.0360828	0.955191	0	3.13549	-0.327101	0	1	1
61	2014	15	23.3483	0.554065	0.223005	21.6492	1	-0.239961	0.0520684	11	0	1	0	0.3846	0.004253	2.56495	0.05	1	0	10.445	11.991	11.546	2.89037	0	0	0	0.003611	0	0	0	0	0.0686347	0.998916	0	3.13549	-0.128242	0	1	1
61	2015	15	23.504	0.622803	0.176078	21.7953	1	0.0536353	0.0027959	11	0	1	0	0.3846	0.00427	2.56495	0.05	1	0	11.076	12.171	11.574	2.94444	0	0	0	0.0049335	0	0	0	0	0.0831543	1.04272	0	3.33221	-0.0558857	0	1	1
61	2016	15	23.571	0.637762	0.112332	22.1585	1	0.163204	0.0965367	11	0	1	0	0.3846	0.004175	2.56495	0.05	1	0	10.49	12.094	11.209	2.99573	0	0	0	0.0033595	0	0	0	0	0.0870437	1.10129	0	3.73767	-0.366861	0	1	1
61	2017	15	23.6594	0.659883	0.0866622	22.3581	1	0.210983	0.079596	11	0	1	0	0.3846	0.001212	2.56495	0.05	1	0	10.61	12.196	11.195	3.04452	0	0	0	0.0020282	0	0	0	0	0.0733711	0.994206	0	3.89182	-0.434464	0	1	1
61	2018	15	23.6677	0.653134	0.101337	22.2792	1	-0.0589571	0.116585	11	0	1	0	0.3846	0.000231	2.56495	0.05	1	0	10.854	12.139	11.527	3.09104	0	0	0	0.0012488	0	0	0	0	0.0603986	1.02201	0	3.93183	-0.278242	0	1	1
61	2019	15	23.6988	0.649514	0.103337	22.3237	1	0.239311	0.218255	11	0	1	0	0.4167	0.00022	2.48491	0.01	1	0	11.342	12.174	13.669	3.13549	0	0	0	0.0013808	0	0	0	0	0.0391222	0.910458	0	3.98898	-0.379493	0	1	1
61	2020	15	23.6888	0.634451	0.102176	22.2372	1	0.112685	0.203752	11	0	1	0	0.4167	2.2e-05	2.48491	0.06	1	1	11.673	12.562	14.61	3.17805	0.0066715	0	0	0.0016865	0	0	0	0	0.0375829	0.886894	0	4.14314	-0.458284	0	0	0
61	2021	15	23.7519	0.638294	0.0972841	22.3044	1	0.2891	0.173477	11	0	0	0	0.4167	2.2e-05	2.48491	0.06	1	1	12.014	12.962	15.615	3.21888	0.0096288	0	0	0.0014504	0	0	0	0	0.039304	0.901293	0	4.20469	-0.391368	0	0	0
62	2003	15	21.081	0.1192	0.215488	19.6288	0	0.0341963	0.0222982	11	0	1	0	0.3333	0.000505	2.19722	0.1	1	0				1.94591	0	0	0	0.0017088	0	0	0	0	0.0692708	1.00031	0	2.63906	-0.474562	0	1	0
62	2004	15	21.7233	0.477476	0.181608	20.0228	0	4.46404	0.0258078	11	0	0	0	0.25	0.000505	2.07944	0.099992	0	0				2.07944	0	0	0	0.0011879	0	0	0	0	0.0579846	0.990317	0	2.70805	-0.0025076	0	1	0
62	2005	15	21.7083	0.477468	0.176883	19.9734	0	0.332359	0.0153546	11	0	0	0	0.3333	0.000505	2.19722	0.1	0	0				2.19722	0	0	0	0.0008599	0	0	0	0	0.0739912	0.992556	0	2.70805	-0.147526	0	1	0
62	2006	15	21.6322	0.424918	0.172178	20.3959	0	-0.213774	0.0378054	11	0	0	0	0.3333	0.000574	2.19722	0.087527	0	1				2.30259	0.0072754	0	0	0.0017534	0	0	0	0	0.0913756	1.01808	0	2.77259	-0.288953	0	0	0
62	2007	15	21.7475	0.347281	0.0561752	19.7626	0	0.0944723	0.0275988	11	0	0	0	0.375	0.0004	2.07944	0.05	0	0	9.881	11.197	8.068	2.3979	0	0.437503	1	0.0027125	0	0	0	0	0.0999935	1.03333	0	2.83321	-0.138412	0	1	1
62	2008	15	21.4409	0.332836	0.0600267	19.1775	0	-0.221062	0.0216711	11	0	0	0	0.3333	0.0004	2.19722	0.05	0	0	9.257	11.1	8.159	2.48491	0	0	0	0.0009354	0	0	0	0	0.0614096	0.99096	0	2.89037	-0.18961	0	1	1
62	2009	15	21.7345	0.383852	0.085646	20.4119	0	0.224117	0.106005	11	0	0	0	0.3333	0.000169	2.19722	0.05	0	0	9.244	10.948	7.344	2.56495	0	0.474556	1	0.0040044	0	0	0	0	0.036959	0.921526	0	2.94444	-0.0146757	0	1	1
62	2010	15	22.0651	0.531336	0.0844052	21.1995	0	-0.796628	0.442647	11	0	0	0	0.3333	8.6e-05	2.19722	0.05	0	0	9.835	11.858	7.713	2.63906	0	0	0	0.0031577	0	0	0	0	0.11334	0.698368	0	3.17805	-0.995767	0	1	1
62	2011	15	22.2631	0.620521	0.066389	21.3482	0	0.529436	0.117134	11	0	0	0	0.3333	8.6e-05	2.19722	0.05	0	0	9.888	11.697	7.742	2.70805	0	0	0	0.0021857	0	0	0	0	0.132821	0.806824	0	3.29584	-0.756854	0	1	1
62	2012	15	22.3323	0.679874	0.051617	21.1554	0	1.2814	0.25088	11	0	0	0	0.3333	1.5e-05	2.19722	0	0	0	9.936	11.7	8.647	2.77259	0	0	0	0.0025136	0	0	0	0	0.0869331	0.775791	0	3.04452	-0.25526	0	1	1
62	2013	15	22.3071	0.588971	0.0504712	20.462	1	0.331547	0.245784	11	0	0	0	0.3333	0	2.19722	0.15	0	0	10.237	11.893	8.758	2.83321	0	0	0	0.0039455	0	0	0	0	0.0741848	0.777834	0	3.13549	0.155711	0	1	1
62	2014	15	22.121	0.411928	0.0978815	20.4566	0	0.285407	0.236272	11	0	0	1	0.3333	0	2.19722	0.3	0	0	10.445	11.991	11.546	2.89037	0	0	0	0.0042521	0	0	0	0	0.0610276	0.798446	0	3.13549	-0.0160678	0	1	1
62	2015	15	22.545	0.404929	0.061361	20.4601	1	-0.237846	0.235904	11	0	0	1	0.3333	0.028641	2.19722	0.05	0	0	11.076	12.171	11.574	2.94444	0	0	0	0.007176	0.002588	0	0	0	0.0783274	0.883692	0	3.33221	-0.350606	0	1	1
62	2016	15	22.6581	0.410328	0.0474809	20.2148	0	1.72643	0.0990988	11	0	0	1	0.3333	0.028641	2.19722	0.1	0	1	10.49	12.094	11.209	2.99573	0.0018166	0.538221	1	0.0050201	0	0	0	0	0.0527619	0.913603	0	3.73767	-0.352777	0	0	0
62	2017	15	22.871	0.477586	0.036111	20.5798	0	0.49657	0.0713448	5	0	0	1	0.3333	0.028641	2.19722	0.2	0	1	10.61	12.196	11.195	3.04452	0.0035325	0.546988	1	0.0037865	0	0	0	0	0.0371299	0.930563	0	5.09375	-0.215724	0	0	0
62	2018	15	23.0556	0.500546	0.0282103	20.9023	0	0.422016	0.0838966	5	0	0	1	0.375	0.001612	2.07944	0.35	0	1	10.854	12.139	11.527	3.09104	0.0049127	0.597043	2	0.0023355	0	0	0	0	0.0330906	0.926863	0	5.09987	-0.281352	0	0	0
62	2019	15	23.1525	0.496825	0.0229845	20.5604	0	0.216579	0.0623387	5	0	0	1	0.3333	0.001618	2.19722	0.25	0	1	11.342	12.174	13.669	3.13549	0.003977	0	0	0.0026078	0	0	0	0	0.0191389	0.943296	0	5.11199	-0.18543	0	0	0
62	2020	15	23.228	0.50159	0.0209519	21.1415	0	0.137629	0.0540812	5	0	0	1	0.3333	0.001729	2.19722	0.15	0	1	11.673	12.562	14.61	3.17805	0.0085677	0.853206	1	0.0021326	0	0	0	0	0.0185916	0.944543	1	5.23644	-0.230637	0	0	0
62	2021	15	23.4812	0.568913	0.0151417	21.5202	0	0.398604	0.0588397	5	0	0	1	0.3333	0.001729	2.19722	0.2	0	1	12.014	12.962	15.615	3.21888	0.0065293	0.654663	1	0.0026514	0	0	0	0	0.0261577	0.939396	0	5.23111	-0.206953	0	0	0
63	2003	15	23.4812	0.66534	0.111159	20.637	1	0.456598	0.0551241	21	0	1	0	0.3077	0.001049	2.56495	0.2	2	1				1.94591	0.0106671	0	0	0.0023649	0	0	0	0	0.1369	0.948176	0	5.93224	-0.316327	0	0	0
63	2004	15	23.7606	0.537692	0.0881279	21.0007	1	0.415447	0.0521062	21	0	0	0	0.375	0.001026	2.77259	0.3	0	1				2.07944	0.186436	0	0	0.0022134	0	1	1	0	0.129046	0.949553	1	6.01127	-0.309192	19	0	0
63	2005	15	23.8042	0.513487	0.109287	20.1628	1	-0.0494416	0.0478749	21	0	0	0	0.3571	0.001293	2.63906	0.25	0	1				2.19722	0.211518	0	0	0.0020958	0	1	1	0	0.140116	0.950106	1	6.01616	-0.418703	19	0	0
63	2006	15	23.9782	0.566276	0.100006	21.5143	1	0.0674717	0.019955	21	0	0	0	0.3571	0.001293	2.63906	0.25	0	1				2.30259	0.198676	0	0	0.0027805	0	1	1	0	0.136339	0.98443	1	6.07993	-0.621705	19	0	0
63	2007	15	24.3913	0.670988	0.0775548	21.5572	1	0.509971	0.0287762	21	0	0	0	0.3571	0.001276	2.63906	0.15	0	1	9.881	11.197	8.068	2.3979	0.166566	0	0	0.0039502	0	1	1	0	0.12638	0.976256	0	6.18208	-0.482721	19	0	0
63	2008	15	24.6525	0.701499	0.0806645	22.3438	1	0.273635	0.0281169	21	0	0	0	0.3571	0.001538	2.63906	0.249999	0	1	9.257	11.1	8.159	2.48491	0.166568	0.445756	1	0.0020048	0	1	1	0	0.119939	0.971755	0	6.2186	-0.469318	19	0	0
63	2009	15	24.9478	0.737368	0.0689841	22.5903	1	0.360756	0.0342471	21	0	0	0	0.3571	0.003245	2.63906	0.3	0	1	9.244	10.948	7.344	2.56495	0.158876	0.331639	1	0.0038495	0	1	1	0	0.116875	0.966158	0	6.32256	-0.463792	19	0	0
63	2010	15	25.1559	0.703371	0.0775202	22.5785	1	0.165769	0.0368548	21	0	0	0	0.3571	0.002804	2.63906	0	0	1	9.835	11.858	7.713	2.63906	0.182676	0.54084	1	0.0025614	0	1	1	0	0.124601	0.971411	0	6.58202	-0.546015	19	0	0
63	2011	15	25.3807	0.750506	0.0664701	23.1515	1	0.227579	0.0049796	21	0	0	0	0.3571	0.003096	2.63906	0	0	1	9.888	11.697	7.742	2.70805	0.18271	0.541445	1	0.0018068	0.0085415	1	1	0	0.126987	1.00633	0	6.7093	-0.632283	19	0	0
63	2012	15	25.4002	0.789304	0.0660483	22.7453	1	-0.0235941	-0.0593944	21	0	0	0	0.3571	0.003291	2.63906	0.197643	0	1	9.936	11.7	8.647	2.77259	0.182658	0.52959	2	0.0012104	0	1	1	0	0.132756	1.07307	0	6.79794	-0.639237	19	0	0
63	2013	15	25.3292	0.763935	0.074436	23.2068	1	-0.106693	-0.0198461	21	0	0	0	0.3571	0.002514	2.63906	0	0	1	10.237	11.893	8.758	2.83321	0.182778	0.525772	4	0.0015534	0.00056	1	1	0	0.13297	1.03471	0	6.81564	-0.658574	19	0	0
63	2014	15	25.3887	0.752459	0.0691838	23.0747	1	0.082909	0.0007405	21	0	0	0	0.3571	0.002289	2.63906	0.03	0	1	10.445	11.991	11.546	2.89037	0.182786	0.501868	3	0.0019288	0.0003867	1	1	0	0.125924	1.00273	0	6.8742	-0.629735	19	0	0
63	2015	15	25.5182	0.641432	0.0636274	23.082	1	0.22971	0.0031988	21	0	0	0	0.3846	0.00243	2.56495	0.2	0	1	11.076	12.171	11.574	2.94444	0.181672	0.469905	1	0.0014592	0.0017094	1	1	0	0.117498	1.00192	0	6.94505	-0.599177	19	0	0
63	2016	15	25.6766	0.711348	0.0530654	22.461	1	0.0104506	0.0115135	21	0	0	1	0.3571	0.001436	2.63906	0.25	0	1	10.49	12.094	11.209	2.99573	0.180184	0.421632	1	0.0013259	0.0006663	1	1	0	0.123064	1.00499	0	7.03878	-0.640203	19	0	0
63	2017	15	25.6928	0.684778	0.0603941	22.6638	1	0.0748965	0.0620588	21	0	0	0	0.3571	0.000952	2.63906	0	0	1	10.61	12.196	11.195	3.04452	0.179907	0.430609	1	0.0027518	0.0015039	1	1	0	0.111238	0.989285	0	7.15929	-0.62649	19	0	0
63	2018	15	25.5858	0.745182	0.0687901	22.4063	1	-0.214142	-0.0071562	21	0	0	0	0.3333	0.000137	2.19722	0	0	1	10.854	12.139	11.527	3.09104	0.185754	0.363324	1	0.0020429	2.32585	1	1	0	0.106235	1.0251	1	7.18539	-0.773103	19	0	0
63	2019	15	25.6735	0.731208	0.0664544	23.2387	1	0.0610834	0.0832319	21	0	0	0	0.3333	0.000156	2.19722	0	0	1	11.342	12.174	13.669	3.13549	0.194491	0.358396	1	0.0032374	0	1	1	0	0.0867205	0.926796	1	7.25276	-0.615431	19	0	0
63	2020	15	25.7381	0.69381	0.0790915	23.9149	1	0.118083	0.0539248	21	0	0	0	0.3333	0.000163	2.19722	0.200001	0	1	11.673	12.562	14.61	3.17805	0.175204	0.329218	1	0.0028147	1.89e-06	1	1	0	0.0747044	0.964557	1	7.51969	-0.633292	19	0	0
63	2021	15	25.8518	0.684249	0.0677697	24.1929	1	0.12884	0.0757593	21	0	0	0	0.3333	0.000133	2.19722	0.2	0	1	12.014	12.962	15.615	3.21888	0.182326	0.318325	1	0.0024991	0	1	1	0	0.0762574	0.950839	1	7.51698	-0.603294	19	0	0
65	2003	15	20.9074	0.684074	0.0554204	16.1415	0	0.30458	0.0128594	4	0	1	0	0.3333	0.000287	2.19722	0	1	0				1.79176	0	0	0	0.0038451	0	0	0	0	0.0371192	0.988792	0	3.21888	-0.135914	0	1	0
65	2004	15	20.911	0.642657	0.107678	18.464	0	0.665173	0.0285457	4	0	1	0	0.3333	0.000287	2.19722	0	1	0				1.94591	0	0	0	0.0020345	0	0	0	0	0.04762	0.972462	0	3.33221	0.15778	0	1	0
65	2005	15	21.009	0.669167	0.0915083	19.1193	0	-0.275949	0.0256496	4	0	1	0	0.3333	0.00039	2.19722	0.06	1	0				2.07944	0	0	0	0.0019924	0	0	0	0	0.0262399	0.976769	0	3.29584	-0.186017	0	1	0
65	2006	15	21.1063	0.649897	0.0807392	19.2484	0	0.198744	0.0174083	4	0	1	0	0.3333	0.000111	2.19722	0	1	0				2.19722	0	0	0	0.001471	0.555449	0	0	0	0.0125748	0.988583	0	3.43399	-0.148574	0	1	0
65	2007	15	21.018	0.680719	0.0761312	19.7252	0	-0.30336	-0.0519699	4	0	1	0	0.3333	0.000399	2.19722	0.06	1	0	9.881	11.197	8.068	2.30259	0	0.653931	1	0.0077523	0.837065	0	0	0	0.0304618	1.05216	0	3.55535	-0.486602	0	1	0
65	2008	15	21.5153	0.796744	0.0430297	20.0286	0	0.0618175	0.0427956	4	0	1	0	0.3333	0	2.19722	0	1	0	9.257	11.1	8.159	2.3979	0	0.709173	1	0.0021755	0.239377	0	0	0	0.0259943	0.957443	0	3.55535	-0.342422	0	1	0
65	2009	15	21.5728	0.77056	0.0059737	19.3549	0	0.695971	0.0281441	4	0	1	0	0.3333	0	2.19722	0.06	1	0	9.244	10.948	7.344	2.48491	0	0.805902	2	0.0085283	0.64516	0	0	0	0.0159106	0.984068	0	3.71357	0.200169	0	1	0
65	2010	15	21.3927	0.706491	0.006343	18.7925	0	-0.0239773	0.0306621	4	0	1	0	0.5	0	1.79176	0.08	1	1	9.835	11.858	7.713	2.56495	0.0061569	0.825173	2	0.0054318	0.933668	0	0	0	0.0161525	0.969179	0	3.71357	-0.15966	0	0	0
65	2011	15	21.5692	0.723701	0.0057495	18.4498	0	0.43911	0.0360297	4	0	1	0	0.3333	0	2.19722	0.06	1	1	9.888	11.697	7.742	2.63906	0.0073885	0.910269	2	0.0031462	0.996145	0	0	0	0.0101349	0.963204	0	3.8712	-0.190145	0	0	0
65	2012	15	21.8832	0.756321	0.0075029	19.5398	0	-0.369251	0.0790511	4	0	1	0	0.3333	0	2.19722	0.06	1	1	9.936	11.7	8.647	2.70805	0.0092353	0.91498	2	0.0020084	0	0	0	0	0.0224241	1.02695	0	4.09434	-0.130666	0	0	0
65	2013	15	22.1052	0.757927	0.0352911	19.0493	1	0.781699	0.0897899	4	0	1	0	0.3333	0	2.19722	0.06	1	0	10.237	11.893	8.758	2.77259	0	0.804221	4	0.0029373	0	0	0	1	0.0151552	0.911567	0	4.14314	0.0025012	0	1	1
65	2014	15	22.3162	0.75983	0.028067	18.7728	1	0.0222576	0.086339	4	0	1	0	0.3333	0	2.19722	0.08	1	0	10.445	11.991	11.546	2.83321	0	0.875277	4	0.0038896	0	0	0	1	0.012767	0.914709	0	4.17439	-0.263596	0	1	1
65	2015	15	22.613	0.672984	0.0187088	18.861	1	0.41714	0.063496	4	0	1	0	0.375	0	2.07944	0.08	1	0	11.076	12.171	11.574	2.89037	0	0.970858	4	0.0038708	0	0	0	1	0.0132869	0.936925	0	4.35671	-0.19742	0	1	1
65	2016	15	23.2204	0.698646	0.0314801	19.7442	1	1.04452	0.0716992	4	0	1	0	0.3333	0	2.19722	0.08	1	0	10.49	12.094	11.209	2.94444	0	0.723777	4	0.0037975	0	0	0	0	0.035494	0.929823	0	4.49981	-0.334422	0	1	1
65	2017	15	23.1625	0.640241	0.0396558	20.7981	1	0.11049	0.0688524	4	0	1	0	0.3333	0	2.19722	0.09	1	0	10.61	12.196	11.195	2.99573	0	0.672041	4	0.0022637	0.12261	0	0	0	0.037095	0.932917	0	4.58497	-0.296976	0	1	1
65	2018	15	23.1611	0.597413	0.0367389	20.7967	1	0.0258353	0.0799459	4	0	1	0	0.3333	0	2.19722	0.12	1	1	10.854	12.139	11.527	3.04452	0.0053847	0.813851	4	0.0012823	0	0	0	0	0.0415734	0.926286	0	4.57471	-0.417446	0	0	0
65	2019	15	23.4142	0.630137	0.0381106	21.0931	1	0.108077	0.0773435	4	0	1	0	0.375	0	2.07944	0.08	1	1	11.342	12.174	13.669	3.09104	0.009208	0.765832	4	0.0012204	0.0351279	0	0	1	0.0370616	0.921679	1	4.54329	-0.604647	0	0	0
65	2020	15	23.6181	0.655597	0.0437825	22.2596	1	0.161886	0.0697375	4	0	1	0	0.3333	0	2.19722	0.092	1	1	11.673	12.562	14.61	3.13549	0.0053742	0.655169	4	0.0009218	0.0110611	0	0	0	0.0257036	0.941637	0	4.67283	-0.535229	0	0	0
65	2021	15	23.6856	0.6463	0.0983771	22.4466	0	0.0155133	0.0618948	4	0	0	0	0.3333	0	2.19722	0.097373	1	0	12.014	12.962	15.615	3.17805	0	0.552877	2	0.0009712	0	0	0	1	0.0248793	0.953377	0	4.68213	-0.320703	0	0	1
66	2003	15	21.4018	0.355007	0.330471	20.1037	0	-0.0164125	0.0714739	21	0	1	0	0.2222	0.000599	2.19722	0.2	1	0				1.94591	0	0	0	0.0030188	0	0	0	0	0.057025	1.13241	0	5.93224	-0.301508	0	1	0
66	2004	15	21.5168	0.29927	0.304388	20.223	0	0.207224	0.192254	21	0	1	0	0.3333	0.000598	2.19722	0.1	1	0				2.07944	0	0	0	0.0026307	0	0	0	0	0.0435384	1.05185	0	6.01127	-0.213494	0	1	0
66	2005	15	21.6141	0.285766	0.264286	19.286	0	0.336408	0.160077	21	0	1	0	0.3333	0.000302	2.19722	0.3	1	0				2.19722	0	0	0	0.0021202	0	0	0	0	0.0613508	1.02948	0	6.01616	-0.143189	0	1	0
66	2006	15	21.5382	0.263458	0.310396	19.1722	0	0.309495	0.0260675	21	0	1	0	0.3333	0.000398	2.19722	0.300001	1	0				2.30259	0	0	0	0.0015073	0	0	0	0	0.0426827	0.997097	0	6.07993	-0.119743	0	1	0
66	2007	15	21.915	0.467344	0.182032	21.0184	0	0.327395	0.0247321	21	0	1	0	0.3333	0.000215	2.19722	0.1	1	0	9.881	11.197	8.068	2.3979	0	0	0	0.0031944	0	0	0	0	0.0405703	0.992443	0	6.18208	-0.0449561	0	1	0
66	2008	15	21.6598	0.539303	0.138759	18.8768	0	-0.0698683	-0.0057456	21	0	1	0	0.3333	0.00027	2.19722	0.023	1	0	9.257	11.1	8.159	2.48491	0	0.288473	1	0.0015495	0	0	0	0	0.0432642	1.02369	0	6.2186	-0.205198	0	1	0
66	2009	15	24.0355	0.700102	0.122796	20.13	1	4.73982	0.0129423	21	0	1	0	0.3333	0.00027	2.19722	0	1	0	9.244	10.948	7.344	2.56495	0	0.533729	1	0.0010762	0	0	0	0	0.0285627	0.994261	0	6.32256	0.0555988	0	1	0
66	2010	15	24.2175	0.674447	0.103963	20.2921	1	2.68032	0.0107502	21	0	1	0	0.3333	7.2e-05	2.19722	0.085	1	0	9.835	11.858	7.713	2.63906	0	0.548051	1	0.0011742	0.0025209	0	0	1	0.0246268	0.992753	0	6.58202	-0.185235	0	1	0
66	2011	15	24.2137	0.68834	0.0987547	20.7996	1	-0.0836061	0.003242	21	0	1	0	0.3333	7.2e-05	2.19722	0.05	1	0	9.888	11.697	7.742	2.70805	0	0.560303	4	0.0006435	0.0124662	0	0	0	0.0281925	0.999614	0	6.7093	-0.261331	0	1	0
66	2012	15	24.3915	0.738523	0.101545	21.9737	1	0.0429416	-0.0147641	21	0	1	0	0.3333	2.4e-05	2.19722	0.023	1	0	9.936	11.7	8.647	2.77259	0	0.696057	4	0.0004315	0	0	0	0	0.0417571	1.01518	0	6.79794	-0.262072	0	1	0
66	2013	15	24.3926	0.77851	0.0942956	22.0133	1	-0.023736	-0.0243834	21	0	1	0	0.3333	2.4e-05	2.19722	0	1	1	10.237	11.893	8.758	2.83321	0.0017981	0.68982	4	0.0005774	0.0219696	0	0	0	0.0479133	1.02576	0	6.81564	-0.360919	0	0	0
66	2014	15	24.4258	0.791154	0.0881988	21.7613	1	-0.0083903	-0.0089865	21	0	1	0	0.3333	2.4e-05	2.19722	0	1	0	10.445	11.991	11.546	2.89037	0	0.515911	4	0.0008955	0	0	0	0	0.0446587	1.01747	0	6.8742	-0.335882	0	1	1
66	2015	15	24.3985	0.779422	0.0926721	22.0796	1	-0.0553009	-0.0024055	21	0	1	0	0.3333	2.4e-05	2.19722	0	1	0	11.076	12.171	11.574	2.94444	0	0.507824	4	0.0032758	0.0171736	0	0	0	0.038876	1.01794	0	6.94505	-0.341457	0	1	1
66	2016	15	24.4334	0.767378	0.0137794	20.8871	1	-0.052206	0.00487	21	0	1	0	0.3333	2.4e-05	2.19722	0	1	0	10.49	12.094	11.209	2.99573	0	0.509548	4	0.0017323	0.0198096	0	0	0	0.0377783	0.995479	0	7.03878	-0.378381	0	1	1
66	2017	15	23.4447	0.502777	0.122338	21.2921	1	-0.862475	0.0833411	21	0	1	0	0.3333	1.1e-05	2.19722	0	1	0	10.61	12.196	11.195	3.04452	0	0.204494	1	0.0028395	0	0	0	0	0.0415036	0.964796	0	7.15929	-0.808096	0	1	1
66	2018	15	23.496	0.584406	0.119958	21.4596	1	0.0528719	0.132648	21	0	1	0	0.3333	0.000152	2.19722	0.06	1	0	10.854	12.139	11.527	3.09104	0	0.160683	1	0.0020927	0	0	0	0	0.0376828	0.964533	0	7.18539	-0.635017	0	1	1
66	2019	15	23.7992	0.600809	0.128356	21.9165	1	0.0833511	0.124224	21	0	1	0	0.3333	0.000132	2.19722	0.05	1	1	11.342	12.174	13.669	3.13549	0.0123198	0.175269	1	0.0052669	0	0	0	0	0.045245	0.957692	0	7.25276	-0.668961	0	0	0
66	2020	15	24.0386	0.660481	0.105328	22.5372	1	0.3322	0.0724171	21	0	1	0	0.3333	5.4e-05	2.19722	0.087	1	1	11.673	12.562	14.61	3.17805	0.0181712	0.179671	1	0.0059491	0	0	0	0	0.0341163	0.958086	0	7.51969	-0.675145	0	0	0
66	2021	15	24.211	0.670955	0.121355	22.6192	0	0.231505	0.0416482	21	0	0	0	0.3333	9.5e-05	2.19722	0.086486	1	1	12.014	12.962	15.615	3.21888	0.0196313	0.220188	1	0.0038656	0	0	0	0	0.0367319	0.982649	0	7.51698	-0.628028	0	0	0
68	2003	15	21.9611	0.480442	0.159073	20.8034	0	-0.0690801	0.186015	21	0	1	0	0.2222	3.2e-05	2.19722	0.05	1	0				1.94591	0	0	0	0.0037246	0	0	0	1	0.026285	0.814404	0	5.93224	0.0637236	0	1	0
68	2004	15	22.3293	0.584246	0.69211	21.3127	0	0.712518	0.181611	21	0	1	0	0.3333	2.8e-05	2.19722	0	2	1				2.07944	0.140908	0	0	0.0032173	0	1	0	1	0.0374748	0.819743	0	6.01127	-0.114143	9	0	0
68	2005	15	22.1747	0.522651	0.738553	20.7249	0	0.217065	0.0117925	21	0	1	0	0.3333	2.8e-05	2.19722	0.1	2	1				2.19722	0.140908	0	0	0.0013499	0	1	0	1	0.0452573	0.988892	0	6.01616	0.0569679	9	0	0
68	2006	15	22.0179	0.428767	0.77911	20.6739	0	-0.02558	-0.0400871	21	0	1	0	0.3333	1.6e-05	2.19722	0	2	1				2.30259	0.140908	0	0	0.0017305	0	1	0	1	0.0376314	1.04021	0	6.07993	-0.0301059	9	0	0
68	2007	15	21.9584	0.453168	0.729861	20.5001	0	-0.0891869	-0.120377	21	0	1	0	0.3333	1.6e-05	2.19722	0.02	1	1	9.881	11.197	8.068	2.3979	0.140908	0.182621	1	0.0043048	0	1	0	1	0.0425486	1.12038	0	6.18208	-0.198783	9	0	0
68	2008	15	21.8728	0.397693	0.68912	20.2124	0	0.250889	-0.0067454	21	0	1	0	0.3333	9e-06	2.19722	0	1	1	9.257	11.1	8.159	2.48491	0.126675	0.353881	1	0.0010941	0	1	0	1	0.037186	1.00675	0	6.2186	-0.012784	9	0	0
68	2009	15	20.3687	0.748636	0.783669	19.1138	0	-0.766926	-3.6023	21	0	1	0	0.3333	7e-06	2.19722	0	1	1	9.244	10.948	7.344	2.56495	0.126675	0.366161	1	0.0407857	0	1	0	1	0.0365124	4.6023	0	6.32256	-0.253214	9	0	0
68	2013	15	20.1983	0.669023	0.362775	0	0	5.87687	-0.0475697	21	0	1	0	0.3333	0	2.19722	0	1	0	10.237	11.893	8.758	2.83321	0	0	0	0.0252325	0	0	0	1	0	1.04757	0	6.81564	-0.534938	0	1	1
68	2014	15	19.8575	0.723252	0.487744	15.8859	1	-0.906901	-1.58019	21	0	0	0	0.3333	0	2.48491	0	0	1	10.445	11.991	11.546	2.89037	0.0023221	0	0	0.0673058	0	0	0	1	0.0346097	2.58097	0	6.8742	0.126664	0	0	0
68	2016	15	20.9961	0.390353	0.143958	17.597	1	0.744023	0.0737038	21	0	0	0	0.3333	1e-06	2.48491	0	0	1	10.49	12.094	11.209	2.99573	0.0057771	0	0	0.0104575	0	0	0	1	0.042579	0.909954	0	7.03878	-0.203475	0	0	0
68	2017	15	21.7542	0.610299	0.0637098	18.7081	1	0.387704	0.101982	21	0	0	0	0.3636	1e-06	2.3979	0	0	1	10.61	12.196	11.195	3.04452	0.0096786	0	0	0.0046528	0	0	0	0	0.0261292	0.880076	1	7.15929	-0.419225	0	0	0
68	2018	15	21.9598	0.728095	0.0484958	20.5987	1	-0.501372	-0.657769	21	0	0	0	0.3636	1e-06	2.3979	0	0	0	10.854	12.139	11.527	3.09104	0	0	0	0.0045692	0	0	0	0	0.0486811	1.63947	0	7.18539	-0.707041	0	1	1
68	2019	15	22.0546	0.747129	0.0485142	20.987	1	0.0931884	-0.185364	21	0	1	1	0.4444	0	2.19722	0	1	0	11.342	12.174	13.669	3.13549	0	0	0	0.0043844	0	0	0	0	0.0320936	1.41162	0	7.25276	-0.798547	0	1	1
68	2020	15	22.0353	0.790441	0.0529873	21.4759	1	0.0159652	-0.775296	12	0	1	0	0.3333	0	2.48491	0	1	0	11.673	12.562	14.61	3.17805	0	0	0	0.0042038	0	0	0	0	0.0312263	1.53028	0	4.52179	-0.69701	0	1	1
68	2021	15	22.1165	0.836634	0.0493045	21.3366	0	3.09237	-0.132613	12	0	1	0	0.3333	0	2.48491	0	1	1	12.014	12.962	15.615	3.21888	0.0042469	0	0	0.0052935	0	0	0	0	0.0106736	1.12508	0	4.5326	-0.727155	0	0	0
69	2003	15	21.8195	0.393046	0.333935	20.8549	0	-0.163438	0.496125	11	0	1	0	0.3333	0.000157	2.70805	0.15	1	0				1.94591	0	0	0	0.0035478	0	0	0	0	0.0661696	1.00291	0	2.63906	-0.187106	0	1	0
69	2004	15	22.0246	0.426652	0.258929	21.3913	0	0.13562	0.632682	11	0	1	0	0.3333	0.000127	2.70805	0	1	0				2.07944	0	0	0	0.0033984	0	0	0	0	0.0479251	0.837178	0	2.70805	-0.702499	0	1	0
69	2005	15	22.3793	0.438888	0.174913	21.3692	0	0.162852	0.77269	11	0	1	0	0.3333	0.00015	2.70805	0	1	0				2.19722	0	0	0	0.0048693	0	0	0	0	0.053187	0.798691	0	2.70805	0.0088648	0	1	0
69	2006	15	22.6821	0.48491	0.282231	21.4149	0	1.72425	0.434309	11	0	1	0	0.3333	0.000154	2.70805	0.2	1	0				2.30259	0	0	0	0.0066963	0	0	0	0	0.0543444	0.810717	0	2.77259	-0.305973	0	1	0
69	2007	15	23.2465	0.542387	0.340838	21.9452	0	-0.0321334	0.492947	11	0	1	0	0.3333	0.00982	2.70805	0.21	1	0	9.881	11.197	8.068	2.3979	0	0	0	0.0115419	0	0	0	0	0.0483902	0.891601	0	2.83321	-0.147939	0	1	0
69	2008	15	23.3585	0.504462	0.290979	21.963	0	1.01874	0.367656	11	0	1	0	0.3333	0.009217	2.70805	0.23	1	0	9.257	11.1	8.159	2.48491	0	0	0	0.0031023	0	0	0	1	0.0274466	0.851628	0	2.89037	-0.264858	0	1	0
69	2009	15	24.149	0.627589	0.295629	21.9716	1	2.13892	0.217062	11	0	1	0	0.3571	0.006482	2.63906	0.12	1	0	9.244	10.948	7.344	2.56495	0	0	0	0.00466	0	0	0	1	0.0542476	0.808737	0	2.94444	0.314504	0	1	0
69	2010	15	24.6056	0.696934	0.223416	23.4106	1	0.580518	0.248235	11	0	1	0	0.5	0.003815	2.30259	0.1	1	0	9.835	11.858	7.713	2.63906	0	0	0	0.0025666	0.0044097	0	0	0	0.0427308	0.774278	0	3.17805	-0.6748	0	1	0
69	2011	15	24.8626	0.711699	0.185368	23.7552	1	0.0003755	0.24965	11	0	1	0	0.5455	0.003795	2.3979	0.06	1	0	9.888	11.697	7.742	2.70805	0	0	0	0.0022072	0.0117678	0	0	1	0.0535075	0.77106	0	3.29584	-0.673878	0	1	0
69	2012	15	25.0137	0.699528	0.172612	23.71	0	0.28632	0.238322	13	0	1	0	0.5	0.003702	2.30259	0.06	1	0	9.936	11.7	8.647	2.77259	0	0	0	0.0024864	0	0	0	1	0.0545405	0.781392	0	3.17805	-0.158117	0	1	0
69	2013	15	25.1992	0.685297	0.163456	23.5419	1	0.2635	0.230243	13	0	1	0	0.5556	0.002792	2.19722	0.07	1	0	10.237	11.893	8.758	2.83321	0	0	0	0.0013935	0.0248069	0	0	1	0.047485	0.785074	0	3.17805	-0.179212	0	1	0
69	2014	15	25.2758	0.660105	0.164633	23.8192	1	0.0909853	0.239278	13	0	1	0	0.625	0.002476	2.07944	0.070002	1	0	10.445	11.991	11.546	2.89037	0	0	0	0.0018602	0.0312292	0	0	1	0.0410852	0.774724	0	3.4012	-0.492107	0	1	0
69	2015	15	25.4705	0.634099	0.13026	24.1369	1	0.0494212	0.213682	13	0	1	0	0.625	0.002298	2.07944	0.07	1	0	11.076	12.171	11.574	2.94444	0	0	0	0.0015344	0.0240947	0	0	1	0.0376063	0.797472	0	3.43399	-0.437018	0	1	0
69	2016	15	25.7092	0.671215	0.0997923	24.1801	1	0.100656	0.241566	13	0	1	0	0.5714	0.001705	1.94591	0.078107	1	0	10.49	12.094	11.209	2.99573	0	0	0	0.0011852	0	0	0	1	0.0352151	0.775993	0	3.49651	-0.417512	0	1	0
69	2017	15	26.1053	0.69891	0.064642	24.7278	1	0.193346	0.288252	13	0	1	0	0.5714	0.000856	1.94591	0.1	1	0	10.61	12.196	11.195	3.04452	0	0	0	0.001064	0.0737838	0	0	1	0.0341258	0.825495	0	3.7612	-0.540868	0	1	0
69	2018	15	26.4074	0.737693	0.0494726	25.1257	1	0.137009	0.312557	10	0	1	0	0.5	0.001129	2.07944	0.299941	1	0	10.854	12.139	11.527	3.09104	0	0	0	0.0006751	0.0348216	0	0	1	0.035696	0.739699	0	4.82028	-0.543701	0	1	0
69	2019	15	26.6624	0.749768	0.0418791	25.2982	1	0.246824	0.320379	10	0	1	0	0.5	0.001131	2.07944	0.299964	1	1	11.342	12.174	13.669	3.13549	0.0279934	0	0	0.0006727	0	0	0	1	0.0317487	0.7567	0	4.82028	-0.551676	0	0	0
69	2020	15	26.847	0.758261	0.0406868	25.6164	1	0.363899	0.265773	10	0	1	0	0.5714	0.001181	1.94591	0.304542	1	1	11.673	12.562	14.61	3.17805	0.021616	0	0	0.0005268	0.028066	0	0	1	0.0342315	0.772965	0	4.80402	-0.248537	0	0	0
69	2021	15	26.8972	0.748394	0.0453753	25.6226	1	0.25304	0.101888	10	0	1	0	0.5714	0.000771	1.94591	0.399999	1	1	12.014	12.962	15.615	3.21888	0.0267995	0	0	0.000478	0	0	0	1	0.0332027	0.888892	0	4.75359	-0.471774	0	0	0
70	2003	15	20.9582	0.385022	0.232194	18.7111	0	-0.0550995	0.005513	21	0	1	1	0.4	0	2.30259	0	1	1				1.38629	0.0938056	0	0	0.0020699	0	0	0	0	0.086288	1.02337	1	5.93224	-0.515637	0	0	0
70	2004	15	20.9496	0.380564	0.249549	18.6667	0	0.0753274	0.0069065	21	0	1	1	0.4	0	2.30259	0	1	1				1.60944	0.0938056	0	0	0.0018924	0	0	0	0	0.0738744	1.0069	1	6.01127	-0.44708	0	0	0
70	2005	15	20.7081	0.375914	0.307089	18.6015	0	-0.194677	-0.369204	21	0	1	1	0.4	0	2.30259	0.030001	1	1				1.79176	0.0938056	0	0	0.0016513	0	0	0	0	0.0823027	1.29015	1	6.01616	-0.319439	0	0	0
70	2006	15	20.7308	0.370422	0.276025	18.5581	0	0.252757	0.0106594	21	0	1	0	0.3636	0.000176	2.3979	0	1	1				1.94591	0.0799432	0	0	0.0015174	0	0	0	0	0.0537186	1.00855	1	6.07993	-0.344961	0	0	0
70	2007	15	20.6965	0.334518	0.227816	18.5152	0	0.0587348	0.0223462	21	0	1	0	0.3636	0.000132	2.3979	0	1	1	9.881	11.197	8.068	2.07944	0.0799432	0	0	0.0040516	0	0	0	0	0.0529941	0.990896	1	6.18208	-0.318484	0	0	0
70	2008	15	20.8429	0.386032	0.129778	18.6242	0	0.313194	0.0206664	21	0	1	0	0.3636	0.000111	2.3979	0	1	1	9.257	11.1	8.159	2.19722	0.0799432	0	0	0.0014306	0	0	0	0	0.0422999	0.980181	1	6.2186	-0.248221	0	0	0
70	2009	15	20.9285	0.401516	0.12608	18.8058	0	0.239172	0.0399049	21	0	1	0	0.3636	8.6e-05	2.3979	0	1	1	9.244	10.948	7.344	2.30259	0.0799432	0	0	0.0033342	0	0	0	0	0.0402443	0.966903	1	6.32256	-0.256124	0	0	0
70	2010	15	21.191	0.454388	0.12772	19.103	0	0.221102	0.0218105	21	0	1	0	0.3636	0.000111	2.3979	0	1	1	9.835	11.858	7.713	2.3979	0.0799432	0	0	0.0031947	0	0	0	0	0.0466138	0.978856	1	6.58202	-0.249511	0	0	0
70	2011	15	21.3223	0.495641	0.281682	19.2722	0	0.172174	0.0292028	21	0	1	0	0.3636	1.2e-05	2.3979	0	1	1	9.888	11.697	7.742	2.48491	0.0703232	0	0	0.0019143	0	0	0	0	0.0483739	0.969668	1	6.7093	-0.370412	0	0	0
70	2012	15	21.4122	0.509238	0.16821	18.9011	0	0.291311	0.039202	21	0	1	0	0.4	0.00104	2.30259	0	1	1	9.936	11.7	8.647	2.56495	0.0703232	0.0692139	1	0.0016932	0	0	0	0	0.0418267	0.960909	1	6.79794	-0.305946	0	0	0
70	2013	15	21.5357	0.482769	0.188218	18.8436	0	-0.0236864	0.0426768	21	0	1	0	0.3333	0.000664	2.19722	0.035	1	1	10.237	11.893	8.758	2.63906	0.0648738	0.0799142	1	0.0023669	0	0	0	0	0.0517843	0.966285	1	6.81564	-0.384854	0	0	0
70	2014	15	21.6819	0.51634	0.183611	18.8856	0	0.217122	0.0427419	21	0	1	0	0.3333	0.000636	2.19722	0.03	1	1	10.445	11.991	11.546	2.70805	0.0679718	0.0701568	1	0.0023653	0	0	0	0	0.0510256	0.958967	1	6.8742	-0.334876	0	0	0
70	2015	15	22.1206	0.552956	0.131468	18.8242	1	0.280434	0.0486375	21	0	1	0	0.3333	0.000347	2.19722	0.026	1	1	11.076	12.171	11.574	2.77259	0.0398933	0.0613343	1	0.0055641	0	0	0	0	0.042754	0.951557	1	6.94505	-0.306505	0	0	0
70	2016	15	22.3457	0.594943	0.115544	19.2142	1	0.882775	0.0528712	21	0	1	0	0.3333	0.000317	2.19722	0	1	1	10.49	12.094	11.209	2.83321	0.0398933	0.0478211	1	0.0038641	0	0	0	0	0.0299366	0.947191	1	7.03878	-0.339218	0	0	0
70	2017	15	22.5294	0.610373	0.0944935	19.2682	1	0.186595	0.0620424	21	0	1	0	0.375	0.000228	2.07944	0.075	1	1	10.61	12.196	11.195	2.89037	0.0398933	0.0712128	1	0.0024692	0	0	0	0	0.0240093	0.942636	1	7.15929	-0.385399	0	0	0
70	2018	15	22.7452	0.634459	0.0922632	20.1379	1	0.0425587	0.0622689	21	0	1	0	0.3333	0.000316	2.19722	0.036	1	1	10.854	12.139	11.527	2.94444	0.0398933	0.0872744	1	0.0016124	0	0	0	0	0.0200371	0.944253	1	7.18539	-0.523936	0	0	0
70	2019	15	22.7545	0.551146	0.0764385	19.3052	1	-0.184033	0.0880816	21	0	1	0	0.3333	0.000299	2.19722	0.045	1	1	11.342	12.174	13.669	2.99573	0.0368287	0.114153	1	0.0025841	0	0	0	0	0.0334355	0.978823	1	7.25276	-0.604418	0	0	0
70	2020	15	23.0344	0.705036	0.0558568	20.8056	1	0.0142866	0.036068	21	0	1	0	0.375	0.000298	2.07944	0.069	1	1	11.673	12.562	14.61	3.04452	0.0407456	0.110253	1	0.0025281	0	0	0	0	0.0332007	0.956848	1	7.51969	-0.481861	0	0	0
70	2021	15	22.8424	0.697191	0.0615799	21.5638	0	-0.0278649	-0.131625	21	0	0	0	0.3333	5.3e-05	2.19722	0	1	1	12.014	12.962	15.615	3.09104	0.0429091	0.107912	1	0.002178	0	0	0	0	0.0221202	1.02657	1	7.51698	-0.767826	0	0	0
78	2003	15	22.1437	0.569147	0.0747282	20.3011	0	0.755922	0.0400951	20	1	0	0	0.5714	0.000196	1.94591	0	2	0				1.79176	0	0	0	0.001112	0	0	0	0	0.211536	0.946665	0	5.50533	-0.243442	0	1	0
78	2004	15	22.0535	0.555009	0.12244	19.2549	0	0.594295	0.0105054	20	1	0	0	0.5714	0.000192	1.94591	0	2	0				1.94591	0	0	0	0.0009035	0	0	0	0	0.119577	0.991748	0	5.61313	-0.241291	0	1	0
78	2005	15	22.1061	0.797985	0.156862	18.9555	0	0.144725	-0.243966	20	1	0	0	0.5714	0.001638	1.94591	0	2	0				2.07944	0	0	0	0.0013593	0	0	0	0	0.0853732	1.1912	0	5.60212	-0.192324	0	1	0
78	2006	15	21.9824	0.753361	0.168353	19.6081	0	0.0123374	-0.0055466	20	1	0	0	0.3636	0.002484	2.3979	0	2	0				2.19722	0	0	0	0.0018809	0	0	0	0	0.0662551	1.03457	0	5.65599	-0.249686	0	1	0
78	2007	15	21.8616	0.710526	0.148394	18.7793	1	-0.0727605	0.005306	20	1	0	0	0.3636	0.001987	2.3979	0	2	0	9.881	11.197	8.068	2.30259	0	0.0011176	1	0.006164	0	0	0	0	0.0598657	1.00249	0	5.69709	-0.157965	0	1	0
78	2008	15	21.7448	0.718892	0.162064	19.2519	1	-0.113508	-0.0116949	20	1	0	0	0.4444	0.001921	2.19722	0	2	0	9.257	11.1	8.159	2.3979	0	0.001543	1	0.0025991	0	0	0	0	0.0876547	1.03155	0	5.74939	-0.150416	0	1	0
78	2009	15	21.8753	0.781156	0.140637	20.0323	1	0.225266	-0.013955	20	1	0	0	0.4444	0.001933	2.19722	0	2	1	9.244	10.948	7.344	2.48491	0.0009867	0	0	0.0160069	0	0	0	0	0.0877701	1.01149	0	5.83481	-0.11788	0	0	0
78	2010	15	22.1458	0.782385	0.0994219	19.723	1	0.475642	0.0209208	20	1	0	0	0.3636	0.001933	2.3979	0	2	0	9.835	11.858	7.713	2.56495	0	0	0	0.0086243	0	0	0	0	0.0681772	0.981786	0	6.00389	-0.144726	0	1	1
78	2011	15	22.2992	0.799178	0.085314	17.2304	1	0.326572	0.0137517	20	1	0	0	0.3636	0.001933	2.3979	0	2	0	9.888	11.697	7.742	2.63906	0	0	0	0.0043275	0	0	0	0	0.0753347	0.980807	0	6.11147	-0.18212	0	1	1
78	2012	15	22.492	0.819736	0.0736267	17.2378	1	0.2098	0.0122056	5	0	0	0	0.3636	0.001933	2.3979	0	2	0	9.936	11.7	8.647	2.70805	0	0	0	0.0035929	0	0	0	0	0.0657159	0.987825	0	5.02388	-0.174011	0	1	1
78	2013	15	22.8051	0.764565	0.0730247	14.8294	1	0.245467	0.0111029	5	0	0	0	0.3333	0.001724	2.19722	0	2	0	10.237	11.893	8.758	2.77259	0	0	0	0.0029261	0	0	0	0	0.0715973	0.988898	0	5.03695	-0.188208	0	1	1
78	2014	15	22.9883	0.814926	0.0702238	16.7548	1	0.2263	0.0156621	5	0	0	0	0.3636	0.001724	2.3979	0	2	0	10.445	11.991	11.546	2.83321	0	0	0	0.0040104	0	0	0	0	0.0656776	0.984959	0	5.02388	-0.217061	0	1	1
78	2015	15	23.2698	0.832078	0.0357213	16.6319	1	0.134191	0.0560136	5	0	0	0	0.3636	0.014337	2.3979	0	2	0	11.076	12.171	11.574	2.89037	0	0	0	0.0084133	0	0	0	0	0.0574489	0.978471	0	5.03695	-0.248831	0	1	1
78	2016	15	23.5364	0.647212	0.0292238	18.0435	1	0.223803	0.0476073	5	0	0	0	0.4286	0.006229	1.94591	0	2	0	10.49	12.094	11.209	2.94444	0	0	0	0.0028384	0	0	0	0	0.0518167	0.952944	0	5.04986	-0.270133	0	1	1
78	2017	15	24.1529	0.790469	0.0241803	21.3948	1	0.832999	0.0498705	5	0	0	0	0.4286	0.006233	1.94591	0	2	0	10.61	12.196	11.195	2.99573	0	0	0	0.0024146	0	0	0	0	0.0500419	0.949612	0	5.09375	-0.183868	0	1	1
78	2018	15	24.4399	0.82691	0.022027	22.0229	1	0.538952	0.0255035	5	0	0	0	0.4286	0.006233	1.94591	0	2	0	10.854	12.139	11.527	3.04452	0	0	0	0.0011079	0	0	0	0	0.0461405	0.981868	0	5.09987	-0.246692	0	1	1
78	2019	15	24.4409	0.809346	0.0240991	21.2484	1	0.0810767	0.0235999	5	0	0	0	0.3333	0.01069	2.19722	0.02	0	1	11.342	12.174	13.669	3.09104	0.0048099	0	0	0.0013128	0	0	0	0	0.0456308	0.972434	0	5.11199	-0.194867	0	0	0
78	2020	15	24.4051	0.811438	0.0269706	20.1804	1	-0.0354329	0.0079101	5	0	0	0	0.3333	0.010736	2.19722	0	0	1	11.673	12.562	14.61	3.13549	0.0055002	0	0	0.0014728	0	0	0	0	0.0415609	0.977967	0	5.23644	-0.221553	0	0	0
78	2021	15	24.3504	0.805651	0.0315737	20.4567	0	0.0257627	0.0136655	5	0	0	0	0.3333	0.010736	2.19722	0	0	1	12.014	12.962	15.615	3.17805	0.0103457	0	0	0.0013287	0	0	0	0	0.0373097	0.98231	0	5.23111	-0.255578	0	0	0
88	2003	15	22.0952	0.259593	0.269516	21.3711	0	0.16261	1.49289	6	0	1	0	0.3636	0.000184	2.3979	0.1	1	0				1.94591	0	0	0	0.0047771	0	0	0	0	0.0036368	0.674889	0	3.98898	0.0763582	0	1	0
88	2004	15	22.1269	0.0867827	0.247876	21.2936	0	0.0434297	1.26443	6	0	1	0	0.3636	0.000215	2.3979	1	1	1				2.07944	0.008397	0	0	0.0040766	0	0	0	0	0.0046688	0.685627	0	4.02535	-0.131201	0	0	0
88	2005	15	22.11	0.0736528	0.309526	21.1966	0	0.0449039	1.25013	6	0	1	0	0.3333	0.000183	2.19722	0.65	1	0				2.19722	0	0	0	0.0033149	0	0	0	0	0.0042739	0.614074	0	4.04305	-0.0696298	0	1	1
88	2006	15	22.1456	0.063385	0.305009	20.8527	0	0.114141	1.1666	6	0	1	0	0.3333	0.000228	2.19722	0.65	1	1				2.30259	0.0028405	0	0	0.0029395	0	0	0	0	0.0084123	0.637013	0	4.12713	-0.0427446	0	0	0
88	2007	15	22.1437	0.0444321	0.17412	20.8975	0	-0.0199852	1.10772	6	0	1	0		0.000144	1.38629	0.3	1	0	9.881	11.197	8.068	2.3979	0	0	0	0.0053453	0	0	0	0	0.0077722	0.590621	0	4.17439	0.059533	0	1	1
88	2008	15	22.2432	0.0806655	0.0819499	21.3072	0	-0.388355	1.59245	6	0	1	0	0.3333	0.000144	2.19722	0.239	1	0	9.257	11.1	8.159	2.48491	0	0	0	0.00141	0	0	0	0	0.0071271	0.442312	0	4.20469	0.435895	0	1	1
88	2009	15	22.305	0.0794906	0.070434	21.4072	0	-0.0660398	1.39483	6	0	1	0	0.3333	9.9e-05	2.19722	0.24	1	1	9.244	10.948	7.344	2.56495	0.0032129	0	0	0.0023111	0	0	0	0	0	0.420895	0	4.2485	0.578624	0	0	0
88	2010	15	22.3278	0.0786573	0.0638439	21.4066	0	0.0386493	1.23027	6	0	1	0	0.3333	9.9e-05	2.19722	0.22	1	1	9.835	11.858	7.713	2.63906	0.0012194	0	0	0.0016649	0	0	0	0	0	0.464382	0	4.29046	0.529993	0	0	0
88	2011	15	22.4123	0.0770735	0.0355287	21.9243	0	-0.134743	1.51025	6	0	1	0	0.3333	9.9e-05	2.19722	0.03	1	0	9.888	11.697	7.742	2.70805	0	0	0	0.0015039	0	0	0	0	0	0.480377	0	4.33073	0.231408	0	0	1
88	2012	15	22.3896	0.0749291	0.0360436	21.9635	0	-0.122776	1.50485	6	0	1	0	0.3333	5e-05	2.19722	0.35	1	0	9.936	11.7	8.647	2.77259	0	0	0	0.0016066	0	0	0	0	0	0.617089	0	4.39445	0.408296	0	0	1
88	2013	15	22.4437	0.0859551	0.0316054	22.0382	0	-0.0277112	1.51457	6	0	1	0	0.3333	5e-05	2.19722	0.1	1	0	10.237	11.893	8.758	2.83321	0	0	0	0.0023009	0	0	0	0	0	0.57213	0	4.40672	0.128713	0	0	1
88	2014	15	22.644	0.188218	0.0242172	22.2665	0	-0.0222449	1.54111	6	0	1	0	0.3333	3.7e-05	2.19722	0.033	1	0	10.445	11.991	11.546	2.89037	0	0	0	0.003463	0	0	0	0	0	0.609304	0	4.40672	0.22585	0	0	1
88	2015	15	22.7874	0.229364	0.0202284	22.3818	0	-0.172638	1.5253	6	0	1	0	0.3333	3.7e-05	2.19722	0.052	1	0	11.076	12.171	11.574	2.94444	0	0	0	0.0027573	0	0	0	0	0	0.776726	0	4.44265	-0.0438458	0	0	1
88	2016	15	22.8343	0.215342	0.0384939	22.4551	1	0.139907	1.49176	6	0	1	0	0.3333	0	2.19722	0.025	1	0	10.49	12.094	11.209	2.99573	0	0	0	0.0021373	0	0	0	0	0.004969	0.666032	0	4.47734	0.10075	0	0	1
88	2017	15	22.9529	0.238875	0.055555	22.5572	1	0.211612	1.36715	6	0	1	0	0.3333	0	2.19722	0.016	1	0	10.61	12.196	11.195	3.04452	0	0	0	0.0021054	0	0	0	0	0.0028985	0.790164	0	4.56435	-0.161803	0	0	1
88	2018	15	23.0563	0.248857	0.180984	22.6317	1	0.17376	1.32408	6	0	1	0	0.3333	0	2.19722	0.021	1	0	10.854	12.139	11.527	3.09104	0	0	0	0.001254	0	0	0	0	0.0091023	0.736999	0	4.62497	-0.33307	0	0	1
88	2019	15	23.1227	0.257485	0.193257	22.6386	1	0.470478	0.735863	6	0	1	0	0.3333	0	2.19722	0.027	1	0	11.342	12.174	13.669	3.13549	0	0	0	0.0013367	0	0	0	0	0.0048439	0.800613	0	4.64439	-0.317724	0	0	1
88	2020	15	23.2967	0.2492	0.262346	22.6214	1	-0.104789	0.789718	6	0	1	0	0.25	0	2.07944	0.015	1	0	11.673	12.562	14.61	3.17805	0	0	0	0.0014441	0	0	0	0	0.0076135	0.99055	0	4.70953	-0.444929	0	0	1
88	2021	15	23.3588	0.26846	0.255665	22.7214	1	0.279918	0.774299	6	0	1	0	0.3333	0	2.19722	0.018	1	0	12.014	12.962	15.615	3.21888	0	0	0	0.001168	0	0	0	0	0.0110578	0.868767	0	4.69135	-0.243436	0	0	1
89	2003	15	21.8978	0.128453	0.275333	20.8988	0	0.0505595	0.47763	6	0	1	0	0.3333	0.000153	2.19722	0	1	0				1.79176	0	0	0	0.0026311	0	0	0	0		0.600734	0	3.98898	0.233827	0	1	0
89	2004	15	21.9145	0.114141	0.562802	20.6564	0	0.226168	0.345095	6	0	1	0	0.375	0.000117	2.07944	0	1	0				1.94591	0	0	0	0.0023319	0	0	0	0		0.630948	0	4.02535	0.1782	0	1	0
89	2005	15	21.9711	0.103925	0.534776	19.8493	0	0.104192	0.426116	6	0	1	0	0.375	0.000107	2.07944	0.15	1	0				2.07944	0	0	0	0.0016453	0	0	0	0		0.618452	0	4.04305	0.184467	0	1	0
89	2006	15	22.0207	0.0931345	0.491287	19.8686	0	0.127762	0.435297	6	0	1	0	0.375	0.000107	2.07944	0.27	1	0				2.19722	0	0	0	0.0027761	0	0	0	0		0.601783	0	4.12713	0.230037	0	1	0
89	2007	15	22.1048	0.0932809	0.428457	20.0295	0	0.0872317	0.448147	6	0	1	0	0.375	4.1e-05	2.07944	0.16	1	0	9.881	11.197	8.068	2.30259	0	0	0	0.0050731	0	0	0	0	0.0025665	0.577277	0	4.17439	0.249605	0	1	0
89	2008	15	22.4154	0.139359	0.483279	20.3656	0	0.220718	0.446605	6	0	1	0	0.3333	3.5e-05	2.19722	0.16	1	0	9.257	11.1	8.159	2.3979	0	0	0	0.0019166	0	0	0	0	0.0024846	0.564093	0	4.20469	0.33706	0	1	0
89	2009	15	22.4795	0.103256	0.434798	20.4169	0	0.0969243	0.430992	6	0	1	0	0.3333	3.5e-05	2.19722	0.03	1	0	9.244	10.948	7.344	2.48491	0	0	0	0.0024445	0	0	0	0	0.0021851	0.589566	0	4.2485	0.283034	0	1	0
89	2010	15	22.6006	0.104214	0.409049	20.4101	0	0.142387	0.437167	6	0	1	0	0.3333	3.5e-05	2.19722	0.035	1	1	9.835	11.858	7.713	2.56495	0.0008134	0	0	0.0015964	0	0	0	0	0.0017351	0.58903	0	4.29046	0.337239	0	0	0
89	2011	15	22.9385	0.251293	0.278137	21.5807	0	0.22842	0.36398	6	0	1	0	0.3333	3.5e-05	2.19722	0.045	1	0	9.888	11.697	7.742	2.63906	0	0	0	0.0010223	0	0	0	0	0.0015493	0.659148	0	4.33073	-0.103455	0	1	1
89	2012	15	23.0653	0.293495	0.221735	21.8379	0	0.0599819	0.31005	6	0	1	0	0.3333	3.5e-05	2.19722	0.056	1	0	9.936	11.7	8.647	2.70805	0	0	0	0.0008854	0	0	0	0	0.0014218	0.702972	0	4.39445	-0.0836047	0	1	1
89	2013	15	23.1965	0.341296	0.774315	21.8515	0	0.0295684	0.270873	6	0	1	0	0.3333	3.5e-05	2.19722	0.035	1	1	10.237	11.893	8.758	2.77259	0.0040714	0	0	0.0009376	0	0	0	0	0.0018671	0.716556	0	4.40672	-0.20242	0	0	0
89	2014	15	23.2647	0.376038	0.648526	21.6597	0	0.167635	0.116009	6	0	1	0	0.3333	5.6e-05	2.19722	0.035	1	0	10.445	11.991	11.546	2.83321	0	0	0	0.0012385	0	0	0	0	0.0017067	0.88591	0	4.40672	-0.304567	0	1	1
89	2015	15	23.2044	0.142207	0.65974	20.3821	0	-0.0069798	0.254022	6	0	1	0	0.3333	0	2.19722	0.028	1	1	11.076	12.171	11.574	2.89037	0.0198647	0	0	0.0016318	0	0	0	0	0.000993	0.747817	1	4.44265	-0.271072	0	0	0
89	2016	15	23.2474	0.141008	0.613035	20.403	0	0.0283679	0.248491	6	0	1	0	0.3333	0	2.19722	0.058	1	1	10.49	12.094	11.209	2.94444	0.0512049	0	0	0.0015304	0	0	0	0	0.0056539	0.767105	1	4.47734	-0.271901	0	0	0
89	2017	15	23.2972	0.144604	0.563877	20.446	0	0.0936991	0.268262	6	0	1	0	0.3333	0	2.19722	0.095	1	1	10.61	12.196	11.195	2.99573	0.111175	0	0	0.0015902	0	1	0	0	0.0070501	0.758216	1	4.56435	-0.236204	1	0	0
89	2018	15	23.3225	0.13351	0.563256	20.5027	0	0.0838433	0.244274	6	0	1	0	0.3333	0	2.19722	0.11	1	1	10.854	12.139	11.527	3.04452	0.0479928	0	0	0.0013704	0	0	0	0	0.0023493	0.781912	1	4.62497	-0.265189	0	0	0
89	2019	15	23.3639	0.138555	0.52679	20.5433	0	0.0576014	0.224688	6	0	1	0	0.3333	0	2.19722	0.086	1	1	11.342	12.174	13.669	3.09104	0.0747763	0	0	0.0016587	0	0	0	0	0.0002935	0.801272	1	4.64439	-0.359047	0	0	0
89	2020	15	23.4391	0.210235	0.492451	20.539	0	-0.212741	0.0196293	6	0	1	0	0.3333	0	2.19722	0.08	1	1	11.673	12.562	14.61	3.13549	0.0634258	0	0	0.0014033	0	0	0	0	0.0028968	0.99364	1	4.70953	-0.467058	0	0	0
89	2021	15	23.994	0.547947	0.526022	23.1677	0	0.103079	-0.0034274	6	0	1	0	0.3333	1.8e-05	2.19722	0	1	1	12.014	12.962	15.615	3.17805	0.0425555	0	0	0.0012612	0	0	0	0	0.003274	1.02484	1	4.69135	-0.401295	0	0	0
90	2003	15	21.6438	0.545737	0.130682	17.9479	1	0.0423393	0.0455977	4	0	1	0	0.3333	0.00126	2.48491	0.108	1	0				1.60944	0	0	0	0.001568	0	0	0	0	0.0206915	0.953288	0	3.21888	-0.27652	0	1	0
90	2004	15	21.7213	0.571556	0.112764	18.0433	1	0.0346593	0.043844	4	0	1	0	0.3333	0.001096	2.48491	0.084	1	0				1.79176	0	0	0	0.0011275	0	0	0	0	0.0093881	0.966884	0	3.33221	-0.648498	0	1	0
90	2005	15	21.8482	0.60164	0.0889194	18.958	1	0.0943355	0.0643385	4	0	1	0	0.3333	0.00058	2.48491	0.018	1	1				1.94591	0.0010238	0	0	0.0007872	0	0	0	0	0.0182873	0.955094	0	3.29584	-0.187383	0	0	0
90	2006	15	22.1002	0.543272	0.065368	20.2309	1	0.0806649	0.0725177	4	0	1	0	0.3333	0.001036	2.48491	0.117	1	0				2.07944	0	0	0	0.001724	0	0	0	0	0.0079554	0.955468	0	3.43399	-0.688685	0	1	1
90	2007	15	22.6348	0.532721	0.0345479	19.5126	1	0.437744	0.0838931	4	0	1	0	0.3636	0.000511	2.3979	0.194791	1	0	9.881	11.197	8.068	2.19722	0	0	0	0.0020382	0	0	0	0	0.0115971	0.93158	0	3.55535	-0.343139	0	1	1
90	2008	15	22.4081	0.613565	0.0410539	19.6585	1	0.004211	-0.0469448	4	0	1	0	0.4	0.000355	2.30259	0.14	1	0	9.257	11.1	8.159	2.30259	0	0	0	0.000621	0	0	0	0	0.0126566	1.0745	0	3.55535	-0.731451	0	1	1
90	2009	15	22.4965	0.552343	0.0335974	19.7452	1	-0.0634352	0.0257096	4	0	1	0	0.4286	8e-06	1.94591	0	1	0	9.244	10.948	7.344	2.3979	0	0	0	0.0020696	0	0	0	1	0.0095264	1.04634	0	3.71357	-0.474861	0	1	1
90	2010	15	23.0418	0.539683	0.0165777	19.5828	1	0.330015	0.0459714	4	0	1	0	0.4286	1.1e-05	1.94591	0.02	1	0	9.835	11.858	7.713	2.48491	0	0	0	0.0011589	0	0	0	0	0.0125725	0.962915	0	3.71357	-0.366774	0	1	1
90	2011	15	22.7382	0.590704	0.021952	18.5568	1	0.0002158	0.0761861	4	0	1	1	0.5	1.1e-05	1.79176	0.075	1	0	9.888	11.697	7.742	2.56495	0	0	0	0.0010189	0	0	0	0	0.0108851	0.928247	0	3.8712	-0.471023	0	1	1
90	2012	15	22.8725	0.624482	0.0171417	20.1605	1	-0.13155	0.0849691	4	0	1	0	0.4286	1.1e-05	1.94591	0.035	1	0	9.936	11.7	8.647	2.63906	0	0	0	0.0011835	0	0	0	0	0.0133704	0.929959	0	4.09434	-0.282523	0	1	1
90	2013	15	23.0048	0.655718	0.0244591	20.7574	1	0.465281	0.102886	4	0	1	0	0.4286	0	1.94591	0.05	1	0	10.237	11.893	8.758	2.70805	0	0	0	0.0011014	0	0	0	0	0.01893	0.900298	0	4.14314	-0.263958	0	1	1
90	2014	15	23.1236	0.664768	0.0173167	20.5325	1	0.173864	0.105941	4	0	1	0	0.4286	0	1.94591	0.206	1	0	10.445	11.991	11.546	2.77259	0	0	0	0.0020626	0	0	0	0	0.0148405	0.922674	0	4.17439	-0.319074	0	1	1
90	2015	15	23.5299	0.625577	0.0105145	21.2135	1	0.192321	0.079657	4	0	1	0	0.4286	1e-06	1.94591	0.23	1	0	11.076	12.171	11.574	2.83321	0	0	0	0.0023494	0	0	0	0	0.0091446	0.920499	0	4.35671	-0.66946	0	1	1
90	2016	15	23.6829	0.671569	0.0128611	22.105	1	-0.0172148	0.100991	4	0	1	0	0.4286	1e-06	1.94591	0.2	1	0	10.49	12.094	11.209	2.89037	0	0	0	0.0018263	0	0	0	0	0.0088858	0.916751	0	4.49981	-0.553471	0	1	1
90	2017	15	23.9734	0.74455	0.0121492	22.6427	1	0.087063	0.124359	4	0	1	0	0.4286	1e-06	1.94591	0.2	1	0	10.61	12.196	11.195	2.94444	0	0	0	0.0018252	0	0	0	0	0.011804	0.890208	0	4.58497	-0.588822	0	1	1
90	2018	15	24.1809	0.724716	0.0098332	22.6626	1	0.512607	0.107374	4	0	1	0	0.4286	8.3e-05	1.94591	0.2	1	0	10.854	12.139	11.527	2.99573	0	0	0	0.0007567	0	0	0	0	0.0116445	0.892875	0	4.57471	-0.542618	0	1	1
90	2019	15	24.42	0.760364	0.0101024	22.7336	1	0.436438	0.122778	4	0	1	0	0.4286	9.1e-05	1.94591	0.25	1	1	11.342	12.174	13.669	3.04452	0.0102006	0	0	0.0010251	0	0	0	0	0.0078156	0.882297	0	4.54329	-0.446134	0	0	0
90	2020	15	24.6151	0.774743	0.0098842	22.852	1	0.167703	0.128057	4	0	1	0	0.5	0.000183	1.79176	0.38	1	1	11.673	12.562	14.61	3.09104	0.0080341	0	0	0.0010056	0	0	0	0	0.0071743	0.868182	0	4.67283	-0.623752	0	0	0
90	2021	15	24.8147	0.785596	0.0084094	23.0051	1	0.358816	0.120663	4	0	1	0	0.375	0.000142	2.07944	0.38	1	1	12.014	12.962	15.615	3.13549	0.0209066	0	0	0.0008551	0	0	0	0	0.0098079	0.866252	0	4.68213	-0.400552	0	0	0
96	2003	15	21.0711	0.148348	0.0945239	20.1713	0	0.277151	0.0845685	5	0	1	0	0.25	9.1e-05	2.48491	0.2	1	0				1.38629	0	0	0	0.0030781	0	0	0	0	0.0576637	0.997083	0	4.58497	-0.0415516	0	1	0
96	2004	15	21.1323	0.142328	0.0826067	20.2441	0	0.105749	0.0819431	5	0	1	0		0	0	0.125	1	0				1.60944	0	0	0	0.002286	0	0	0	0	0.0484648	1.00098	0	4.58497	-0.0273513	0	1	0
96	2005	15	21.1302	0.141975	0.0776132	20.1465	1	0.0973568	0.037261	5	0	1	0	0.3571	9.1e-05	2.63906	0.135	1	0				1.79176	0	0	0	0.0017615	0	0	0	0	0.0444942	1.00036	0	4.57471	-0.0286693	0	1	0
96	2006	15	21.2252	0.158559	0.0703466	20.3279	1	0.114802	0.0591219	5	0	1	0	0.3571	0.000124	2.63906	0.06	1	0				1.94591	0	0	0	0.0015194	0	0	0	0	0.0463141	0.999553	0	4.58497	-0.045945	0	1	0
96	2007	15	21.2916	0.132568	0.067086	20.4208	1	-0.116586	0.115471	5	0	1	0	0.4167	0.000124	2.48491	0.16	1	0	9.881	11.197	8.068	2.07944	0	0	0	0.0040206	0.0215622	0	0	0	0.0496971	1.01213	0	4.57471	0.0361522	0	1	0
96	2008	15	21.2426	0.0504604	0.0713844	20.4503	1	-0.11227	0.0745256	5	0	1	0	0.3846	0.000148	2.56495	0.16	1	0	9.257	11.1	8.159	2.19722	0	0	0	0.001224	0	0	0	0	0.0514354	1.00545	0	4.58497	-0.113814	0	1	0
96	2009	15	21.3312	0.102706	0.0875148	20.3377	1	-0.485686	0.13546	5	0	1	0	0.3636	0.000148	2.3979	0.08	1	0	9.244	10.948	7.344	2.30259	0	0	0	0.0024925	0	0	0	0	0.0703619	0.987816	0	4.59512	-0.256949	0	1	0
96	2010	15	21.3513	0.0793029	0.0788241	20.2898	1	0.489295	0.0715018	5	0	1	0	0.3636	0	2.3979	0	1	0	9.835	11.858	7.713	2.3979	0	0	0	0.0020199	0	0	0	0	0.047029	0.99047	0	4.7185	-0.25547	0	1	0
96	2011	15	21.4113	0.0887114	0.0485657	20.5401	1	0.0588741	0.0700877	5	0	1	0	0.3636	0	2.3979	0	1	0	9.888	11.697	7.742	2.48491	0	0	0	0.0012172	0	0	0	0	0.0515147	1.03938	0	4.82028	-0.319721	0	1	0
96	2012	15	21.4114	0.0931204	0.0424704	20.4986	1	-0.339643	0.0261384	5	0	1	0	0.3636	0	2.3979	0.06	1	0	9.936	11.7	8.647	2.56495	0	0.002544	1	0.0011234	0	0	0	0	0.0337912	0.992513	0	5.02388	-0.287807	0	1	0
96	2013	15	21.4403	0.0857419	0.038787	20.499	1	-0.100381	0.0920329	5	0	1	0	0.3636	0	2.3979	0.02	1	1	10.237	11.893	8.758	2.63906	0.0021558	0.0045153	1	0.0014943	0	0	0	0	0.0405803	1.00156	0	5.03695	-0.37046	0	0	0
96	2014	15	21.4328	0.0703586	0.042858	19.5077	1	0.160775	0.0548802	5	0	1	0	0.3636	0	2.3979	0.02	1	0	10.445	11.991	11.546	2.70805	0	0.0013049	1	0.0022126	0	0	0	0	0.040902	0.967566	0	5.02388	-0.316222	0	1	1
96	2015	15	21.5194	0.0892185	0.0346822	18.8742	1	-0.0099661	0.214339	5	0	1	0	0.3636	0	2.3979	0.02	1	0	11.076	12.171	11.574	2.77259	0	0.0004667	1	0.0044818	0	0	0	0	0.0507578	0.94452	0	5.03695	-0.314615	0	1	1
96	2016	15	21.6111	0.051592	0.0301679	19.6284	1	-0.0929423	0.357577	5	0	1	0	0.3636	0	2.3979	0.02	1	1	10.49	12.094	11.209	2.83321	0.0082808	0.0001123	1	0.0033909	0	0	0	0	0.0595585	0.900245	0	5.04986	-0.370304	0	0	0
96	2017	15	21.6606	0.0592995	0.02717	19.6523	1	0.373527	0.146731	5	0	1	0	0.3636	0	2.3979	0.1	1	0	10.61	12.196	11.195	2.89037	0	0.0002534	1	0.0029063	0	0	0	0	0.0450682	0.92615	0	5.09375	-0.307783	0	1	1
96	2018	15	21.6967	0.0557857	0.0274749	19.6599	1	0.330623	0.080617	5	0	1	0	0.3636	0	2.3979	0.02	1	1	10.854	12.139	11.527	2.94444	0.0260252	0.0002005	1	0.0019542	0	0	0	0	0.0317516	0.954656	0	5.09987	-0.24727	0	0	0
96	2019	15	21.804	0.0714295	0.0187423	19.6741	1	-0.0188062	0.0925825	5	0	1	0	0.3636	0	2.3979	0.02	1	1	11.342	12.174	13.669	2.99573	0.0243753	2.32e-05	1	0.0021998	0	0	0	0	0.0382746	0.956051	0	5.11199	-0.262205	0	0	0
96	2020	15	21.847	0.0702305	0.015735	19.7021	1	-0.242911	0.122304	5	0	1	0	0.3636	0	2.3979	0.02	1	1	11.673	12.562	14.61	3.04452	0.0236828	0	0	0.0017888	0	0	0	0	0.0396392	0.95647	0	5.23644	-0.387061	0	0	0
96	2021	15	21.8495	0.0550242	0.0150332	19.5365	1	0.318102	0.0638751	5	0	1	0	0.3636	0	2.3979	0.02	1	1	12.014	12.962	15.615	3.09104	0.0236828	0	0	0.0015998	0	0	0	0	0.0303372	0.95411	0	5.23111	-0.338531	0	0	0
99	2003	15	21.1936	0.27825	0.404718	18.4797	0	0.164601	0.243669	6	0	1	0	0.3571	0	2.63906	0.06	1	0				1.38629	0	0	0	0.0019563	0	0	0	0	0.0013154	0.765426	0	3.98898	-0.368101	0	1	0
99	2004	15	21.3136	0.333052	0.52649	15.9313	0	0.129689	0.230502	6	0	1	0	0.3571	0	2.63906	0.2	1	0				1.60944	0	0	0	0.0020809	0	0	0	0	0.0007008	0.779363	0	4.02535	-0.300214	0	1	0
99	2005	15	21.4063	0.359594	0.582422	16.7683	0	0.0788629	0.239077	6	0	1	0	0.3571	0	2.63906	0.05	1	0				1.79176	0	0	0	0.0016769	0	0	0	1	0.0009718	0.788312	0	4.04305	-0.43117	0	1	0
99	2006	15	21.449	0.36697	0.618853	0	0	0.0389923	0.180105	6	0	1	0	0.3571	0	2.63906	0.05	1	1				1.94591	0.0215836	0	0	0.0015981	0	0	0	0	0.0012561	0.825843	0	4.12713	-0.459969	0	0	0
99	2007	15	21.5524	0.402758	0.545358	19.9236	0	0.0794326	0.190012	6	0	1	0	0.3333	0	2.70805	0.05	1	0	9.881	11.197	8.068	2.07944	0	0	0	0.0039857	0	0	0	0	0.0010528	0.809987	0	4.17439	-0.260223	0	1	1
99	2008	15	21.5603	0.378659	0.6263	20.2551	0	0.288604	0.17793	6	0	1	0	0.3333	0	2.70805	0.05	1	0	9.257	11.1	8.159	2.19722	0	0	0	0.0012097	0	0	0	0	0	0.82207	0	4.20469	-0.33005	0	1	1
99	2009	15	21.6412	0.391922	0.566987	20.3312	0	0.189289	0.120853	6	0	1	0	0.3333	0	2.70805	0.05	1	1	9.244	10.948	7.344	2.30259	0.0018731	0	0	0.0026242	0	0	0	0	0	0.879147	0	4.2485	-0.327822	0	0	0
99	2010	15	21.6461	0.356164	0.645549	20.3334	0	0.0886972	0.176312	6	0	1	0	0.3333	0	2.70805	0.05	1	0	9.835	11.858	7.713	2.3979	0	0	0	0.0035695	0	0	0	0	0	0.823688	0	4.29046	-0.24556	0	1	1
99	2011	15	21.7206	0.3603	0.619194	20.3211	0	0.122311	0.18759	6	0	1	0	0.3333	0	2.70805	0.05	1	0	9.888	11.697	7.742	2.48491	0	0	0	0.0021472	0	0	0	0	0	0.81241	0	4.33073	-0.303744	0	1	1
99	2012	15	21.9849	0.435512	0.521031	20.8328	0	0.106163	0.171883	6	0	1	0	0.3333	0	2.70805	0.05	1	0	9.936	11.7	8.647	2.56495	0	0	0	0.0019789	0	0	0	0	0	0.828117	0	4.39445	-0.323724	0	1	1
99	2013	15	22.0687	0.360138	0.639281	20.5389	0	0.087771	0.179336	6	0	1	0	0.3333	0	2.70805	0.05	1	0	10.237	11.893	8.758	2.63906	0	0	0	0.0019578	0	0	0	0	0	0.833343	0	4.40672	-0.39789	0	1	1
99	2014	15	22.2172	0.388661	0.599552	20.7364	0	0.127961	0.177638	6	0	1	0	0.3333	0	2.70805	0.075	1	0	10.445	11.991	11.546	2.70805	0	0	0	0.0030602	0	0	0	0	0	0.824775	0	4.40672	-0.416226	0	1	1
99	2015	15	22.325	0.432835	0.665419	20.8785	0	-0.0371195	0.146383	6	0	1	0	0.3333	0	2.70805	0.075	1	0	11.076	12.171	11.574	2.77259	0	0	0	0.0031831	0	0	0	0	0	0.855303	0	4.44265	-0.341491	0	1	1
99	2016	15	22.3111	0.412218	0.641572	20.6478	0	-0.0911085	0.0038378	6	0	1	0	0.3846	1e-06	2.56495	0.075	1	0	10.49	12.094	11.209	2.83321	0	0	0	0.0024676	0	0	0	1		1.00001	0	4.47734	-0.459238	0	1	1
99	2017	15	22.4499	0.455037	0.523902	21.1072	0	0.0834833	0.0919305	6	0	1	0	0.3333	1e-06	2.70805	0	1	1	10.61	12.196	11.195	2.89037	0.0084227	0	0	0.0017845	0	0	0	1	0.0010847	0.951781	0	4.56435	-0.78686	0	0	0
99	2018	15	22.4573	0.434482	0.487382	21.0032	0	0.122952	0.108629	6	0	1	0	0.3333	1e-06	2.70805	0.015	1	1	10.854	12.139	11.527	2.94444	0.0078075	0	0	0.0010673	0	0	0	1	0.0026196	0.932129	0	4.62497	-0.487988	0	0	0
99	2019	15	22.4917	0.42148	0.396082	19.5446	0	0.0991474	0.163305	6	0	1	0	0.3333	1e-06	2.70805	0.025	1	1	11.342	12.174	13.669	2.99573	0.0114994	0	0	0.0013208	0	0	0	0	0.0032009	0.881041	1	4.64439	-0.118768	0	0	0
99	2020	15	22.4303	0.347693	0.41177	20.2701	0	-0.0056744	0.175003	6	0	1	0	0.3333	1e-06	2.70805	0.05	1	1	11.673	12.562	14.61	3.04452	0.0071817	0	0	0.0012574	0	0	0	0	0.0028042	0.848352	0	4.70953	-0.325086	0	0	0
99	2021	15	22.6129	0.251649	0.322841	20.3618	0	0.0785223	0.178346	6	0	1	0	0.3125	1e-06	2.77259	0.075	1	0	12.014	12.962	15.615	3.09104	0	0	0	0.0013551	0	0	0	0	0.0085317	0.838013	0	4.69135	-0.19459	0	0	1
100	2003	6	23.4917	0.67395	0.0992836	21.6307	1		0.0453593	21	0		0						1					0	0	0		0	1	1	1	0.0992213	0.954232	1	5.93224		8	0	0
100	2004	6	24.1487	0.686053	0.110959	22.1637	1	0.425705	0.0045082	21	0	1	0	0.3529	0.099552	2.83321	0	1	1				0	0.147725	0	0	0.0009676	0	1	0	0	0.116852	0.995177	1	6.01127	-0.163844	8	0	0
100	2005	6	24.1258	0.742927	0.135439	20.8502	1	0.282839	-0.0307482	21	0	1	1	0.3077	0.101707	2.56495	0.05	1	1				0.693147	0.147725	0	0	0.0007837	0	1	0	0	0.126748	1.05395	1	6.01616	-0.313728	8	0	0
100	2006	6	23.8126	0.796919	0.164345	20.7909	1	-0.0932814	-0.0625507	21	0	1	1	0.4545	0.072906	2.3979	0	1	1				1.09861	0.146712	0	0	0.0013686	0.0030195	1	0	0	0.133095	1.06244	1	6.07993	-0.208476	8	0	0
100	2008	6	23.8671	0.732179	0.117723	20.4626	1	-0.0166098	0.0129197	21	0	1	0	0.4	0.045858	2.30259	0	1	1	9.179	11.611	8.679	1.60944	0.0880896	0.434011	1	0.0010909	0	0	0	0	0.0945378	0.996229	1	6.2186	-0.261982	0	0	0
100	2009	6	24.1322	0.721231	0.101509	21.8089	1	0.152899	0.0133362	21	0	0	0	0.3636	0.061495	2.3979	0	0	1	9.242	11.646	8.434	1.79176	0.0645989	0.374323	1	0.0017876	0	0	0	0	0.0878209	0.987836	1	6.32256	-0.251054	0	0	0
100	2010	6	24.7025	0.661685	0.0538634	22.3638	1	0.170396	-0.0030371	21	0	0	0	0.3636	0.059571	2.3979	0	0	1	10.261	12.73	9.474	1.94591	0.0384265	0.377954	1	0.0008035	0.0019304	0	0	0	0.0983431	1.00639	0	6.58202	-0.311835	0	0	0
100	2011	6	25.0275	0.739467	0.142665	23.5441	1	0.17205	0.0200598	21	0	1	0	0.375	0.055308	2.07944	0	1	0	10.428	12.196	10.004	2.07944	0	0.366887	1	0.0008088	0	0	0	0	0.0897047	0.985089	0	6.7093	-0.415799	0	1	1
100	2012	6	25.1021	0.74628	0.267547	23.4098	1	0.143154	0.0034935	21	0	0	0	0.375	0.059299	2.07944	0.05	0	0	10.597	12.186	10.391	2.19722	0	0.368839	1	0.0009175	0.0017804	0	0	0	0.0945674	1.00027	0	6.79794	-0.44316	0	1	1
100	2013	6	25.081	0.744391	0.260771	23.5317	1	0.228598	0.01492	21	0	0	0	0.3333	0.062091	2.19722	0.038	0	0	10.76	12.349	10.113	2.30259	0	0.413856	1	0.000996	0.0176117	0	0	0	0.0945494	0.989333	0	6.81564	-0.446154	0	1	1
100	2014	6	25.2545	0.710795	0.218043	23.46	1	0.184062	0.0208718	21	0	0	0	0.3333	0.069145	2.19722	0.06	0	0	10.733	12.322	10.418	2.3979	0	0.449013	1	0.0013372	0.0096262	0	0	0	0.0870615	0.987611	0	6.8742	-0.40307	0	1	1
100	2015	6	25.4396	0.663285	0.233029	23.8323	1	0.0351384	0.0127892	21	0	0	0	0.3333	0.052854	2.48491	0.08	0	0	10.578	12.399	8.902	2.48491	0	0.449845	1	0.0013844	0.0082323	0	0	1	0.0861606	1.00175	0	6.94505	-0.447977	0	1	1
100	2016	6	25.7146	0.689086	0.256363	24.4055	1	0.0181203	0.0012064	21	0	0	0	0.3333	0.052917	2.48491	0.08	0	0	9.639	12.297	8.872	2.56495	0	0.444257	1	0.000881	0.0006796	0	0	0	0.0903659	1.02087	0	7.03878	-0.509054	0	1	1
100	2017	6	25.8003	0.662227	0.203364	24.5564	1	0.0479272	0.0368383	21	0	0	0	0.3333	0.047822	2.48491	0.08	0	0	9.656	12.481	8.329	2.63906	0	0.485359	1	0.0009735	0.0160889	0	0	1	0.0851879	0.999794	0	7.15929	-0.476596	0	1	1
100	2018	6	25.9847	0.684215	0.186669	24.9262	1	0.01598	0.0360944	21	0	0	1	0.3333	0.047887	2.48491	0.1	0	0	9.746	12.367	8.515	2.70805	0	0.492255	1	0.0005454	0.0010911	0	0	0	0.0783861	1.00222	0	7.18539	-0.515808	0	1	1
100	2019	6	25.8283	0.612466	0.275769	25.0028	1	-0.338981	0.0529817	21	0	0	1	0.4444	0.060129	2.19722	0.1	0	1	11.494	12.263	13.424	2.77259	0.0328214	0.986622	1	0.0009466	0	0	0	1	0.0380691	1.02436	1	7.25276	-0.500721	0	0	0
100	2020	6	26.2759	0.650817	0.359934	25.4851	1	0.0232761	0.0697628	21	0	0	1	0.4	0.05815	2.30259	0.1	0	1	11.934	12.7	14.886	2.83321	0.0529209	0.290597	1	0.0011031	0.000868	0	0	1	0.0115425	0.996912	1	7.51969	-0.501111	0	0	0
100	2021	6	26.4557	0.612464	0.367887	25.5734	0	1.13285	0.106008	21	0	0	1	0.3636	0.058169	2.3979	0.12	0	1	12.39	13.152	16.507	2.89037	0.0319193	0.359198	1	0.0007235	0	0	0	1	0.011725	0.910362	0	7.51698	-0.484734	0	0	0
150	2005	6	20.1951	0.182658	0.156888	19.0544	0	-0.184054	-0.222014	10	0	1	0	0.3636	4.8e-05	2.3979	0	1	0				1.79176	0	0	0	0.0013175	0	0	0	0	0.0146106	1.06807	0	4.15888	-0.438081	0	1	0
150	2006	6	20.0841	0.151366	0.187252	18.6741	0	-0.446743	-0.182936	10	0	1	0	0.4286	4.8e-05	1.94591	0	1	0				1.94591	0	0	0	0.0035305	0	0	0	0	0.0058678	0.952537	0	4.20469	-0.372684	0	1	0
150	2008	6	20.9212	0.480059	0.0084209	14.1271	0	0.970507	0.232146	10	0	0	1	0.4286	0	1.94591	0	0	0	9.179	11.611	8.679	2.19722	0	0	0	0.0014826	0	0	0	0	0.0033086	0.767851	0	4.43082	0.108784	0	1	0
150	2009	6	20.8312	0.347549	0.0076474	13.5278	0	-0.265198	0.350517	10	0	0	1	0.4286	0	1.94591	0	0	1	9.242	11.646	8.434	2.30259	0.0012401	0	0	0.003535	0	0	0	0	0.0116018	0.649434	0	4.56435	-0.0582909	0	0	0
150	2010	6	20.7542	0.285637	0.0092906	18.0718	0	-0.782278	0.202403	10	0	0	0	0.4286	0	1.94591	0	0	0	10.261	12.73	9.474	2.3979	0	0	0	0.0022558	0	0	0	0	0.0282446	0.797597	0	4.81218	-0.701831	0	1	1
150	2011	6	21.1221	0.528672	0.0125053	19.4746	0	0.331958	0.124832	10	0	0	0	0.4286	0	1.94591	0	0	0	10.428	12.196	10.004	2.48491	0	0	0	0.0015224	0	0	0	0	0.0253804	0.875168	0	4.85203	0.0344958	0	1	1
150	2012	6	21.2274	0.574364	0.0341561	19.5453	0	-0.19227	0.0767578	10	0	0	0	0.4286	0	1.94591	0	0	0	10.597	12.186	10.391	2.56495	0	0	0	0.0022255	0	0	0	0	0.0146041	0.911811	0	4.95583	-0.411779	0	1	1
150	2013	6	21.7225	0.706743	0.019281	21.0361	0	7.58918	0.173129	10	0	0	0	0.4286	0	1.94591	0	0	0	10.76	12.349	10.113	2.63906	0	0	0	0.0022087	0	0	0	0	0.0129772	0.844452	0	4.90527	-0.956749	0	1	1
150	2014	6	21.6506	0.673085	0.0183827	0	0	-0.78379	0.177218	10	0	0	0	0.4286	0	1.94591	0	0	0	10.733	12.322	10.418	2.70805	0	0	0	0.0068301	0	0	0	0	0.0085997	1.23455	0	4.8828	-1.21907	0	1	1
150	2015	6	22.2383	0.630016	0.0125096	21.1149	0	5.54029	0.0638728	10	0	0	0	0.4286	0	1.94591	0	0	0	10.578	12.399	8.902	2.77259	0	0	0	0.0101357	0	0	0	0	0.0525303	1.01276	0	4.89784	-0.442858	0	1	1
150	2016	6	22.6974	0.65133	0.112044	20.9974	0	0.257199	0.799598	16	0	0	0	0.4286	0	1.94591	0	0	0	9.639	12.297	8.872	2.83321	0	0.0060545	1	0.0055065	0	0	0	0	0.0452393	1.00641	0	1.79176	-0.378064	0	1	1
150	2017	6	22.7541	0.68845	0.110659	20.9869	1	0.632274	0.110683	16	0	0	0	0.4286	0	1.94591	0.199999	0	0	9.656	12.481	8.329	2.89037	0	0.0048125	1	0.005768	0	0	0	0	0.0458189	0.894517	0	2.19722	-0.299734	0	1	1
150	2018	6	22.8364	0.695233	0.0868714	21.1247	1	0.041503	0.0748832	16	0	0	0	0.4286	0	1.94591	0.1	0	0	9.746	12.367	8.515	2.94444	0	0.0013476	1	0.0036621	0	0	0	0	0.0345113	0.945283	0	2.30259	-0.451333	0	1	1
150	2019	6	22.507	0.846754	0.109747	20.8402	1	-0.186826	-0.758112	16	0	0	0	0.5	0	1.79176	0	0	0	11.494	12.263	13.424	2.99573	0	0	0	0.0046093	0	0	0	0	0.0369076	1.94199	0	2.48491	-0.55018	0	1	1
150	2020	6	22.3512	0.94591	0.125562	20.4973	0	-0.128662	-0.30601	16	0	0	0	0.5	0	1.79176	0	0	0	11.934	12.7	14.886	3.04452	0	0	0	0.0094303	0	0	0	0	0.0309296	1.15062	0	2.56495	-0.469472	0	1	1
150	2021	6	22.18	1.07405	0.14714	20.7105	0	-0.145511	-0.466627	16	0	0	1	0.4286	0	1.94591	0	0	1	12.39	13.152	16.507	3.09104	0.0035087	0	0		0	0	0	0	0.0267655	1.19484	0	2.70805	-0.556743	0	0	0
151	2003	28	20.8315	0.239427	0.0296356	18.6799	1	0.116837	0.085448	14	0	1	0	0.3333	0	2.19722	0.13	1	0				1.38629	0	0	0	0.0018161	0	0	0	0	0.0366238	0.928358	0	1.60944	-0.231561	0	1	0
151	2004	28	21.7737	0.597171	0.326094	20.231	1	0.364337	0.0531637	14	0	1	0	0.3333	0	2.19722	0.1	1	0				1.60944	0	0	0	0.0011385	0	0	0	0	0.0288303	0.953548	0	1.60944	-0.501158	0	1	0
151	2005	28	21.8488	0.622527	0.288372	19.7249	1	0.785805	0.0376301	14	0	1	0	0.3333	0	2.19722	0.13	1	0				1.79176	0	0	0	0.0009083	0	0	0	0	0.0237527	0.963574	0	1.60944	-0.274686	0	1	0
151	2006	28	21.5072	0.589225	0.418886	19.8709	1	-0.231855	0.0442102	14	0	1	0	0.3333	0	2.19722	0.12	1	0				1.94591	0	0	0	0.0011976	0	0	0	0	0.0364498	0.959048	0	1.60944	-0.331729	0	1	0
151	2007	28	20.7723	0.15343	0.0783539	18.6688	1	-0.343178	0.110402	14	0	1	0	0.3333	0	2.19722	0.14	1	0	8.776	9.26	8.235	2.07944	0	0.726848	1	0.0043476	0	0	0	0	0.0377385	1.00433	0	1.94591	-0.422011	0	1	0
151	2008	28	20.8678	0.224753	0.069545	18.6551	1	-0.107294	0.0401454	14	0	1	0	0.3333	0	2.19722	0.14	1	0	8.566	9.26	8.713	2.19722	0	0.90764	1	0.0011763	0	0	0	0	0.0502665	0.986909	0	2.07944	-0.357287	0	1	0
151	2009	28	20.8358	0.197865	0.0720747	17.2519	1	0.101229	0.0559213	14	0	1	0	0.3333	0	2.19722	0.09	1	0	8.658	8.92	8.529	2.30259	0	0.794201	4	0.0034884	0	0	0	0	0.0515825	0.978756	0	2.07944	-0.438427	0	1	0
151	2010	28	20.8078	0.190006	0.084455	16.8693	1	0.32557	0.0116058	5	0	1	0	0.3333	0	2.19722	0.07	1	0	8.907	9.833	9.152	2.3979	0	0.502736	4	0.0041368	0	0	0	0	0.0313046	0.99076	0	4.7185	-0.409173	0	1	0
151	2011	28	20.8932	0.272902	0.0727858	16.739	1	0.109551	-0.0145675	5	0	1	0	0.3333	0	2.19722	0.02	1	0	8.868	9.163	9.292	2.48491	0	0.382213	1	0.0029538	0	0	0	0	0.0350811	1.0173	0	4.82028	-0.152059	0	1	0
151	2012	28	21.2336	0.45525	0.0490695	16.0115	1	0.612361	0.0383315	5	0	1	0	0.3333	0	2.19722	0	1	0	8.895	9.067	10.911	2.56495	0	0.546133	1	0.0022374	0	0	0	0	0.021429	0.961824	0	5.02388	0.0872649	0	1	0
151	2013	28	21.6355	0.606677	0.0327492	15.3317	1	-0.0711641	0.0967368	5	0	1	0	0.3333	0	2.19722	0.07	1	1	9.282	9.038	11.18	2.63906	0.0020642	0.892082	1	0.0022062	0	0	0	0	0.0310056	0.903674	0	5.03695	0.0850817	0	0	0
151	2014	28	21.7947	0.656582	0.0127841	15.3251	1	0.632005	0.0682587	5	0	1	0	0.3333	0	2.19722	0.3	1	0	9.212	9.272	12.332	2.70805	0	0.997461	4	0.0055881	0	0	0	0	0.0221688	0.932979	0	5.02388	0.0640334	0	0	1
151	2015	28	21.6052	0.579701	0.0162763	15.3749	1	-0.52228	0.137604	5	0	1	0	0.3333	0	2.19722	0.400001	1	0	9.192	9.409	12.147	2.77259	0	0.988512	4	0.0071247	0	0	0	0	0.037004	0.862596	0	5.03695	-1.05463	0	0	1
151	2016	28	21.4502	0.517535	0.0160306	15.439	1	0.457696	0.0729252	5	0	1	0	0.375	0	2.07944	0.4	1	0	9.171	8.943	11.61	2.83321	0	0.98844	4	0.0058093	0	0	0	0	0.0301942	0.927556	0	5.04986	-0.727919	0	0	1
151	2017	28	21.4919	0.54077	0.0295149	15.3895	1	0.260975	0.046273	5	0	1	0	0.3333	1.7e-05	2.19722	0.3	1	0	9.236	9.28	11.379	2.89037	0	0.985801	4	0.0036786	0	0	0	0	0.0347005	0.955286	0	5.09375	-0.451325	0	0	1
151	2018	28	21.4923	0.536344	0.0278183	15.4344	1	-0.429808	0.0816192	5	0	1	0	0.3333	0	2.19722	0.25	1	0	9.239	9.296	11.457	2.94444	0	0.976053	4	0.0030297	0	0	0	0	0.0637529	0.921356	0	5.09987	-1.03751	0	0	1
151	2019	28	21.5956	0.60374	0.0241767	15.4483	1	-0.0685645	0.0076705	5	0	1	0	0.3333	0	2.19722	0.2	1	0	9.512	9.177	13.149	2.99573	0	0.722286	4	0.003278	0	0	0	0	0.0694659	0.992238	0	5.11199	-1.08075	0	0	1
151	2020	28	21.3138	0.646769	0.0283865	15.3901	1	-0.340278	-0.380867	5	0	1	0	0.3333	0	2.19722	0.02	1	0	9.813	9.794	13.596	3.04452	0	1.3726	4	0.0037742	0	0	0	0	0.113533	1.25024	0	5.23644	-0.660562	0	0	1
151	2021	28	22.0243	0.608654	0.0177602	17.2973	1	1.76573	0.0382187	5	0	1	0	0.4	0	2.30259	0	1	0	10.123	10.452	14.059	3.09104	0	0.825372	4	0.0019973	0	0	0	0	0.0211911	0.972713	0	5.23111	-0.446931	0	0	1
153	2003	8	20.418	0.21838	0.444915	17.0697	0	0.134141	0.134574	20	1	1	0	0.3	0	2.30259	0	1	0				1.38629	0	0	0	0.0033201	0	0	0	0	0.0820732	0.865426	0	5.50533	-0.36928	0	1	0
153	2004	8	20.6134	0.340271	0.468691	17.1993	0	0.566189	0.0589224	20	1	1	0	0.3333	0	2.19722	0.05	1	0				1.60944	0	0	0	0.0019334	0	0	0	0	0.0669079	0.943589	0	5.61313	-0.335186	0	1	0
153	2005	8	20.8119	0.451264	0.390619	18.7754	1	0.572722	0.0253168	20	1	1	0	0.3333	2.3e-05	2.19722	0	1	0				1.79176	0	0	0	0.0012966	0	0	0	0	0.104618	0.981506	0	5.60212	-0.265168	0	1	0
153	2006	8	20.7868	0.417703	0.373795	17.4476	0	0.181498	0.0238385	20	1	1	0	0.3333	3.1e-05	2.19722	0	1	0				1.94591	0	0	0	0.0013786	0	0	0	0	0.11228	0.990766	0	5.65599	-0.281154	0	1	0
153	2007	8	20.8082	0.413116	0.415573	17.3751	0	0.350059	0.0213625	20	1	1	0	0.4286	0	1.94591	0	1	0	7.421	8.679	4.379	2.07944	0	0	0	0.0029749	0	0	0	0	0.114104	0.969062	0	5.69709	-0.322001	0	1	0
153	2008	8	20.8765	0.438817	0.387064	17.3751	0	0.241595	0.0227229	20	1	1	0	0.3333	0	2.19722	0	1	0	7.294	8.718	5.027	2.19722	0	0	0	0.0013356	0	0	0	0	0.139568	0.983846	0	5.74939	-0.253431	0	1	0
153	2009	8	20.9101	0.436987	0.378839	18.4623	0	0.0937135	0.0281702	20	1	1	0	0.2857	0	1.94591	0	1	0	7.476	9.155	5.965	2.30259	0	0	0	0.0028924	0	0	0	0	0.153357	0.978811	0	5.83481	-0.274823	0	1	0
153	2010	8	20.9669	0.40916	0.374206	17.9899	0	0.123979	0.0368719	20	1	1	0	0.3333	0	2.19722	0	1	0	7.676	10.139	6.249	2.3979	0	0	0	0.0034527	0	0	0	0	0.141329	0.988657	0	6.00389	-0.302107	0	1	0
153	2011	8	20.9996	0.419497	0.365048	17.0344	0	0.411761	0.0052061	20	1	0	0	0.3333	0	2.19722	0	0	0	7.783	10.032	7.775	2.48491	0	0	0	0.002059	0	0	0	0	0.11477	0.997214	0	6.11147	-0.290606	0	1	0
153	2012	8	21.0952	0.465688	0.360072	18.2582	0	0.0931605	0.0087898	20	1	0	0	0.3333	0	2.19722	0	0	0	7.999	10.211	7.235	2.56495	0	0	0	0.002174	0	0	0	0	0.129989	0.993424	0	6.14204	-0.302089	0	1	0
153	2013	8	21.4069	0.467801	0.319127	19.4291	0	-0.0771318	0.018647	20	1	0	0	0.3333	0	2.19722	0.1	0	0	8.273	10.704	7.29	2.63906	0	0	0	0.0023152	0	0	0	0	0.140812	0.983756	0	6.14419	-0.326386	0	1	0
153	2014	8	21.5286	0.487413	0.273039	18.602	0	0.110496	0.0270232	20	1	0	0	0.3333	0	2.19722	0	0	0	8.839	11.029	9.186	2.70805	0	0	0	0.0033611	0	0	0	0	0.135033	0.979432	0	6.18415	-0.398476	0	1	0
153	2015	8	21.5585	0.486291	0.260136	18.5294	0	-0.0851416	0.0194489	20	1	0	0	0.3333	0	2.19722	0	0	0	8.947	11.232	7.632	2.77259	0	0	0	0.0027518	0	0	0	0	0.131583	0.985012	0	6.24028	-0.397742	0	1	0
153	2016	8	21.6357	0.537108	0.338858	17.5767	0	0.308429	0.0309138	20	1	0	0	0.3333	0	2.19722	0.1	0	0	8.49	10.986	7.962	2.83321	0	0	0	0.0034903	0	0	0	0	0.130528	0.973219	0	6.32436	-0.356881	0	1	0
153	2017	8	21.7413	0.559038	0.289089	0	0	0.267703	0.0372899	20	1	0	0	0.3333	0.003221	2.19722	0	0	0	8.738	11.19	8.304	2.89037	0	0	0	0.002055	0	0	0	0	0.17966	0.971239	0	6.45991	-0.345351	0	1	0
153	2018	8	21.8245	0.570549	0.252264	0	0	0.168841	0.0307114	20	1	0	0	0.3333	0	2.19722	0	0	0	8.859	11.049	8.582	2.94444	0	0	0	0.0012641	0	0	0	0	0.268058	0.976225	0	6.47543	-0.129064	0	1	0
153	2019	8	21.9929	0.627174	0.201525	18.6527	0	0.0745568	0.0383272	20	1	0	0	0.375	0	2.07944	0.1	0	0	9.194	11.074	11.515	2.99573	0	0	0	0.0015547	0	0	0	0	0.265346	0.975309	0	6.52796	-0.148007	0	1	0
153	2020	8	22.0142	0.601789	0.185682	17.1127	0	0.025669	0.0393097	20	1	0	0	0.3333	0	2.19722	0	0	0	9.528	11.545	13.601	3.04452	0	0	0	0.001897	0	0	0	0	0.234881	0.974031	0	6.77194	-0.168285	0	1	0
153	2021	8	22.0626	0.591832	0.184683	18.9194	0	0.054344	0.0417024	20	1	0	0	0.3333	0	2.19722	0	0	0	9.875	12.036	16.064	3.09104	0	0	0	0.0024006	0	0	0	0	0.186691	0.967442	0	6.76504	-0.258316	0	1	0
155	2003	17	21.3571	0.206898	0.478108	17.431	0	0.0950866	0.092336	20	1	1	0	0.3333	0	2.19722	0.108	1	0				1.38629	0	0	0	0.0020185	0	0	0	0	0.0192548	0.925246	0	5.50533	-0.188906	0	1	0
155	2004	17	21.523	0.337143	0.568989	18.3094	0	-0.118192	0.0227592	20	1	1	0	0.3333	0	2.19722	0.12	1	0				1.60944	0	0	0	0.0014023	0	0	0	0	0.0033123	0.977868	0	5.61313	-0.139974	0	1	0
155	2005	17	21.5965	0.305274	0.529181	19.1681	0	0.678825	0.17266	20	1	1	0	0.3333	0	2.19722	0.100006	1	0				1.79176	0	0	0	0.001472	0	0	0	0	0.0187274	0.820674	0	5.60212	-0.2301	0	1	0
155	2006	17	21.7115	0.340483	0.516678	19.9231	0	-0.0706616	0.120807	20	1	1	0	0.3333	0	2.19722	0.2	1	0				1.94591	0	0	0	0.0011725	0	0	0	0	0.0147078	0.887225	0	5.65599	-0.316886	0	1	0
155	2007	17	21.7459	0.349825	0.684875	19.8572	0	0.344661	0.082035	20	1	1	0	0.375	0	2.07944	0.25	1	0	7.652	8.764	4.892	2.07944	0	0	0	0.0039466	0	0	0	0	0.0128119	0.918324	0	5.69709	-0.337697	0	1	0
155	2008	17	21.8071	0.352525	0.670653	19.5588	0	0.298797	0.0605264	20	1	1	0	0.4	0	1.60944	0.13	1	0	7.154	9.054	5.682	2.19722	0	0	0	0.0014022	0	0	0	0	0.0198505	0.942656	0	5.74939	-0.317593	0	1	0
155	2009	17	21.8916	0.396789	0.571678	20.1663	0	-0.147918	0.0313694	20	1	1	0	0.4	1e-06	1.60944	0.12	1	0	7.521	8.896	6.257	2.30259	0	0	0	0.0021704	0	0	0	0	0.0196065	0.969667	0	5.83481	-0.336387	0	1	0
155	2010	17	21.9405	0.495575	0.527249	20.1282	0	-0.10907	-0.127266	20	1	1	0	0.4	0	1.60944	0.05	1	0	7.431	9.183	5.787	2.3979	0	0	0	0.0019253	0	0	0	0	0.0237931	1.12842	0	6.00389	-0.540256	0	1	0
155	2011	17	21.8579	0.523088	0.51252	19.9004	0	-0.0093507	-0.141682	20	1	1	0	0.4	0	1.60944	0	1	0	7.433	9.438	5.337	2.48491	0	0	0	0.0013594	0	0	0	0	0.0212976	1.14419	0	6.11147	-0.477236	0	1	0
155	2013	17	21.7994	0.74215	0.44819	20.327	0	-0.14572	-0.368094	20	1	1	0	0.4	0	1.60944	0	1	0	7.998	9.954	7.371	2.63906	0	0	0	0.0019697	0	0	0	0	0.0245994	1.36732	0	6.14419	-0.603656	0	1	0
155	2014	17	21.0233	1.64989	0.370474	18.5272	0	-0.534962	-1.88745	20	1	1	0	0.4	0	1.60944	0	1	0	8.291	10.199	7.928	2.70805	0	0	0		0	0	0	1	0.0388894	2.88759	0	6.18415	-0.709414	0	1	0
155	2017	17	22.638	0.458189	0.382715	21.2351	0	2.59144	0.0445685	20	1	1	0	0.4	0	1.60944	0	1	0	8.552	10.454	8.89	2.89037	0	0	0	0.0020831	0	0	0	1	0.0004107	0.958454	0	6.45991	0.301399	0	1	0
155	2018	17	22.7014	0.475944	0.424724	21.5745	0	-0.343684	0.0572859	20	1	1	0	0.4	0	1.60944	0	1	0	9.006	10.486	9.21	2.94444	0	0	0	0.0012068	0	0	0	1	0.0006835	0.981812	0	6.47543	0.0477366	0	1	0
155	2019	17	22.7037	0.417336	0.399102	21.578	0	-0.519877	0.175421	20	1	1	0	0.4	0	1.60944	0	1	0	9.06	10.624	11.041	2.99573	0	0	0	0.0013025	0	0	0	1	0.0027292	0.849948	0	6.52796	-0.0512894	0	1	0
155	2020	17	22.9462	0.507244	0.517982	21.9994	0	-0.0266188	0.202077	3	1	1	0	0.4	0	1.60944	0	1	0	9.39	11.274	12.233	3.04452	0	0	0	0.0023166	0	0	0	1	0.0013256	0.791303	0	4.82831	-0.237976	0	1	0
155	2021	17	23.5745	0.580014	0.34066	22.574	0	1.20786	0.201385	3	1	1	0	0.4	0	1.60944	0	1	1	9.732	11.965	13.554	3.09104	0.0117033	0	0	0.0052881	0	0	0	0	0.001404	0.797951	0	4.85981	-0.256304	0	0	0
156	2003	14	20.8656	0.49416	0.348276	18.4573	0	0.68125	0.0665844	20	1	0	0	0.3333	0	2.19722	0	2	0				1.38629	0	0	0	0.0014461	0	0	0	0	0.0242083	0.940523	0	5.50533	-0.103616	0	1	0
156	2004	14	20.9057	0.844552	0.30939	17.6912	0	-0.136928	-0.584442	20	1	0	0	0.375	0	2.07944	0	0	0				1.60944	0	0	0	0.0017121	0	0	0	0	0.0688203	1.57909	0	5.61313	-0.430403	0	1	0
156	2012	14	21.9422	0.74873	0.42001	19.0943	0	0.453838	0.0768658	17	0	0	1	0.3077	0	2.56495	0	0	0	6.924	10.417	5.43	2.56495	0	0	0	0.0134581	0	0	0	0	0.157805	0.921684	0	3.13549	0.446848	0	1	0
156	2013	14	22.3495	0.643314	0.412349	16.5446	0	0.19394	0.106111	17	0	0	1	0.3333	0	2.48491	0	1	0	7.417	10.808	5.464	2.63906	0	0	0	0.0129996	0	0	0	1	0.147163	0.892399	0	3.17805	0.0288755	0	1	0
156	2014	14	22.4385	0.602917	0.398088	18.5902	0	0.338905	0.139827	17	0	1	1	0.3333	0	2.48491	0	1	0	8.132	11.096	7.366	2.70805	0	0	0	0.0128849	0	0	0	1	0.145974	0.861766	0	3.33221	0.0980266	0	1	0
156	2015	14	23.2629	0.269583	0.182802	20.422	0	0.185335	0.178081	17	0	1	0	0.3846	0	2.56495	0	1	0	8.724	11.231	8.508	2.77259	0	0	0	0.0050782	0	0	0	1	0.136982	0.820786	0	3.63759	-0.0604809	0	1	0
156	2016	14	23.3647	0.279278	0.175606	20.3989	0	0.0778752	0.18568	17	0	1	0	0.4167	0	2.48491	0.037651	1	1	8.18	10.186	7.939	2.83321	0.0042383	0	0	0.0025383	0	0	0	0	0.154056	0.809832	0	3.82864	-0.12721	0	0	0
156	2017	14	23.3919	0.280398	0.184356	20.4907	0	0.0415827	0.201963	17	0	1	0	0.4	0	2.30259	0.150605	1	0	8.447	11.195	6.985	2.89037	0	0	0	0.0015747	0	0	0	0	0.159347	0.823232	0	4.06044	-0.208169	0	1	1
156	2018	14	23.4139	0.277813	0.192652	20.473	0	0.0706341	0.192846	17	0	1	0	0.4	0	2.30259	0.21515	1	1	8.683	11.058	7.559	2.94444	0.0042383	0	0	0.0010677	0	0	0	1	0.143254	0.849616	0	4.06044	-0.307994	0	0	0
156	2019	14	23.4784	0.300245	0.193864	20.3567	0	0.0799391	0.180242	17	0	1	0	0.3333	0	2.48491	0.236665	1	0	8.75	11.368	9.748	2.99573	0	0	0	0.00136	0	0	0	1	0.14494	0.864531	0	4.07754	-0.173623	0	1	1
156	2020	14	23.8777	0.40751	0.342851	19.5713	0	1.04213	0.125511	17	0	1	0	0.3333	0	2.48491	0.677724	1	0	9.037	12.133	10.945	3.04452	0	0	0	0.001142	0	0	0	1	0.106841	0.890065	0	4.15888	-0.411015	0	1	1
156	2021	14	23.9659	0.433445	0.335073	20.151	0	0.119564	0.110204	17	0	0	0	0.3333	0	2.48491	0.179962	1	1	9.333	12.949	12.29	3.09104	0.0085492	0	0	0.0010808	0	0	0	1	0.104468	0.907633	0	4.12713	-0.360597	0	0	0
157	2003	14	21.678	0.514607	0.159496	18.3801	1	0.76324	0.199799	21	0	1	0	0.3333	0	2.48491	0.075	1	0				1.38629	0	0	0	0.0038657	0	0	0	0	0.0748703	0.803114	0	5.93224	-0.267663	0	1	0
157	2004	14	21.9989	0.536709	0.141356	18.5207	1	1.88107	0.115123	21	0	1	0	0.3636	0	2.3979	0.025	1	0				1.60944	0	0	0	0.0022216	0.0026258	0	0	0	0.0728705	0.888277	0	6.01127	-0.145535	0	1	0
157	2005	14	22.152	0.575902	0.227307	18.4237	1	-0.0300465	0.0967211	21	0	1	0	0.3636	0	2.3979	0.4	1	0				1.79176	0	0	0	0.0018362	0.0001137	0	0	0	0.0867187	0.902235	0	6.01616	-0.225298	0	1	0
157	2006	14	22.4	0.56291	0.180638	19.3463	1	0.410644	0.109168	21	0	1	1	0.5	0	1.79176	0.04	1	1				1.94591	0.133044	0	0	0.0048214	0	1	0	0	0.0864591	0.890374	0	6.07993	-0.212947	16	0	0
157	2007	14	22.8671	0.560398	0.125542	19.8453	1	0.940086	0.151335	21	0	1	1	0.5714	0	1.94591	0.04	1	1	7.187	8.576	2.792	2.07944	0.127733	0	0	0.0116485	0	1	0	0	0.0769989	0.850057	1	6.18208	-0.224303	16	0	0
157	2008	14	23.8601	0.771943	0.0948746	22.0548	1	0.509856	0.122491	21	0	1	1	0.5714	0.000513	1.94591	0.1	1	1	6.717	9.046	3.543	2.19722	0.0996452	0	0	0.0032376	0	0	0	0	0.070811	0.87697	0	6.2186	-0.365672	0	0	0
157	2009	14	24.2471	0.77615	0.0926944	22.1513	1	0.5324	0.131482	21	0	1	1	0.5714	0.000428	1.94591	0.1	1	1	6.869	9.215	5.013	2.30259	0.12359	0	0	0.0057322	0	1	0	0	0.0602109	0.868745	1	6.32256	-0.595683	16	0	0
157	2010	14	24.8663	0.563865	0.0580656	22.7025	1	0.550545	0.166928	21	0	1	1	0.5714	0.00033	1.94591	0.25	1	1	7.159	9.904	4.205	2.3979	0.251653	0	0	0.0024913	0	1	1	0	0.0666515	0.833527	1	6.58202	-0.459554	16	0	0
157	2011	14	24.9941	0.502181	0.0572991	22.8962	1	0.438917	0.205394	21	0	1	1	0.5714	0.000323	1.94591	0.43	1	1	7.016	10.328	4.374	2.48491	0.260675	0.0483121	1	0.0013543	0	1	1	0	0.0682116	0.795787	1	6.7093	-0.449437	16	0	0
157	2012	14	25.2116	0.53707	0.0513559	23.2089	1	0.0377481	0.185329	21	0	0	1	0.5714	0.000317	1.94591	0.25	0	1	6.924	10.417	5.43	2.56495	0.254392	0.0576379	1	0.0014033	0	1	1	0	0.0702321	0.815047	1	6.79794	-0.499389	16	0	0
157	2013	14	25.2179	0.530345	0.0600516	23.3554	1	-0.198235	0.117645	21	0	0	1	0.5714	0.002498	1.94591	0.2	0	1	7.417	10.808	5.464	2.63906	0.254395	0.0723084	1	0.0008134	0	1	1	0	0.0942139	0.883509	1	6.81564	-0.559605	16	0	0
157	2014	14	25.264	0.56006	0.064707	24.0097	1	-0.329268	0.0256438	21	0	0	1	0.5714	0.002428	1.94591	0.15	0	1	8.132	11.096	7.366	2.70805	0.229034	0.111987	1	0.0010742	0.0001474	1	1	0	0.117425	0.97432	1	6.8742	-0.868733	16	0	0
157	2015	14	25.2636	0.566712	0.0832243	23.8343	1	-0.1972	-0.0291585	21	0	0	1	0.5	0.001802	1.79176	0.05	0	1	8.724	11.231	8.508	2.77259	0.224808	0.123091	1	0.0008268	1.28e-06	1	1	0	0.120537	1.03238	1	6.94505	-0.821467	16	0	0
157	2016	14	25.2135	0.576009	0.0835859	23.8981	1	-0.035215	-0.0900712	21	0	0	1	0.5714	0.001963	1.94591	0.15	0	1	8.18	10.186	7.939	2.83321	0.224795	0.108099	1	0.0007539	0.0005609	1	1	1	0.122161	1.09663	1	7.03878	-0.635874	16	0	0
157	2017	14	25.1439	0.540256	0.0706089	23.8433	1	0.162336	0.052326	21	0	0	1	0.5714	0.005897	1.94591	0	0	1	8.447	11.195	6.985	2.89037	0.221066	0.101625	1	0.000749	2.12e-05	1	1	1	0.10533	1.42319	1	7.15929	-0.649516	16	0	0
157	2018	14	25.2608	0.585172	0.0581952	23.5816	1	0.233046	0.0906436	21	0	0	1	0.5714	0.00429	1.94591	0.2	0	1	8.683	11.058	7.559	2.94444	0.210957	0.125119	1	0.0005896	0	1	1	0	0.0829163	0.948086	1	7.18539	-0.491362	16	0	0
157	2019	14	25.2458	0.570609	0.0630249	23.6608	1	0.50915	0.115775	21	0	0	1	0.5714	0.004161	1.94591	0.25	0	1	8.75	11.368	9.748	2.99573	0.276411	0.0824107	1	0.001095	0	1	1	0	0.0872834	0.896021	1	7.25276	-0.402388	16	0	0
157	2020	14	25.4792	0.588158	0.0525411	23.7624	1	0.503414	0.13112	21	0	0	1	0.5714	0.005026	1.94591	0	0	1	9.037	12.133	10.945	3.04452	0.282507	0.0867748	1	0.001354	0.0001127	1	1	0	0.0621457	0.866913	1	7.51969	-0.3723	16	0	0
157	2021	14	25.5274	0.522226	0.0555045	23.2934	1	0.0310508	0.107717	21	0	0	1	0.5714	0.004195	1.94591	0.53	0	1	9.333	12.949	12.29	3.09104	0.230161	0.0862348	1	0.0008724	0	1	1	0	0.0517368	0.904174	1	7.51698	-0.581321	16	0	0
158	2003	1	21.6589	0.425818	0.398219	18.9332	0	0.0865249	0.0383149	19	1	1	0	0.3333	0	2.19722	0.1	1	0				1.38629	0	0	0	0.0014455	0	0	0	0	0.0056181	0.962921	0	4.64439	-0.432001	0	1	0
158	2004	1	21.8472	0.520288	0.34526	20.0595	0	0.118898	0.0252143	19	1	1	0	0.3333	3e-06	2.19722	0.09	1	0				1.60944	0	0	0	0.0010982	0	0	0	0	0.0087303	0.975648	0	4.7185	-0.389757	0	1	0
158	2005	1	21.9442	0.548685	0.410824	20.1894	0	0.008509	0.0209553	19	1	1	0	0.3333	3e-06	2.19722	0.06	1	0				1.79176	0	0	0	0.0008937	0	0	0	0	0.0087621	0.981118	0	4.7362	-0.460871	0	1	0
158	2006	1	21.9322	0.533516	0.444003	20.1511	0	0.137448	0.0192073	19	1	1	0	0.3333	4e-06	2.19722	0.04	1	0				1.94591	0	0	0	0.0011145	0	0	0	0	0.0089697	0.982857	0	4.78749	-0.432663	0	1	0
158	2007	1	22.0047	0.549737	0.393344	19.8821	0	0.106575	0.0163863	19	1	1	0	0.3333	4e-06	2.19722	0.05	1	0	6.975	8.414	3.841	2.07944	0	0	0	0.0029353	0	0	0	0	0.0082821	0.984091	0	4.83628	-0.417724	0	1	0
158	2008	1	22.1945	0.484158	0.299859	19.9598	0	0.0260653	0.000576	19	1	1	0	0.3333	0	2.19722	0.043	1	0	6.727	8.83	4.267	2.19722	0	0	0	0.0009376	0	0	0	0	0.0078338	1.0027	0	4.83628	-0.478194	0	1	0
158	2009	1	22.1753	0.455477	0.281193	18.8035	0	0.0305465	-0.008325	19	1	1	0	0.3333	0	2.19722	0	1	0	6.939	9.649	3.996	2.30259	0	0	0	0.0028804	0	0	0	0	0.0078946	1.0085	0	4.8828	-0.458238	0	1	0
158	2010	1	22.2798	0.49943	0.312063	17.8752	1	0.195387	0.0186376	19	1	1	0	0.3333	0	2.19722	0	1	0	6.459	8.711	2.654	2.3979	0	0	0	0.0020199	0	0	0	0	0.0105468	0.982291	0	4.99043	-0.424026	0	1	0
158	2011	1	22.3893	0.543603	0.283066	17.8448	1	0.271313	-0.0057283	19	1	1	0	0.3333	0	2.19722	0.02	1	0	6.406	9.512	2.741	2.48491	0	0	0	0.0011878	0	0	0	0	0.0121809	1.00642	0	5.0876	-0.441039	0	1	0
158	2012	1	22.4667	0.575353	0.291629	20.324	1	0.0675108	-0.0242762	19	1	1	0	0.3333	1e-06	2.19722	0	1	0	6.622	9.859	3.111	2.56495	0	0.261954	1	0.0010038	0	0	0	0	0.0118029	1.02533	0	5.14749	-0.477049	0	1	0
158	2013	1	22.4765	0.576941	0.260003	20.328	1	0.166228	-0.0417787	19	1	1	0	0.3333	1e-06	2.19722	0	1	0	6.859	10.783	3.296	2.63906	0	0.29524	1	0.0012185	0	0	0	0	0.0065507	1.04266	0	5.16479	-0.428807	0	1	0
158	2014	1	22.4376	0.554528	0.209357	18.231	1	0.121406	-0.0494368	19	1	1	0	0.3333	3e-06	2.19722	0	1	0	6.969	10.841	5.658	2.70805	0	0.251259	1	0.0027868	0	0	0	0	0.003848	1.04978	0	5.21494	-0.351456	0	1	0
158	2015	1	23.1159	0.503495	0.11898	19.5656	1	0.355242	0.0014533	19	1	1	0	0.3636	0.023185	2.3979	0	1	0	7.592	11.04	7.338	2.77259	0	0.183699	1	0.0047626	0	0	0	0	0.0131902	0.998581	0	5.24702	-0.323317	0	1	0
158	2016	1	23.273	0.551411	0.106188	20.7032	1	0.232802	-0.0077963	19	1	1	0	0.3636	0.023174	2.3979	0.04	1	0	7.201	9.942	7.098	2.83321	0	0.0142774	1	0.002767	0	0	0	0	0.0174012	1.00816	0	5.31812	-0.331248	0	1	0
158	2017	1	23.2719	0.52987	0.1258	20.4016	1	0.0255273	0.0288654	19	1	1	0	0.3636	0.023142	2.3979	0.06	1	0	7.637	11.008	6.996	2.89037	0	0.0185187	1	0.0021827	0	0	0	0	0.0188396	1.02502	0	5.40268	-0.356589	0	1	0
158	2018	1	23.3725	0.569219	0.157533	21.0371	1	-0.14202	0.022356	19	1	1	0	0.3636	0.025869	2.3979	0.05	1	0	8.104	10.827	8.119	2.94444	0	0.0043774	1	0.0014162	0	0	0	1	0.0236022	1.00836	0	5.41165	-0.32877	0	1	0
158	2019	1	23.3734	0.581776	0.172303	20.5771	1	-0.0216949	0.0104959	8	0	1	0	0.3636	0.020962	2.3979	0	1	0	8.493	10.956	10.855	2.99573	0	0	0	0.0018415	0	0	0	1	0.023411	1.01516	0	5.69709	-0.413346	0	1	0
158	2020	1	23.4243	0.594665	0.167726	21.2178	1	0.0462785	0.0177347	8	0	1	0	0.3636	0.017995	2.3979	0	1	1	8.717	11.492	12.552	3.04452	0.0121128	0	0	0.0016416	0	0	0	1	0.0253915	1.00368	0	5.96101	-0.396537	0	0	0
158	2021	1	23.5325	0.628158	0.149354	20.4996	1	0.100954	0.0137797	8	0	1	0	0.3636	0.015313	2.3979	0	1	1	8.946	12.055	14.514	3.09104	0.0068531	0	0	0.0017924	0	0	0	1	0.024578	0.997631	0	5.96358	-0.420203	0	0	0
159	2003	27	21.1037	0.614799	0.0938264	19.7626	1	0.113631	0.0089894	20	1	0	0	0.3846	0	2.56495	0	2	0				1.38629	0	0	0	0.0019694	0	0	0	0	0.0403041	0.992674	0	5.50533	-0.374616	0	1	0
159	2004	27	21.0721	0.567277	0.14429	19.2547	0	-0.204748	-0.078662	20	1	0	0	0.3846	0	2.56495	0	0	0				1.60944	0	0	0	0.0014229	0	0	0	0	0.0424011	1.11018	0	5.61313	-0.0792058	0	1	0
159	2005	27	21.0597	0.549307	0.327062	19.7669	0	0.0467947	0.0024663	20	1	0	1	0.3333	0	2.19722	0	0	0				1.79176	0	0	0	0.0011246	0	0	0	0	0.0925266	1.01646	0	5.60212	-0.270714	0	1	0
159	2006	27	20.9769	0.582811	0.33042	19.0839	1	0.100189	0.108636	20	1	0	1	0.3333	0	2.19722	0	0	0				1.94591	0	0	0	0.0013963	0	0	0	0	0.0630395	0.902784	0	5.65599	-0.0791677	0	1	0
159	2007	27	20.9801	0.531397	0.292267	19.0466	1	0.631136	0.11715	20	1	0	1	0.3333	0	2.19722	0	0	0	5.575	5.035	2.95	2.07944	0	0	0	0.0049768	0	0	0	0	0.0542796	0.88285	0	5.69709	-0.121657	0	1	0
159	2008	27	21.3465	0.456378	0.214979	19.7411	0	-0.0977857	0.233007	20	1	0	0	0.3333	0	2.19722	0	0	0	4.718	4.866	3.473	2.19722	0	0	0	0.0019457	0	0	0	0	0.0319349	0.768354	0	5.74939	-0.134775	0	1	0
159	2009	27	21.5571	0.493682	0.221747	20.4063	0	-0.328418	0.263837	20	1	0	0	0.3333	0	2.19722	0.03	0	0	4.741	4.617	3.031	2.30259	0	0	0	0.0038741	0	0	0	0	0.0249599	0.747532	0	5.83481	-0.678705	0	1	0
159	2010	27	21.9003	0.467699	0.0873008	20.3342	1	0.443323	1.06957	20	1	0	0	0.3333	0	2.19722	0.5	0	0	3.772	3.774	1.573	2.3979	0	0	0	0.0042177	0	0	0	1	0.0344962	0.943526	0	6.00389	-0.354203	0	1	0
159	2011	27	21.8792	0.362134	0.095991	20.2285	1	0.657166	0.301521	20	1	0	0	0.3333	0	2.19722	0.04	0	0	3.538	4.545	1.572	2.48491	0	0	0	0.0019279	0	0	0	0	0.0341476	0.806199	0	6.11147	-0.177	0	1	0
159	2012	27	21.8175	0.302494	0.0975684	19.9382	1	0.131294	0.0810758	5	0	0	0	0.3333	0	2.19722	0.04	0	0	3.359	4.524	2.483	2.56495	0	0.022437	1	0.0014849	0	0	0	1	0.0243604	0.973332	0	5.02388	-0.178054	0	1	0
159	2013	27	21.8162	0.30427	0.0853506	19.6654	1	-0.236969	0.0506388	5	0	0	0	0.3333	0	2.19722	0.145	0	0	3.58	4.958	2.846	2.63906	0	0.003157	1	0.0016808	0	0	0	1	0.030586	0.953516	0	5.03695	-0.280438	0	1	0
159	2014	27	21.8112	0.264477	0.0817213	19.7163	1	0.101195	0.165121	5	0	0	0	0.3333	0	2.19722	0.05	0	0	4.076	5.476	3.661	2.70805	0	0.0006058	1	0.0022413	0	0	0	0	0.0324578	1.06274	0	5.02388	-0.209593	0	1	0
159	2015	27	21.8047	0.260288	0.078644	19.7683	1	-0.422287	0.113172	5	0	0	0	0.3333	0.000421	2.19722	0.06	0	0	4.862	6.06	4.161	2.77259	0	0.0005651	1	0.0020512	0	0	0	0	0.0497332	1.09463	0	5.03695	-0.637296	0	1	0
159	2016	27	21.8599	0.292732	0.1286	19.7045	1	-0.230288	0.0943762	5	0	0	0	0.3333	0.000159	2.19722	0.06	0	1	4.448	4.23	3.349	2.83321	0.0028682	0.0305497	1	0.0018556	0	0	0	1	0.0507802	1.06266	0	5.04986	-0.576041	0	0	0
159	2017	27	21.8344	0.310459	0.118552	19.7417	1	-0.321095	-0.202043	5	0	0	1	0.3333	9.7e-05	2.19722	0.06	0	0	5.293	6.978	3.667	2.89037	0	0.198674	1	0.0012105	0	0	0	1	0.0629949	1.36852	0	5.09375	-0.583337	0	1	1
159	2018	27	21.7312	0.218467	0.12664	19.7332	1	0.550107	0.133062	5	0	0	1	0.3333	9.7e-05	2.19722	0	0	0	5.32	6.935	3.915	2.94444	0	0.0203719	1	0.0009481	0	0	0	1	0.0178289	1.0934	0	5.09987	-0.523573	0	1	1
159	2019	27	21.759	0.224618	0.118755	20.1942	1	-0.218325	0.0786782	5	0	0	1	0.3333	9.7e-05	2.19722	0.03	0	0	5.448	7.239	7.83	2.99573	0	0.0411601	1	0.0012522	0	0	0	1	0.0233373	1.1334	0	5.11199	-0.628602	0	1	1
159	2020	27	21.7089	0.181153	0.10081	20.3319	1	0.281788	0.179593	5	0	0	1	0.3333	9.7e-05	2.19722	0.02	0	0	5.784	2.909	8.576	3.04452	0	0	0	0.0011217	0	0	0	1	0.0141499	1.14496	0	5.23644	-0.649611	0	1	1
159	2021	27	22.0286	0.386334	0.088915	20.3726	1	1.02866	0.121005	5	0	0	1	0.3333	9.7e-05	2.19722	0.02	0	1	6.141	1.169	9.394	3.09104	0.0032309	0.0009479	1	0.0013865	0	0	0	1	0.0105718	1.03763	0	5.23111	-0.344146	0	0	0
301	2003	6	21.8558	0.543128	0.453855	20.6966	0	0.242348	0.063632	19	1	1	0	0.3333	0	2.48491	0.07	1	0				1.38629	0	0	0	0.00166	0	0	0	0	0.0214889	0.947187	0	4.64439	-0.284242	0	1	0
301	2004	6	21.9045	0.58906	0.470573	20.6718	0	0.033238	-0.0173534	19	1	1	0	0.3333	0	2.48491	0.07	1	0				1.60944	0	0	0	0.0012686	0	0	0	0	0.0195275	1.01006	0	4.7185	-0.270649	0	1	0
301	2005	6	21.9756	0.607371	0.46058	20.6774	0	0.205641	0.0379013	19	1	1	0	0.3333	0	2.48491	0	1	0				1.79176	0	0	0	0.0008653	0	0	0	0	0.0190603	0.969523	0	4.7362	-0.220379	0	1	0
301	2006	6	21.9248	0.310232	0.463732	18.3326	0	0.0886371	0.0863443	19	1	1	0	0.3333	0	2.48491	0	1	0				1.94591	0	0	0	0.0018484	0	0	0	0	0.0182173	0.94785	0	4.78749	-0.167297	0	1	0
301	2007	6	21.8691	0.275575	0.355942	16.9437	0	0.0062213	0.0515573	19	1	1	0	0.4	0	1.60944	0.15	1	1	9.487	11.479	8.297	2.07944	0.0020521	0	0	0.0064268	0	0	0	0	0.0188594	0.957616	0	4.83628	-0.24704	0	0	0
301	2008	6	22.0618	0.353383	0.113484	18.7258	0	-0.729265	0.0494807	19	1	1	0	0.3333	0	2.19722	0	1	0	9.179	11.611	8.679	2.19722	0	0	0	0.0016797	0	0	0	1	0.0036214	0.95909	0	4.83628	-0.942078	0	1	1
301	2009	6	22.0777	0.359717	0.0956305	18.3911	0	-0.0854661	0.100795	19	1	1	0	0.25	0	2.07944	0.07	1	0	9.242	11.646	8.434	2.30259	0	0	0	0.0034375	0	0	0	1	0.0071798	0.907594	0	4.8828	-0.215816	0	1	1
301	2010	6	22.043	0.319968	0.0894224	18.4699	0	0.233287	0.108949	18	0	1	0	0.5714	0	1.94591	0	1	0	10.261	12.73	9.474	2.3979	0	0	0	0.0024412	0	0	0	0	0.0019282	0.896993	0	3.98898	-0.212418	0	1	1
301	2011	6	21.971	0.265155	0.0797174	18.3898	0	0.17021	0.142036	18	0	1	0	0.4444	0	2.19722	0.070001	1	0	10.428	12.196	10.004	2.48491	0	0	0	0.0013567	0	0	0	0	0.0056752	0.860904	0	3.98898	-0.187361	0	1	1
301	2012	6	21.9994	0.247966	0.0735977	18.3715	0	-0.183939	0.240333	3	1	1	0	0.4444	0	2.19722	0	1	0	10.597	12.186	10.391	2.56495	0	0	0	0.0013971	0	0	0	0	0.0147487	0.769755	0	4.38203	0.010524	0	1	1
301	2013	6	22.0226	0.191626	0.0693595	18.8837	0	0.17328	0.28754	3	1	1	0	0.375	0	2.07944	0.07	1	0	10.76	12.349	10.113	2.63906	0	0	0	0.0013234	0	0	0	0	0.009337	0.722291	0	4.38203	-0.32302	0	1	1
301	2014	6	22.1063	0.215454	0.0593536	19.6842	0	-0.235171	0.382377	3	1	1	1	0.4286	0	1.94591	0.05	1	0	10.733	12.322	10.418	2.70805	0	0	0	0.0019902	0	0	0	0	0.0015846	0.640867	0	4.41884	-0.582136	0	1	1
301	2015	6	22.2066	0.264025	0.0591537	20.2154	0	-0.116615	0.369231	3	1	1	1	0.4286	0	1.94591	0.05	1	0	10.578	12.399	8.902	2.77259	0	0	0	0.0024148	0	0	0	0	0.0060616	0.641395	0	4.49981	-0.280479	0	1	1
301	2016	6	22.3262	0.302185	0.127284	19.7564	0	0.143005	0.262806	3	1	1	1	0.4286	0	1.94591	0.05	1	1	9.639	12.297	8.872	2.83321	0.0027311	0	0	0.0018801	0	0	0	0	0.0194272	0.745405	0	4.58497	-0.383716	0	0	0
301	2017	6	22.2083	0.186972	0.0869842	19.8108	0	0.402105	0.22127	3	1	1	1	0.5	0	1.79176	0.05	1	0	9.656	12.481	8.329	2.89037	0	0	0	0.001802	0	0	0	0	0.0073088	0.836098	0	4.68213	-0.248305	0	1	1
301	2018	6	23.8084	0.407513	0.384662	20.4071	0	15.5826	0.0597859	20	1	0	1	0.4286	0	1.94591	0.1	0	0	9.746	12.367	8.515	2.94444	0	0.0973337	1	0.0016978	0	0	0	0	0.0094378	0.943854	0	6.47543	-0.0486213	0	1	1
301	2019	6	24.2798	0.563384	0.381094	22.3019	1	0.349646	0.0762482	20	1	0	1	0.4286	0	1.94591	0.174171	0	1	11.494	12.263	13.424	2.99573	0.0024595	0.0813531	1	0.0013641	0	0	0	1	0.0098947	0.932985	0	6.52796	-0.279908	0	0	0
301	2020	6	24.8653	0.64172	0.218857	23.7171	1	-0.0848114	0.0186271	20	1	0	1	0.4286	0	1.94591	0.174171	0	1	11.934	12.7	14.886	3.04452	0.0085097	0.0755786	1	0.0020328	0	0	0	1	0.0020798	0.98738	0	6.77194	-0.419176	0	0	0
301	2021	6	25.6061	0.777217	0.236257	24.8196	0	1.27081	0.116328	20	1	0	1	0.4286	0	1.94591	0.161809	0	1	12.39	13.152	16.507	3.09104	0.030656	0.0929737	1	0.0031797	0	0	0	0	0.0030044	0.881619	0	6.76504	-0.323641	0	0	0
333	2013	15	25.2974	0.596883	0.201887	21.3269	1		0.0770168	21	0	0	1	0.3571	0.077092	2.63906		0	1	10.237	11.893	8.758	0	0.0278713	0.372402	1	0.0021575	5.72e-07	0	0	0	0.102696	0.935743	1	6.81564		0	0	0
333	2014	15	25.5132	0.61983	0.162287	21.4043	1	0.171052	0.0947853	21	0	0	1	0.3846	0.048017	2.56495	2	0	1	10.445	11.991	11.546	0.693147	0.0278713	0.350832	1	0.0025296	6.17e-07	0	0	0	0.103829	0.911265	1	6.8742	-0.230908	0	0	0
333	2015	15	25.5818	0.565113	0.145371	21.8148	1	-0.0227786	0.107483	21	0	0	1	0.4167	0.035612	2.48491	1	0	1	11.076	12.171	11.574	1.09861	0.0275379	0.356076	1	0.0024993	0.0659723	0	0	0	0.10664	0.907597	1	6.94505	-0.306635	0	0	0
333	2016	15	25.8626	0.595682	0.123427	22.9906	1	0.148821	0.109386	21	0	0	1	0.4	0.021833	2.30259	1.2	0	0	10.49	12.094	11.209	1.38629	0	0.401582	1	0.0026239	0.118786	0	0	0	0.110907	0.899422	0	7.03878	-0.287662	0	1	1
333	2017	15	26.2371	0.665769	0.0910926	24.4227	1	0.513493	0.0894941	21	0	0	1	0.4	0.021648	2.30259	1	0	1	10.61	12.196	11.195	1.60944	0.105731	0.43016	1	0.0043579	0.028266	1	0	0	0.110642	0.928894	1	7.15929	-0.421281	5	0	0
333	2018	15	26.2981	0.649398	0.0850858	24.2756	1	0.0787372	0.0977121	21	0	0	1	0.3333	0.021566	2.19722	1.2	0	1	10.854	12.139	11.527	1.79176	0.135828	0.422005	1	0.002642	0.0457429	1	0	0	0.118818	0.907559	0	7.18539	-0.485508	5	0	0
333	2019	15	26.4335	0.644	0.071748	24.5102	1	0.0714421	0.106246	21	0	0	1	0.5	0.020224	2.07944	1.31107	0	1	11.342	12.174	13.669	1.94591	0.184719	0.41801	1	0.0037779	0	1	1	0	0.123885	0.899553	1	7.25276	-0.406706	5	0	0
333	2020	15	26.6104	0.655264	0.0617099	24.5463	1	0.0215839	0.110229	21	0	0	1	0.375	0.017316	2.07944	1.6	0	1	11.673	12.562	14.61	2.07944	0.165562	0.42379	1	0.0055702	0	1	1	0	0.0963294	0.905646	1	7.51969	-0.483748	5	0	0
333	2021	15	26.6841	0.652465	0.0589073	23.9447	0	0.20059	0.0969277	21	0	0	1	0.3333	0.017517	2.19722	1.60058	0	1	12.014	12.962	15.615	2.19722	0.187563	0.400902	1	0.0038241	0	1	1	0	0.0834321	0.91093	1	7.51698	-0.54387	5	0	0
338	2003						0						0											0	0	0		0	1	1	1			0	3.61092		0	0	0
338	2004						0						0				0							0	0	0		0	1	1	1			0	2.94444		0	0	0
338	2005						0						0				0							0	0	0		0	1	1	1			0	3.49651		0	0	0
338	2006						0						0				0							0	0	0		0	1	1	1			0	2.83321		0	0	0
338	2007	11	23.8333	0.580443	0.235301	20.1536	0		0.109571	21	0	1	1	0.3333	0.018343	2.89037	0	1	1	8.4	10.629	5.734	0	0.308083	0	0	0.0036283	0	1	1	1	0.0525267	0.886769	1	6.18208		15	0	0
338	2008	11	24.0998	0.613005	0.20616	20.8678	1	0.132149	0.0792564	21	0	1	1	0.3529	0.018342	2.83321	0.44	1	1	8.312	10.614	6.448	0.693147	0.307639	0.0792316	1	0.0010011	0	1	1	0	0.0492455	0.919982	1	6.2186	-0.358882	15	0	0
338	2009	11	24.3128	0.567584	0.193712	21.6761	1	0.0723682	0.127466	21	0	1	1	0.3333	0.018342	2.89037	0.13	1	1	8.469	10.808	6.184	1.09861	0.308037	0.0912531	1	0.0025965	0	1	1	0	0.0477641	0.873669	1	6.32256	-0.34155	15	0	0
338	2010	11	24.6776	0.551952	0.150323	21.9469	1	0.781259	0.146101	21	0	1	1	0.3333	0.018342	2.89037	0.480001	1	1	8.711	11.518	6.237	1.38629	0.304995	0.0337251	1	0.0028264	0	1	1	0	0.046227	0.855085	1	6.58202	-0.200437	15	0	0
338	2011	11	24.843	0.530377	0.156847	22.1232	1	-0.0515222	0.11946	21	0	1	1	0.3333	0.018342	2.89037	0.429998	1	1	8.668	11.27	6.445	1.60944	0.293881	0.047	1	0.0013746	0	1	1	0	0.048432	0.883169	1	6.7093	-0.338629	15	0	0
338	2012	11	24.9178	0.526552	0.1738	23.3649	1	-0.197501	0.0772103	21	0	1	1	0.3333	0.018342	2.89037	0.099999	1	1	8.908	11.42	6.833	1.79176	0.295206	0.0672921	1	0.00122	0	1	1	0	0.0505234	0.928011	1	6.79794	-0.414696	15	0	0
338	2013	11	25.0866	0.562831	0.167459	23.7432	1	0.210656	0.0764212	21	0	1	1	0.3333	0.01719	2.89037	0.329999	1	1	9.233	11.778	6.844	1.94591	0.294434	0.136047	1	0.0008377	0	1	1	0	0.0540677	0.926351	1	6.81564	-0.439382	15	0	0
338	2014	11	25.5142	0.660709	0.184528	23.7096	1	0.365715	0.0827509	21	0	1	1	0.3333	0.01594	2.89037	0.25	1	1	9.477	11.904	8.486	2.07944	0.284795	0.253781	1	0.001011	0.0045106	1	1	0	0.0638907	0.93682	1	6.8742	-0.421903	15	0	0
338	2015	11	25.4671	0.636763	0.206017	23.7849	1	-0.0743026	0.0349718	21	0	1	1	0.3846	0.015465	2.56495	0.25	1	1	9.728	12.035	9.223	2.19722	0.278666	0.545244	1	0.0007008	0	1	1	0	0.0847284	0.966271	1	6.94505	-0.595148	15	0	0
338	2016	11	25.8231	0.728266	0.157335	24.469	1	0.264021	0.0441957	21	0	1	1	0.3846	0.01546	2.56495	0.2	1	1	9.191	11.434	9.086	2.30259	0.268532	0.476255	1	0.0006766	0	1	1	1	0.0820384	0.955431	1	7.03878	-0.552014	15	0	0
338	2017	11	25.9684	0.702828	0.142732	24.3614	1	0.626564	0.068516	21	0	1	1	0.3571	0.016061	2.63906	0.35	1	1	9.494	11.723	8.895	2.3979	0.269646	0.431291	1	0.000896	0	1	1	1	0.068205	0.934795	1	7.15929	-0.534306	15	0	0
338	2018	11	26.0476	0.696706	0.143485	24.3485	1	0.0507162	0.0854205	21	0	1	1	0.3333	0.016618	2.70805	0.400001	1	1	9.732	11.201	9.562	2.48491	0.301355	0.40317	1	0.0007488	0.0031421	1	1	1	0.0666799	0.920078	1	7.18539	-0.514983	15	0	0
338	2019	11	26.1906	0.705382	0.111128	24.1585	1	0.0948473	0.0811873	21	0	1	1	0.3333	0.016757	2.70805	0.46	1	1	10.104	11.161	11.349	2.56495	0.310468	0.408364	1	0.0013635	0	1	1	1	0.0645447	0.925413	1	7.25276	-0.550296	15	0	0
338	2020	11	26.3245	0.702925	0.117167	24.21	1	0.132656	0.0630952	21	0	1	1	0.3333	0.015836	2.70805	0.285999	1	1	10.468	11.624	12.395	2.63906	0.362024	0.350585	1	0.0011761	0.0020609	1	1	1	0.0550023	0.936995	1	7.51969	-0.599642	15	0	0
338	2021	11	26.3474	0.628359	0.119801	24.3536	1	0.0306698	0.0682345	21	0	1	1	0.3333	0.013779	2.70805	0.383	1	1	10.845	12.107	13.537	2.70805	0.288235	0.420805	1	0.0011787	0	1	1	1	0.0535628	0.934124	1	7.51698	-0.652462	15	0	0
400	2003	12	21.8526	0.399245	0.198524	16.6485	0	0.185359	0.170306	21	0	1	0	0.3333	0.000764	2.19722	0.1	1	0				1.94591	0	0	0	0.0020904	0	0	0	0	0.060168	0.853367	0	5.93224	-0.246873	0	1	0
400	2004	12	22.0241	0.464448	0.179341	18.1118	0	0.114852	0.0996495	21	0	1	0	0.3333	0.000764	2.19722	0.12	1	0				2.07944	0	0	0	0.0016637	0	0	0	0	0.0709992	0.917383	0	6.01127	-0.283868	0	1	0
400	2005	12	22.1064	0.483561	0.170876	18.2009	0	0.0732123	0.0789325	21	0	1	0	0.3333	0.001009	2.19722	0.12	1	0				2.19722	0	0	0	0.0008266	0	0	0	0	0.0670743	0.943725	0	6.01616	-0.415586	0	1	0
400	2006	12	22.25	0.521084	0.201572	18.5517	0	0.0956213	0.0906535	21	0	1	0	0.3333	0.001014	2.19722	0	1	1				2.30259	0.0354401	0	0	0.001589	0	0	0	0	0.0877725	0.923974	1	6.07993	-0.375712	0	0	0
400	2007	12	22.2609	0.49966	0.160224	17.1299	0	0.226415	0.0714775	21	0	1	0	0.3333	0.000964	2.19722	0	1	0	7.287	8.909	3.287	2.3979	0	0	0	0.0030706	0	0	0	0	0.0809079	0.929895	0	6.18208	-0.373407	0	1	1
400	2008	12	22.2793	0.50229	0.160414	17.9048	0	0.0597845	0.0409518	21	0	1	0	0.3333	0.000642	2.19722	0.1	1	0	7.133	9.293	4.095	2.48491	0	0	0	0.0021069	0	0	0	0	0.0810407	0.961292	0	6.2186	-0.344615	0	1	1
400	2009	12	22.2504	0.449573	0.181717	18.0179	0	0.16846	0.0723045	21	0	0	0	0.3333	0.000637	2.19722	0	0	0	7.403	9.851	4.562	2.56495	0	0	0	0.0034026	0	0	0	0	0.0964861	0.929492	0	6.32256	-0.343836	0	1	1
400	2010	12	22.4733	0.520769	0.141655	19.9924	0	0.26843	0.052314	21	0	1	0	0.3333	0.000503	2.19722	0	1	0	7.422	10.333	4.125	2.63906	0	0	0	0.0045647	0	0	0	0	0.096966	0.950431	0	6.58202	-0.364498	0	1	1
400	2011	12	22.6793	0.580492	0.118785	20.6212	0	0.131442	0.0709391	21	0	1	0	0.3333	0.00055	2.19722	0.1	1	0	7.445	10.605	4.132	2.70805	0	0	0	0.0024673	0	0	0	0	0.0959942	0.931322	0	6.7093	-0.332067	0	1	1
400	2012	12	22.6585	0.539772	0.150539	20.3931	0	0.515668	0.0809929	21	0	1	0	0.3333	0.00055	2.19722	0.1	1	0	7.373	10.864	5.698	2.77259	0	0	0	0.0029255	0	0	0	0	0.0569113	0.920523	0	6.79794	-0.318435	0	1	1
400	2013	12	22.8384	0.539619	0.12098	20.3905	0	0.0820985	0.104322	21	0	1	0	0.375	0.0005	2.07944	0.100001	1	0	7.863	11.353	5.836	2.83321	0	0	0	0.0040054	0	0	0	0	0.0629035	0.895688	0	6.81564	-0.205388	0	1	1
400	2014	12	23.1021	0.422345	0.0953599	20.3616	0	0.168362	0.158056	21	0	1	0	0.3333	0.000174	2.19722	0.1	1	0	8.27	11.73	5.939	2.89037	0	0	0	0.0032834	0	0	0	0	0.0604779	0.841868	0	6.8742	-0.39702	0	1	1
400	2015	12	23.248	0.449712	0.0794263	20.3697	0	-0.121171	0.106926	21	0	1	0	0.3333	0.000244	2.19722	0.1	1	0	8.368	11.95	7.292	2.94444	0	0	0	0.0028511	0	0	0	0	0.0551804	0.892687	0	6.94505	-0.36338	0	1	1
400	2016	12	23.3836	0.472021	0.0722318	20.3763	0	0.307734	0.100661	21	0	1	0	0.3333	0.000185	2.19722	0.1	1	0	8.198	11.52	7.403	2.99573	0	0	0	0.0024238	0	0	0	0	0.0465898	0.899685	0	7.03878	-0.276845	0	1	1
400	2017	12	23.4517	0.469273	0.0782584	16.0657	0	0.0753316	0.0763401	21	0	1	0	0.3333	0.000172	2.19722	0.1	1	0	8.432	12.022	6.792	3.04452	0	0	0	0.001637	0	0	0	0	0.0348733	0.931316	0	7.15929	-0.48126	0	1	1
400	2018	12	23.4027	0.426969	0.0840533	16.5649	0	-0.204648	0.0375358	21	0	1	0	0.3333	7.6e-05	2.19722	0.02	1	1	8.615	11.467	8.03	3.09104	0.011334	0	0	0.0010731	0	0	0	0	0.0420889	0.97133	0	7.18539	-0.475658	0	0	0
400	2019	12	23.4373	0.42498	0.0864789	20.0669	0	0.236051	0.054245	21	0	1	0	0.3333	7.6e-05	2.19722	0.048	1	1	8.607	11.491	9.708	3.13549	0.0114432	0	0	0.0012516	0	0	0	0	0.0368923	0.946612	0	7.25276	-0.512134	0	0	0
400	2020	12	23.545	0.452628	0.0950626	20.5326	0	0.101921	0.0793555	21	0	1	0	0.3333	7.6e-05	2.19722	0.06	1	1	8.872	12.051	10.987	3.17805	0.0635839	0	0	0.001585	0	0	0	0	0.0338934	0.927602	0	7.51969	-0.446723	0	0	0
400	2021	12	23.595	0.425149	0.0860563	20.5546	0	0.0714397	0.0770708	21	0	1	0	0.3333	2.3e-05	2.19722	0.1	1	1	9.145	12.639	12.435	3.21888	0.035999	0	0	0.0025912	0	0	0	0	0.032403	0.929028	0	7.51698	-0.411023	0	0	0
401	2003	1	22.2666	0.621505	0.521457	21.2785	0	0.280939	0.0900448	21	0	1	0	0.3333	0.000287	2.19722	0.1	1	0				2.07944	0	0	0	0.0028075	0	0	0	0	0.075875	0.910437	0	5.93224	-0.186661	0	1	0
401	2004	1	22.4221	0.580587	0.576105	21.331	0	0.287557	0.0463236	21	0	1	0	0.3333	0.000316	2.19722	0.1	1	0				2.19722	0	0	0	0.0014653	0	0	0	0	0.0832304	0.952588	0	6.01127	-0.236062	0	1	0
401	2005	1	22.6083	0.635387	0.599621	21.2029	0	0.259071	0.027455	21	0	1	0	0.3333	0.000129	2.19722	0.1	1	0				2.30259	0	0	0	0.0012468	0	0	0	1	0.0851905	0.978061	0	6.01616	-0.260639	0	1	0
401	2006	1	22.6153	0.610444	0.609933	21.1718	0	0.253278	0.0553696	21	0	1	0	0.3333	0.00016	2.19722	0	1	0				2.3979	0	0	0	0.0018593	0	0	0	1	0.0521467	0.955971	0	6.07993	-0.193701	0	1	0
401	2007	1	22.9192	0.671035	0.535582	21.4958	0	0.334053	0.0944923	21	0	1	0	0.3333	0.000144	2.19722	0.1	1	0	6.975	8.414	3.841	2.48491	0	0	0	0.0067565	0	0	0	1	0.0515388	0.908849	0	6.18208	-0.279635	0	1	0
401	2008	1	23.2678	0.504574	0.342036	22.0394	0	0.183483	0.0877361	21	0	1	0	0.3333	0.000113	2.19722	0.12	1	0	6.727	8.83	4.267	2.56495	0	0	0	0.0019027	0	0	0	1	0.0436992	0.942383	0	6.2186	-0.318353	0	1	0
401	2009	1	23.7968	0.643191	0.422267	22.8508	0	0.518523	0.163707	21	0	1	0	0.3333	8.8e-05	2.19722	0.1	1	0	6.939	9.649	3.996	2.63906	0	0	0	0.0030346	0	0	0	0	0.0380888	0.892729	0	6.32256	-0.168	0	1	0
401	2010	1	24.1328	0.692911	0.445896	23.355	0	0.594772	0.156942	21	0	1	0	0.3333	8.8e-05	2.19722	0	1	0	6.459	8.711	2.654	2.70805	0	0	0	0.0030847	0	0	0	1	0.0364709	0.872938	0	6.58202	-0.347676	0	1	0
401	2011	1	24.3628	0.654412	0.484964	23.2382	0	0.42155	0.111133	21	0	1	0	0.3333	8.8e-05	2.19722	0	1	1	6.406	9.512	2.741	2.77259	0.111111	0	0	0.0015364	0	1	0	1	0.0304461	0.896983	0	6.7093	-0.418923	10	0	0
401	2012	1	24.4491	0.677956	0.580536	23.5273	0	-0.0708809	-0.0104451	21	0	1	0	0.3333	5.1e-05	2.19722	0	1	1	6.622	9.859	3.111	2.83321	0.1	0	0	0.0013913	0	1	0	1	0.0395648	1.02731	0	6.79794	-0.543081	10	0	0
401	2013	1	24.4867	0.677456	0.607139	23.5434	0	0.0750954	-0.0017755	21	0	1	0	0.3333	5.1e-05	2.19722	0.1	1	1	6.859	10.783	3.296	2.89037	0.1	0	0	0.0008221	0	1	0	1	0.0437147	1.01607	0	6.81564	-0.580246	10	0	0
401	2014	1	24.5087	0.694987	0.578374	23.2757	0	-0.0029279	-0.0535409	21	0	1	0	0.3333	5.1e-05	2.19722	0.1	1	1	6.969	10.841	5.658	2.94444	0.1	0	0	0.0013107	0	1	0	1	0.0267627	1.05931	0	6.8742	-0.499101	10	0	0
401	2015	1	24.4437	0.725468	0.596001	23.085	0	-0.290876	-0.178965	21	0	1	0	0.375	5.1e-05	2.07944	0	1	1	7.592	11.04	7.338	2.99573	0.1	0	0	0.001296	0	1	0	1	0.0364959	1.25046	0	6.94505	-0.671783	10	0	0
401	2016	1	24.4485	0.730765	0.562319	23.0915	0	0.11045	-0.0354498	21	0	1	0	0.3333	2e-05	2.19722	0	1	1	7.201	9.942	7.098	3.04452	0.110505	0	0	0.0014359	0	1	0	1	0.0368731	1.07038	1	7.03878	-0.418737	10	0	0
401	2017	1	24.4377	0.725263	0.572025	22.8911	0	0.239524	0.0246768	21	0	1	0	0.3333	2.1e-05	2.19722	0	1	1	7.637	11.008	6.996	3.09104	0.0292956	0	0	0.0016483	0	0	0	1	0.0404952	0.992409	0	7.15929	-0.41314	0	0	0
401	2018	1	24.8503	0.615594	0.451912	22.6214	0	1.0176	0.11138	21	0	1	0	0.3333	2e-05	2.19722	0	1	1	8.104	10.827	8.119	3.13549	0.0294099	0	0	0.0007	0	0	0	1	0.0350902	0.907299	1	7.18539	-0.254016	0	0	0
401	2019	1	24.8298	0.525172	0.537034	23.0084	0	0.118594	0.182777	21	0	1	0	0.375	2e-05	2.07944	0.400001	1	1	8.493	10.956	10.855	3.17805	0.0226012	0	0	0.0007948	0	0	0	1	0.0363333	0.847771	0	7.25276	-0.287207	0	0	0
401	2020	1	24.7999	0.454608	0.53161	23.3215	0	0.0281855	0.190401	21	0	1	0	0.4286	0	1.94591	0.500001	1	1	8.717	11.492	12.552	3.21888	0.0174533	0	0	0.0005931	0	0	0	1	0.0394358	0.839563	0	7.51969	-0.275433	0	0	0
401	2021	1	24.8231	0.440104	0.536246	23.359	0	0.0241811	0.137192	21	0	1	0	0.3333	1e-06	2.19722	0.500001	1	0	8.946	12.055	14.514	3.2581	0	0	0	0.000878	0	0	0	1	0.0159517	0.892714	0	7.51698	-0.415585	0	0	1
402	2003	31	22.011	0.695309	0.0078642	21.2095	0	0.555936	0.216831	10	0	1	0	0.3333	0	2.19722	0.2	1	0				2.07944	0	0	0	0.0027299	0	0	0	0	0.014195	0.784286	0	4.11087	-0.104558	0	1	0
402	2004	31	22.471	0.647396	0.0052791	20.9394	0	0.209927	0.269362	10	0	1	0	0.3333	0	2.19722	0.3	1	0				2.19722	0	0	0	0.0022814	0	0	0	0	0.0090156	0.738403	0	4.14314	-0.30748	0	1	0
402	2005	31	22.7142	0.661442	0.0057236	21.2082	0	0.149396	0.276214	10	0	1	0	0.3333	0	2.19722	0.3	1	0				2.30259	0	0	0	0.0026641	0	0	0	0	0.0098833	0.739701	0	4.15888	-0.256681	0	1	0
402	2006	31	23.1409	0.644012	0.0651483	20.9628	0	0.740652	0.220874	10	0	1	0	0.3333	0	2.19722	0.2	1	0				2.3979	0	0	0	0.0040678	0	0	0	0	0.009782	0.791473	0	4.20469	-0.194636	0	1	0
402	2007	31	23.3527	0.646313	0.094228	21.9445	0	0.210712	0.265651	10	0	1	0	0.3333	0	2.19722	0.279633	1	0	7.972	8.964	4.61	2.48491	0	0	0	0.0062231	0	0	0	1	0.0211409	0.808634	0	4.31749	-0.274732	0	1	0
402	2008	31	24.0374	0.461092	0.0618043	22.4507	0	0.327621	0.245037	10	0	1	0	0.3333	0.000306	2.19722	0.3	1	0	7.697	9.26	5.164	2.56495	0	0	0	0.0012742	0	0	0	1	0.0236488	0.756574	0	4.43082	-1.16443	0	1	0
402	2009	31	24.4693	0.623564	0.0388013	23.3402	0	0.113744	0.302575	10	0	1	0	0.3333	0.000283	2.19722	0.15	1	0	7.788	9.334	6.417	2.63906	0	0	0	0.0018877	0	0	0	1	0.0264393	0.852985	0	4.56435	-0.572134	0	1	0
402	2010	31	24.7154	0.681675	0.0304665	23.4672	0	0.301503	0.278705	10	0	1	0	0.3333	0.000275	2.19722	0.15	1	1	8.132	9.639	7.337	2.70805	0.0142294	0	0	0.0011604	0	0	0	1	0.0338851	0.768937	1	4.81218	-0.403336	0	0	0
402	2011	31	24.813	0.690309	0.0456664	23.0626	0	0.188278	0.298157	10	0	1	0	0.3333	0.000212	2.19722	0.25	1	0	8.229	9.83	7.809	2.77259	0	0	0	0.0009902	0	0	0	1	0.0414157	0.823313	0	4.85203	-0.437223	0	1	1
402	2012	31	24.9722	0.699479	0.0376595	23.5665	0	0.78825	0.207279	10	0	1	0	0.3333	0.000716	2.19722	0.1	1	0	8.547	10.061	8.828	2.83321	0	0	0	0.0009709	0	0	0	1	0.0281208	0.864005	0	4.95583	-0.492972	0	1	1
402	2013	31	25.0549	0.678514	0.0342288	23.8591	0	0.153692	0.235722	10	0	1	0	0.3333	0.001183	2.19722	0.15	1	0	9.06	10.566	8.914	2.89037	0	0	0	0.0006474	0	0	0	1	0.0193313	0.780808	0	4.90527	-0.55344	0	1	1
402	2014	31	25.1959	0.693987	0.0327851	23.976	1	0.108302	0.186797	10	0	1	0	0.3333	0.000849	2.19722	0.25	1	0	9.501	10.792	9.433	2.94444	0	0	0	0.001375	0	0	0	1	0.0170256	0.86099	0	4.8828	-0.492355	0	1	1
402	2015	31	25.3837	0.725547	0.0273048	24.5906	1	-0.293664	0.204884	10	0	1	0	0.3333	0.000804	2.19722	0.25	1	0	9.296	10.859	9.111	2.99573	0	0	0	0.0011882	0	0	0	1	0.0353921	0.936165	0	4.89784	-0.946304	0	1	1
402	2016	31	25.4492	0.724095	0.0233085	24.5733	1	0.275481	0.211356	10	0	1	0	0.5	0.000587	1.79176	0.4	1	0	8.871	11.181	9	3.04452	0	0	0	0.0009889	0	0	0	1	0.0439539	0.898602	0	4.84419	0.265388	0	1	1
402	2017	31	25.5533	0.730811	0.0208511	24.8037	1	0.285444	0.216355	10	0	1	0	0.3333	0.0004	2.19722	0.4	1	0	8.672	11.307	8.927	3.09104	0	0	0	0.0009852	0	0	0	1	0.0283134	0.869566	0	4.83628	-0.813371	0	1	1
402	2018	31	25.724	0.749547	0.017276	25.0336	1	-0.133467	0.243486	10	0	1	0	0.3333	0.000491	2.19722	0.3	1	1	9.176	11.516	9.266	3.13549	0.0055175	0	0	0.0005175	0	0	0	1	0.0364464	0.761425	0	4.82028	-0.773477	0	0	0
402	2019	31	25.8108	0.759362	0.015441	25.0176	1	0.184082	0.219826	10	0	1	0	0.3333	0.000491	2.19722	0.3	1	1	9.156	11.533	12.586	3.17805	0.0223903	0	0	0.0006226	0	0	0	1	0.0351984	0.806051	0	4.82028	-0.329322	0	0	0
402	2020	31	25.8544	0.764757	0.015605	25.068	1	-0.307922	0.18521	10	0	1	0	0.3333	0.000491	2.19722	0.3	1	1	9.483	12.18	14.149	3.21888	0.0133886	0	0	0.0004843	0	0	0	1	0.0509495	0.732363	0	4.80402	-0.473457	0	0	0
402	2021	31	25.8279	0.741504	0.0174619	24.9953	1	0.332974	0.110677	10	0	1	0	0.3333	0.000484	2.19722	0.3	1	1	9.822	12.863	15.907	3.2581	0.0126634	0	0	0.0003972	0	0	0	1	0.0406937	0.937739	0	4.75359	-0.584404	0	0	0
403	2003	10	21.5302	0.625027	0.187991	19.4504	0	0.392891	0.0537381	20	1	1	0	0.3333	6.5e-05	2.19722	0	1	0				2.07944	0	0	0	0.0017608	0	0	0	0	0.0281205	0.946091	0	5.50533	-0.391461	0	1	0
403	2004	10	21.4726	0.715387	0.274417	18.9686	0	0.0276146	-0.337318	20	1	1	0	0.375	6.5e-05	2.07944	0	1	0				2.19722	0	0	0	0.0017296	0	0	0	0	0.0482758	1.33286	0	5.61313	-0.299179	0	1	0
403	2005	10	21.4569	0.945986	0.518077	19.5974	0	0.109195	-0.726831	20	1	1	1	0.375	1.5e-05	2.07944	0	1	0				2.30259	0	0	0	0.0065112	0	0	0	0	0.0636392	1.71321	0	5.60212	-0.425147	0	1	0
403	2018	10	20.999	0.529828	0.313491	16.0127	0	0.254553	0.108697	20	1	0	0	0.3333	1.9e-05	1.79176	0	0	0	8.947	11.308	8.972	3.13549	0	0	0	0.0110795	0	0	0	0	0.170287	0.89841	0	6.47543	-0.0433184	0	1	0
403	2019	10	20.9636	0.369631	0.298527	16.0127	0	0.064911	0.196622	20	1	0	0	0.4286	1.9e-05	1.94591	0	0	0	9.056	11.437	10.927	3.17805	0	0	0	0.0109833	0	0	0	0	0.157965	0.803293	0	6.52796	0.007131	0	1	0
403	2020	10	21.2256	0.414924	0.21193	17.1836	0	0.14665	0.209818	20	1	0	0	0.4286	0.00355	1.94591	0.120209	0	0	9.424	12.439	12.483	3.21888	0	0	0	0.019353	0	0	0	0	0.151079	0.793164	0	6.77194	-0.0860932	0	1	0
403	2021	10	22.6816	0.107236	0.104368	17.2131	0	0.877954	0.233514	20	1	0	0	0.3846	0.040442	2.56495	0	0	0	9.806	13.529	14.261	3.2581	0	0	0	0.003246	0	0	0	0	0.116279	0.75438	0	6.76504	-0.0363267	0	1	0
404	2003	10	21.2023	0.59805	0.215496	19.1545	0	0.553209	-0.0727927	21	0	1	0	0.3333	9.9e-05	2.19722	0	1	0				2.07944	0	0	0	0.0014551	0	0	0	0	0.0228951	1.08784	0	5.93224	-0.427587	0	1	0
404	2004	10	21.2794	0.619402	0.319317	18.8609	0	0.460982	-0.0103712	21	0	1	0	0.3333	9.9e-05	2.19722	0	1	0				2.19722	0	0	0	0.0014423	0	0	0	0	0.0220293	1.01263	0	6.01127	-0.290673	0	1	0
404	2005	10	21.3058	0.705534	0.286112	18.8205	0	0.298083	-0.0793194	21	0	1	0	0.3333	8.7e-05	2.19722	0	1	0				2.30259	0	0	0	0.001128	0	0	0	0	0.0185223	1.07813	0	6.01616	-0.297113	0	1	0
404	2006	10	21.4565	0.735591	0.239834	19.0376	0	0.373193	0.0212727	21	0	1	0	0.375	0.000116	2.07944	0	1	0				2.3979	0	0	0	0.0014624	0	0	0	0	0.0209067	0.979455	0	6.07993	-0.259284	0	1	0
404	2007	10	21.6028	0.744039	0.284344	19.4273	0	0.528363	0.0196156	21	0	1	0	0.5	5.1e-05	1.38629	0	1	0	6.917	8.416	2.684	2.48491	0	0	0	0.0049519	0	0	0	0	0.019205	0.978674	0	6.18208	-0.233072	0	1	0
404	2008	10	21.455	0.673729	0.271901	19.4242	0	0.156598	0.0223382	21	0	1	0	0.3333	0	2.19722	0	1	0	6.612	9.032	3.338	2.56495	0	0.252489	1	0.0015936	0	0	0	0	0.0168434	0.977353	0	6.2186	-0.398739	0	1	0
404	2009	10	21.7149	0.688138	0.195054	19.2714	0	0.057226	0.0596318	21	0	1	0	0.3333	5.1e-05	2.19722	0	1	0	6.748	9.273	4.303	2.63906	0	0.217633	1	0.0032665	0	0	0	0	0.0204812	0.940804	0	6.32256	-0.301041	0	1	0
404	2010	10	22.002	0.752424	0.218308	19.2083	0	0.41812	0.0179804	21	0	1	0	0.3333	5.1e-05	2.19722	0	1	0	7.214	9.571	3.381	2.70805	0	0.22286	1	0.0033176	0	0	0	0	0.0155809	0.982183	0	6.58202	-0.381922	0	1	0
404	2011	10	22.1623	0.776426	0.184837	18.9998	0	0.162645	0.0048426	21	0	1	0	0.3333	5.1e-05	2.19722	0	1	0	7.181	10.42	3.551	2.77259	0	0.266984	1	0.0015356	0	0	0	0	0.016874	0.994943	0	6.7093	-0.410849	0	1	0
404	2012	10	22.277	0.763796	0.176268	18.7728	1	0.0434951	0.0333231	21	0	1	0	0.3333	5.1e-05	2.19722	0	1	0	7.293	10.584	2.523	2.83321	0	0.331311	1	0.001694	0	0	0	0	0.0253533	0.967238	0	6.79794	-0.360934	0	1	0
404	2013	10	22.5741	0.609224	0.145463	18.7515	1	0.197908	0.0372397	21	0	1	0	0.3333	3e-05	2.19722	0	1	0	7.167	11.081	2.8	2.89037	0	0.365179	1	0.0013836	0.0083655	0	0	0	0.0259045	0.963763	0	6.81564	-0.383916	0	1	0
404	2014	10	22.611	0.591573	0.177803	18.9555	1	0.043652	0.0461465	21	0	1	0	0.3333	0.001906	2.19722	0.03	1	0	7.77	11.284	5.552	2.94444	0	0.397762	1	0.0016763	0.0081156	0	0	0	0.0283797	0.957095	0	6.8742	-0.381874	0	1	0
404	2015	10	22.665	0.574696	0.191124	18.9838	1	-0.0209554	0.0542696	21	0	1	0	0.3333	0.002926	2.19722	0.06	1	0	8.323	11.463	7.115	2.99573	0	0.382863	1	0.001765	0.0129194	0	0	0	0.0240507	0.951015	0	6.94505	-0.414023	0	1	0
404	2016	10	22.8154	0.598874	0.167594	18.9976	1	0.0158882	0.0629	21	0	1	0	0.3333	0.003714	2.19722	0.08	1	0	8.553	11.054	8.046	3.04452	0	0.369838	1	0.0017219	0.0110626	0	0	0	0.0225427	0.945509	0	7.03878	-0.491657	0	1	0
404	2017	10	23.0237	0.602868	0.138801	19.9862	1	0.164969	0.0301117	21	0	1	0	0.375	0.003061	2.07944	0.04	1	0	8.82	11.405	8.218	3.09104	0	0.350608	1	0.0011048	0.008037	0	0	0	0.0218214	0.97644	0	7.15929	-0.576035	0	1	0
404	2018	10	23.0352	0.582463	0.155907	18.8869	1	0.0981873	0.0224442	21	0	1	0	0.3333	0.002605	2.19722	0.026	1	0	8.947	11.308	8.972	3.13549	0	0.347228	1	0.0006374	0.0080628	0	0	0	0.0246268	0.988227	0	7.18539	-0.562744	0	1	0
404	2019	10	23.0504	0.584174	0.150552	19.7923	1	0.076132	0.0125656	21	0	1	0	0.3333	0.002175	2.19722	0.02	1	0	9.056	11.437	10.927	3.17805	0	0.362687	1	0.0006451	0.0031532	0	0	0	0.0235245	0.994653	0	7.25276	-0.464041	0	1	0
404	2020	10	23.1155	0.596269	0.134751	19.6423	1	0.0900781	0.0199549	21	0	1	0	0.375	0.000439	2.07944	0.02	1	0	9.424	12.439	12.483	3.21888	0	0.33473	1	0.000799	0.0023966	0	0	0	0.0229615	0.975949	0	7.51969	-0.485674	0	1	0
404	2021	10	23.1856	0.606311	0.124044	19.4746	1	0.262707	0.0247082	21	0	1	0	0.3333	0.000439	2.19722	0.1	1	1	9.806	13.529	14.261	3.2581	0.003967	0.340663	1	0.0007067	0	0	0	0	0.0103171	0.98261	0	7.51698	-0.380991	0	0	0
406	2003	11	21.8435	0.436471	0.353953	19.0727	0	0.171784	0.271719	2	1	1	0	0.3636	3.8e-05	2.3979	0.3	1	0				2.07944	0	0	0	0.0017215	0	0	0	0	0.0500047	0.72338	0	2.99573	-0.13803	0	1	0
406	2004	11	22.0139	0.493324	0.337936	19.2202	0	0.612555	0.179289	2	1	1	0	0.4	3.5e-05	2.30259	0	1	0				2.19722	0	0	0	0.0009883	0	0	0	1	0.0365325	0.755979	0	3.13549	-0.0013632	0	1	0
406	2005	11	21.9864	0.457686	0.418069	19.0427	0	0.127914	0.276465	2	1	1	0	0.3636	1.4e-05	2.3979	0.3	1	0				2.30259	0	0	0	0.0014292	0	0	0	1	0.0448631	0.618163	0	3.13549	0.231044	0	1	0
406	2006						0						0											0	0	0		0	1	1	1			0	2.83321		0	0	0
407	2003	11	20.8353	0.45796	0.461046	19.2121	1	0.0292351	0.0632174	20	1	0	0	0.3636	0.000252	2.3979	0.1	0	0				2.07944	0	0	0	0.0020944	0	0	0	0	0.0302851	0.959629	0	5.50533	-0.153274	0	1	0
407	2004	11	20.8999	0.491606	0.404725	19.3054	1	0.158366	0.0369576	20	1	0	0	0.3636	0.000252	2.3979	0.05	0	0				2.19722	0	0	0	0.0014883	0	0	0	0	0.0285313	0.985455	0	5.61313	-0.109682	0	1	0
407	2005	11	21.0703	0.551538	0.307081	19.2462	1	0.310747	0.0312901	20	1	0	0	0.3636	0.000367	2.3979	0	0	0				2.30259	0	0	0	0.0011011	0	0	0	0	0.0233447	0.977436	0	5.60212	-0.0303041	0	1	0
407	2006	11	21.2666	0.609884	0.481463	19.4542	1	-0.0662739	0.0459041	20	1	0	0	0.3636	0.000414	2.3979	0	0	0				2.3979	0	0	0	0.0019703	0	0	0	0	0.0239093	0.966032	0	5.65599	-0.207525	0	1	0
407	2007	11	21.5628	0.677141	0.342744	20.347	0	0.214535	0.0339498	20	1	0	0	0.3636	0.000626	2.3979	0	0	0	8.4	10.629	5.734	2.48491	0	0	0	0.0062994	0	0	0	0	0.0272926	0.972704	0	5.69709	-0.20464	0	1	0
407	2008	11	21.464	0.550517	0.399342	19.0484	0	0.444543	0.215972	20	1	0	0	0.3636	0.000602	2.3979	0	0	0	8.312	10.614	6.448	2.56495	0	0	0	0.0021001	0	0	0	0	0.0305563	1.01429	0	5.74939	-0.187738	0	1	0
407	2009	11	21.6025	0.52568	0.32884	19.6902	0	-0.188613	0.187116	20	1	0	0	0.5455	0.000136	2.3979	0.1	0	0	8.469	10.808	6.184	2.63906	0	0	0	0.0038155	0	0	0	0	0.0425464	1.04778	0	5.83481	-0.396469	0	1	0
407	2010	11	21.8594	0.5325	0.249269	20.43	0	0.474382	0.143248	20	1	0	0	0.5455	0.000122	2.3979	0	0	0	8.711	11.518	6.237	2.70805	0	0	0	0.0027815	0	0	0	0	0.0325	1.0599	0	6.00389	-0.255419	0	1	0
407	2011	11	21.8656	0.552447	0.240675	20.2003	0	0.0632823	-0.0116593	20	1	0	0	0.5455	0.000112	2.3979	0.06	0	0	8.668	11.27	6.445	2.77259	0	0.0508399	1	0.0017682	0	0	0	0	0.0274117	1.02829	0	6.11147	-0.265232	0	1	0
407	2012	11	21.8786	0.585817	0.252364	19.4723	0	-0.0445983	-0.0751383	20	1	0	0	0.3636	0.000104	2.3979	0	0	0	8.908	11.42	6.833	2.83321	0	0.0469649	1	0.0032138	0	0	0	1	0.0376473	1.07651	0	6.14204	-0.258183	0	1	0
407	2013	11	21.9735	0.615876	0.230197	20.2956	0	0.0211081	0.0174202	20	1	0	0	0.3636	9.9e-05	2.3979	0	0	0	9.233	11.778	6.844	2.89037	0	0.0457108	1	0.0026434	0	0	0	1	0.0432144	1.05779	0	6.14419	-0.271832	0	1	0
407	2014	11	22.1349	0.506253	0.104284	20.696	0	0.286407	0.0204207	20	1	0	0	0.3636	0.055249	2.3979	0	0	0	9.477	11.904	8.486	2.94444	0	0	0	0.0023499	0	0	0	0	0.0475137	1.04618	0	6.18415	-0.199941	0	1	0
407	2015	11	22.1468	0.494332	0.160286	20.7942	0	-0.126349	0.0111878	20	1	0	1	0.3636	0.055246	2.3979	0	0	0	9.728	12.035	9.223	2.99573	0	0	0	0.003064	0	0	0	0	0.057541	1.04252	0	6.24028	-0.341917	0	1	0
407	2016	11	22.1825	0.41451	0.203027	20.8041	0	0.055949	-0.094619	3	0	0	0	0.3636	0.04859	2.3979	0.02	0	0	9.191	11.434	9.086	3.04452	0	0	0	0.0032176	0	0	0	0	0.0600077	1.13009	0	4.58497	-0.30294	0	1	0
407	2017	11	22.3417	0.465132	0.209508	20.7636	0	0.444625	0.0934986	3	0	0	1	0.4444	7.1e-05	2.19722	0	0	0	9.494	11.723	8.895	3.09104	0	0	0	0.002508	0	0	0	0	0.0433429	0.968413	0	4.68213	-0.121687	0	1	0
407	2018	11	22.5838	0.574102	0.22808	21.0499	0	0.221487	0.050403	3	0	0	0	0.4	9.3e-05	2.30259	0	0	0	9.732	11.201	9.562	3.13549	0	0	0	0.0011993	0	0	0	0	0.0529137	0.962197	0	4.69135	-0.14089	0	1	0
407	2019	11	22.5965	0.552642	0.243986	21.0292	0	0.143822	0.0535089	3	0	0	0	0.4	9.3e-05	2.30259	0	0	0	10.104	11.161	11.349	3.17805	0	0	0	0.0010759	0	0	0	0	0.0559286	0.957389	0	4.69135	-0.11924	0	1	0
407	2020	11	22.6332	0.570321	0.265286	20.9805	0	-0.140591	0.0662515	3	0	0	0	0.4	9.3e-05	2.30259	0.035	0	0	10.468	11.624	12.395	3.21888	0	0	0	0.0012892	0	0	0	0	0.0490609	0.937376	0	4.82831	-0.275893	0	1	0
407	2021	11	22.6746	0.570659	0.269456	21.1242	0	-0.0106038	0.0517325	3	0	0	0	0.3333	8.8e-05	2.19722	0.02	2	0	10.845	12.107	13.537	3.2581	0	0	0	0.0012932	0	0	0	0	0.0546025	0.984846	0	4.85981	-0.32694	0	1	0
408	2003	1	20.8805	0.591831	0.140738	19.0816	0	-0.459047	0.0589626	21	0	0	0	0.375	0	2.07944	0	2	0				2.07944	0	0	0	0.0013089	0	0	0	0	0.0360338	1.03903	0	5.93224	-0.487077	0	1	0
408	2004	1	20.796	0.569306	0.149696	18.8926	0	0.046565	-0.101017	21	0	0	0	0.4286	0	1.94591	0	0	0				2.19722	0	0	0	0.0008694	0	0	0	0	0.0188988	1.20806	0	6.01127	-0.704842	0	1	0
408	2005	1	20.8684	0.683085	0.197521	19.3573	0	-0.0066886	-0.415798	21	0	0	0	0.4286	0	1.94591	0	0	0				2.30259	0	0	0	0.0010989	0	0	0	0	0.0194009	1.48057	0	6.01616	-0.590083	0	1	0
408	2012	1	19.9271	0.607177	0.129299	15.6501	0	-0.848111	0.52392	5	0	0	0	0.3333	0	2.19722	0	0	0	6.622	9.859	3.111	2.83321	0	0	0	0.0110645	0	0	0	1	0	0.572278	0	5.02388	0.984441	0	1	0
408	2013	1	20.173	0.664357	0.0937969	14.9116	0	4.79216	-0.120701	5	0	0	1	0.3333	0	2.19722	0	0	0	6.859	10.783	3.296	2.89037	0	0	0	0.0077806	0	0	0	1	0.0013566	1.10372	0	5.03695	-0.189605	0	1	0
408	2014	1	19.939	0.69855	0.0465618	15.4915	0	-0.705903	-0.972294	5	0	0	0	0.375	5e-06	2.07944	0	0	0	6.969	10.841	5.658	2.94444	0	0	0	0.0193814	0	0	0	1	0.0004186	1.88101	0	5.02388	-0.56036	0	1	0
408	2015	1	19.9552	0.833984	0.0436246	14.4644	0	1.11674	-0.489475	5	0	0	0	0.375	5e-06	2.07944	0	0	0	7.592	11.04	7.338	2.99573	0	0	0	0.064963	0	0	0	1	0.0004789	1.46086	0	5.03695	1.56107	0	1	0
408	2017	1	22.7703	0.156207	0.422152	16.8112	0	0.219101	0.456853	20	1	0	0	0.3333	0.10874	2.19722	0	0	0	7.637	11.008	6.996	3.09104	0	0	0	0.0054003	0	0	0	1	0.157815	0.547446	0	6.45991	0.0779784	0	1	0
408	2018	1	22.9624	0.207796	0.336843	0	0	-0.155242	0.380536	20	1	0	0	0.3333	0.108751	2.19722	0.3	0	0	8.104	10.827	8.119	3.13549	0	0	0	0.0030087	0	0	0	1	0.173904	0.623825	0	6.47543	1.21637	0	1	0
408	2019	1	22.9811	0.180743	0.395504	21.662	1	-0.229959	0.228245	20	1	0	0	0.3333	1.1e-05	2.19722	0	0	0	8.493	10.956	10.855	3.17805	0	0	0	0.0018783	0	0	0	1	0.179389	0.763155	0	6.52796	-0.0690586	0	1	0
408	2021	1	23.0864	0.110191	0.304724	21.6595	1	0.903136	0.495832	20	1	0	0	0.3333	8e-06	2.19722	0	0	0	8.946	12.055	14.514	3.2581	0	0	0	0.0085477	0	0	0	1	0.0125201	0.554055	0	6.76504	0.512335	0	1	0
409	2013	15	21.2981	0.383685	0.275862	18.4216	0	0.367785	0.417963	2	1	1	0	0.3333	0	2.19722	0	1	0	10.237	11.893	8.758	2.89037	0	0	0	0.0055639	0	0	0	1	0.0436305	0.61443	0	4.18966	0.0238999	0	1	0
409	2014	15	21.9208	0.617375	0.231516	19.5652	0	-0.223428	-0.0776423	2	1	1	0	0.3333	0	2.19722	0	1	0	10.445	11.991	11.546	2.94444	0	0	0	0.0038011	0	0	0	1	0.0502356	1.08139	0	4.26268	-0.541361	0	1	0
409	2015	15	22.4596	0.727898	0.171878	20.4199	0	5.98762	0.0923797	2	1	1	0	0.3333	1e-06	2.19722	0	1	0	11.076	12.171	11.574	2.99573	0	0	0	0.0039235	0	0	0	0	0.0171123	0.909813	0	4.31749	-0.523775	0	1	0
409	2016	15	22.5475	0.78185	0.154107	19.6935	0	-0.0009872	-0.0905562	18	0	1	0	0.3333	0	2.19722	0	1	0	10.49	12.094	11.209	3.04452	0	0	0	0.0049643	0	0	0	1	0.0311447	1.09056	0	3.21888	-0.413012	0	1	0
409	2017	15	22.5106	0.818473	0.176046	20.3371	0	-0.354984	-0.165785	18	0	1	0	0.3333	0	2.19722	0	1	0	10.61	12.196	11.195	3.09104	0	0	0	0.0024691	0	0	0	1	0.0429366	1.22735	0	3.17805	-0.620501	0	1	0
409	2021	15	20.905	0.499622	0.156263	12.5775	0	-0.765096	0.0970592	8	0	1	0	0.3333	0	2.19722	0	1	0	12.014	12.962	15.615	3.2581	0	0	0	0.0056616	0	0	0	0	0.0193379	0.859379	0	5.96358	-0.500912	0	1	0
410	2003	3	22.1244	0.794855	0.297549	18.9925	0	0.630537	0.0046575	21	0	1	0	0.3333	8e-06	2.19722	0	1	0				2.07944	0	0	0	0.0032216	0	0	0	0	0.0444926	1.00172	0	5.93224	-0.437059	0	1	0
410	2004	3	22.2311	0.802965	0.264938	20.1271	0	0.775544	0.0248572	21	0	1	0	0.3333	8e-06	2.19722	0	1	0				2.19722	0	0	0	0.0023904	0	0	0	0	0.0450636	0.978883	0	6.01127	-0.351387	0	1	0
410	2005	3	22.3861	0.790395	0.192682	20.4179	0	0.397427	0.0400309	21	0	1	0	0.3333	6e-06	2.19722	0	1	0				2.30259	0	0	0	0.0023962	0	0	0	0	0.0383063	0.965256	0	6.01616	-0.337757	0	1	0
410	2006	3	22.4325	0.77473	0.160377	19.287	1	0.215026	0.0486696	21	0	1	0	0.375	5e-06	2.07944	0	1	0				2.3979	0	0	0	0.0054921	0	0	0	0	0.0411741	0.954907	0	6.07993	-0.34181	0	1	0
410	2007	3	22.7146	0.815746	0.150781	18.8638	1	0.113527	0.0200695	21	0	1	0	0.3333	5e-06	2.19722	0.05	1	1	8.178	9.021	5.715	2.48491	0.0285261	0	0	0.0082561	0	0	0	0	0.0484968	0.979298	1	6.18208	-0.501729	0	0	0
410	2008	3	22.9563	0.851519	0.161011	18.5327	1	0.112526	-0.01923	21	0	1	0	0.3333	4e-06	2.19722	0	1	0	8.26	9.336	6.266	2.56495	0	0.100268	1	0.0018982	0	0	0	0	0.0445736	1.01905	0	6.2186	-0.519998	0	1	1
410	2009	3	22.9156	0.841649	0.157215	20.7799	1	-0.0867359	0.0046893	21	0	1	0	0.3333	4e-06	2.19722	0	1	0	8.463	9.969	6.496	2.63906	0	0.0576136	1	0.0043538	0	0	0	0	0.0704725	0.99531	0	6.32256	-0.68958	0	1	1
410	2010	3	23.073	0.852209	0.149737	20.593	0	0.346167	0.0036788	21	0	1	0	0.3333	4e-06	2.19722	0	1	0	8.539	10.564	4.889	2.70805	0	0.0258714	1	0.0042603	0	0	0	0	0.0785649	0.996472	0	6.58202	-0.448718	0	1	1
410	2011	3	23.2373	0.868213	0.116016	19.4476	1	0.194342	0.0081435	21	0	1	0	0.3333	1.1e-05	2.19722	0	1	0	8.161	10.314	5.057	2.77259	0	0.0500437	1	0.0023048	0	0	0	0	0.0661694	0.991952	0	6.7093	-0.4919	0	1	1
410	2012	3	23.2976	0.875378	0.100156	19.6526	0	-0.189782	0.0016436	21	0	1	0	0.3636	1e-05	2.3979	0.06	1	0	8.052	10.625	6.933	2.83321	0	0.0491563	1	0.0020647	0	0	0	0	0.0800355	0.99855	0	6.79794	-0.824426	0	1	1
410	2013	3	23.5189	0.833668	0.127449	19.5733	1	-0.0523725	-0.0057892	21	0	1	0	0.3333	1.1e-05	2.19722	0	1	0	8.486	11.001	6.996	2.89037	0	0.0581155	1	0.0016331	0	0	0	0	0.0809406	1.00565	0	6.81564	-0.817014	0	1	1
410	2014	3	23.7263	0.863882	0.0949123	21.6294	1	0.05907	-0.0064797	21	0	1	0	0.3333	3e-06	2.19722	0	1	1	8.625	10.96	7.615	2.94444	0.0042687	0.0577379	1	0.0034976	0	0	0	0	0.0757068	1.0063	0	6.8742	-0.81583	0	0	0
410	2015	3	23.8274	0.89864	0.0821429	22.4753	1	-0.183116	-0.125636	21	0	1	0	0.3333	2e-06	2.19722	0.02	1	0	8.575	10.605	7.369	2.99573	0	0.0464124	1	0.008477	0	0	0	0	0.108966	1.1253	0	6.94505	-1.16982	0	1	1
410	2016	3	23.934	0.966771	0.113821	22.4439	1	-0.0219471	-0.244179	21	0	1	0	0.3333	2e-06	2.19722	0	1	1	8.217	8.507	7.581	3.04452	0.0015418	0.0301041	1	0.0124106	0	0	0	0	0.121902	1.24456	0	7.03878	-1.02586	0	0	0
410	2018	3	23.7384	0.992637	0.167716	21.4688	0	0.19709	-0.15375	21	0	1	0	0.4286	3e-06	1.94591	0	1	0	8.753	9.767	7.69	3.13549	0	0.0096958	1	0.0321669	0	0	0	0	0.0922616	1.15946	0	7.18539	-0.78122	0	0	1
411	2005	7	20.7336	0.812502	0.0899486	16.0341	1	0.187905	0.0100923	5	0	1	0	0.375	0	2.07944	0	1	1				2.30259	0.0201388	0	0	0.0027072	0	0	0	1	0.0135885	0.992927	0	4.57471	0.283032	0	0	0
411	2006	7	20.8559	0.810893	0.0774456	17.1494	1	0.107788	0.0107212	5	0	1	0	0.375	0	2.07944	0	1	1				2.3979	0.0180151	0	0	0.0025514	0	0	0	0	0.0150779	0.991482	0	4.58497	0.251376	0	0	0
411	2007	7	20.989	0.794352	0.0515383	14.1268	1	0.233476	0.0137586	5	0	1	0	0.375	0	2.07944	0	1	1	9.966	11.399	8.772	2.48491	0.0180151	0	0	0.0056716	0	0	0	0	0.015666	0.986117	0	4.57471	0.208587	0	0	0
411	2008	7	21.1096	0.808319	0.0722633	15.1031	1	0.211841	0.0131271	5	0	1	0	0.3333	2.4e-05	2.19722	0	1	0	9.009	11.415	9.037	2.56495	0	0	0	0.0029492	0	0	0	0	0.0157392	0.98698	0	4.58497	0.240302	0	0	1
411	2009	7	21.3376	0.812174	0.0578984	14.1192	1	0.238658	0.0168519	5	0	1	0	0.3333	2.4e-05	2.19722	0	1	0	9.021	11.346	8.566	2.63906	0	0	0	0.0043081	0	0	0	0	0.0134506	0.982692	0	4.59512	0.234887	0	0	1
411	2010	7	21.6259	0.81415	0.0452794	13.177	1	0.307485	0.0169855	5	0	1	0	0.3333	2.4e-05	2.19722	0	1	0	9.612	12.368	9.301	2.70805	0	0	0	0.0046894	0	0	0	0	0.0152316	0.982913	0	4.7185	0.202176	0	0	1
411	2011	7	22.0259	0.750787	0.0518519	0	1	0.284428	0.061171	5	0	1	0	0.3333	2.4e-05	2.19722	0	1	0	9.666	11.787	9.422	2.77259	0	0	0	0.0022083	0	0	0	0	0.0169974	0.985699	0	4.82028	0.166473	0	0	1
411	2012	7	22.1367	0.745088	0.0473795	0	1	0.242026	0.0182435	5	0	1	0	0.3333	0	2.19722	0	1	0	9.86	11.806	10.571	2.83321	0	0	0	0.0016691	0	0	0	0	0.0174701	0.982287	0	5.02388	0.12165	0	0	1
411	2013	7	22.2914	0.740446	0.0458557	17.2996	1	0.168022	0.0189715	5	0	1	0	0.3333	0	2.19722	0	1	0	10.053	11.889	10.662	2.89037	0	0	0	0.0017709	0	0	0	0	0.0180455	0.984289	0	5.03695	0.110928	0	0	1
411	2014	7	22.3741	0.737726	0.0538734	16.6002	0	0.137801	0.0126854	5	0	1	0	0.3333	0	2.19722	0	1	0	10.335	11.943	12.05	2.94444	0	0	0	0.0032436	0	0	0	0	0.0175506	0.987413	0	5.02388	0.0774992	0	0	1
411	2015	7	22.5356	0.752556	0.0433013	15.851	0	0.0989516	0.0135835	5	0	1	0	0.3333	0.000162	2.19722	0	1	0	10.492	11.933	13.58	2.99573	0	0	0	0.0036396	0	0	0	0	0.0160843	0.986434	0	5.03695	0.0785785	0	0	1
411	2016	7	22.6673	0.757153	0.068068	17.0266	0	0.115792	0.0150553	5	0	1	0	0.3333	0.000227	2.19722	0	1	0	10.43	11.866	12.968	3.04452	0	0	0	0.0027019	0	0	0	0	0.0167046	0.984954	0	5.04986	0.0526178	0	0	1
411	2017	7	22.9297	0.790254	0.0613074	18.2608	0	0.0956118	0.0144073	5	0	1	0	0.375	0.000198	2.07944	0	1	0	10.56	12.064	12.573	3.09104	0	0	0	0.0021668	0	0	0	0	0.0209174	0.986104	0	5.09375	0.0247712	0	0	1
411	2018	7	22.9197	0.768319	0.0592744	19.8419	0	0.0838199	0.014925	5	0	1	0	0.3333	0.000205	2.19722	0	1	0	10.802	12.087	12.833	3.13549	0	0	0	0.0012586	0	0	0	0	0.0262461	0.985582	0	5.09987	-0.0467807	0	0	1
411	2019	7	23.1	0.72408	0.0516418	19.3511	0	0.200506	0.0189921	5	0	1	0	0.3333	0.000139	2.19722	0.13	1	0	10.827	12.138	13.134	3.17805	0	0	0	0.0010196	0	0	0	0	0.0267029	0.984169	0	5.11199	-0.0377161	0	0	1
411	2020	7	23.1437	0.715043	0.0479557	20.1474	0	0.0165554	0.0187229	5	0	1	0	0.375	0.000139	2.07944	0.061001	1	0	11.137	12.489	14.438	3.21888	0	0	0	0.0015049	0	0	0	0	0.0224885	0.982233	0	5.23644	-0.0780514	0	0	1
411	2021	7	23.2284	0.712904	0.0651058	20.6078	0	0.0688884	0.0209036	5	0	1	0	0.375	0.004554	2.07944	0.065	1	0	11.456	12.85	15.871	3.2581	0	0	0	0.0010649	0	0	0	0	0.0225712	0.980271	0	5.23111	-0.0856125	0	0	1
413	2003	1	21.0684	0.507545	0.134279	20.5229	0	0.50866	0.326408	21	0	1	0	0.3333	3.9e-05	2.19722	0	1	1				2.07944	0.0210161	0	0	0.0017864	0	0	0	0	0.0138607	1.37289	1	5.93224	-0.497099	0	0	0
413	2004	1	21.0194	0.457796	0.128845	20.5416	0	0.396001	0.212573	21	0	1	0	0.4286	3.8e-05	1.94591	0	1	1				2.19722	0.0219184	0	0	0.0017468	0	0	0	0	0.0232441	1.23572	1	6.01127	-0.630077	0	0	0
413	2005	1	20.5478	0.659061	0.188932	19.8201	0	-0.302732	-5.62558	21	0	1	0	0.4286	3.8e-05	1.94591	0	1	1				2.30259	0.0223198	0	0	0.0027602	0	0	0	0	0.0237006	1.64169	1	6.01616	-0.50997	0	0	0
413	2006	1	19.814	0.480125	0.384577	0	0	-0.234065	-1.63626	21	0	1	0	0.4286	4.1e-05	1.94591	0	1	1				2.3979	0.0138845	0	0	0.0039596	0	0	0	0	0.0070331	1.34373	1	6.07993	-0.56781	0	0	0
413	2008	1	19.8228	0.347825	0.310752	12.2061	0	-0.100447	0.0252262	21	0	1	0	0.4286	4.1e-05	1.94591	0	1	1	6.727	8.83	4.267	2.56495	0.0239812	0	0	0.0044527	0	0	0	0	0.0112332	0.974774	1	6.2186	-0.243076	0	0	0
413	2009	1	19.7131	0.362231	0.305173	11.9184	0	-0.697712	-0.522587	21	0	1	0	0.4286	4.1e-05	1.94591	0	1	1	6.939	9.649	3.996	2.63906	0.0375235	0	0	0.0112591	0	0	0	0	0.0265022	1.52259	1	6.32256	-0.664858	0	0	0
413	2010	1	19.7421	0.363774	0.262295	11.9184	0	0.263007	-0.116626	21	0	1	0	0.4286	3.2e-05	1.94591	0	1	1	6.459	8.711	2.654	2.70805	0.0198444	0	0	0.016683	0	0	0	0	0.0204646	1.11663	1	6.58202	-0.579245	0	0	0
413	2011	1	19.7401	0.305501	0.141393	11.9184	0	0.332753	0.142362	21	0	0	0	0.4286	3.2e-05	1.94591	0	0	1	6.406	9.512	2.741	2.77259	0.0522752	0	0	0.011818	0	0	0	0	0.0075473	0.857638	1	6.7093	-0.467197	0	0	0
413	2012	1	21.4468	0.755861	0.0244349	20.5003	0	6.45925	0.388968	21	0	0	0	0.4286	3.2e-05	1.94591	0	0	1	6.622	9.859	3.111	2.83321	0.0375083	0	0	0.0067356	0	0	0	0	0.0057266	0.611032	1	6.79794	-1.10224	0	0	0
413	2013	1	22.9242	0.349694	0.0156215	21.5562	0	0.196378	0.428059	21	0	0	0	0.4286	1.1e-05	1.94591	0	0	0	6.859	10.783	3.296	2.89037	0	0.0009935	1	0.0023143	0	0	0	0	0.0087636	0.571941	0	6.81564	-1.65057	0	1	1
413	2014	1	23.2464	0.480613	0.157101	21.9964	0	1.30003	0.300484	21	0	0	0	0.4286	0.000405	1.94591	0	0	1	6.969	10.841	5.658	2.94444	0.0026993	0.0164724	1	0.0028569	0	0	0	0	0.0069165	0.699516	0	6.8742	-0.70156	0	0	0
413	2015	1	24.0836	0.49437	0.239601	22.7203	0	1.16955	0.230787	21	0	0	0	0.4286	0.00019	1.94591	0.1	0	0	7.592	11.04	7.338	2.99573	0	0.0636128	1	0.0022355	0	0	0	1	0.009665	0.770105	0	6.94505	-0.252973	0	1	1
413	2016	1	24.5697	0.507345	0.191182	23.3506	0	0.484088	0.17041	21	0	0	0	0.4286	4.6e-05	1.94591	0.069998	0	0	7.201	9.942	7.098	3.04452	0	0.0643789	1	0.0022891	0	0	0	1	0.0092804	0.82967	0	7.03878	-0.462232	0	1	1
413	2017	1	24.9381	0.526364	0.163874	23.4869	1	1.51204	0.131472	21	0	0	0	0.5	3.9e-05	1.79176	0.07	0	0	7.637	11.008	6.996	3.09104	0	0.059785	1	0.0016035	0	0	0	1	0.0119937	0.892475	0	7.15929	-0.470905	0	1	1
413	2018	1	25.0079	0.539472	0.13275	23.3028	1	0.627314	0.0966855	21	0	0	1	0.4286	3.9e-05	1.94591	0.07	0	0	8.104	10.827	8.119	3.13549	0	0.0835149	1	0.0007378	0	0	0	1	0.0118559	0.915145	0	7.18539	-0.570998	0	1	1
413	2019	1	24.9393	0.534897	0.140427	22.6917	1	-0.378671	-0.0711162	21	0	0	0	0.4286	2.5e-05	1.94591	0.07	0	1	8.493	10.956	10.855	3.17805	0.0095387	0.0656248	1	0.0005843	0	0	0	1	0.0213542	1.00263	0	7.25276	-0.696632	0	0	0
413	2020	1	24.895	0.558631	0.146276	22.4585	1	-0.597875	-0.434664	21	0	0	0	0.4286	0	1.94591	0	0	1	8.717	11.492	12.552	3.21888	0.0025627	0.0267623	1	0.0004903	0	0	0	1	0.0211585	1.30091	0	7.51969	-0.611255	0	0	0
413	2021	1	24.8582	0.586016	0.118115	22.2662	0	-0.201001	-0.534797	21	0	0	0	0.4286	0	1.94591	0	0	0	8.946	12.055	14.514	3.2581	0	0.0712378	1	0.0004767	0	0	0	1	0.0244262	1.3462	0	7.51698	-0.633505	0	0	1
415	2003	27	21.0844	0.652569	0.523326	19.4468	0	0.318484	-0.205419	4	0	1	0	0.4286	0.000331	1.94591	0	1	0				2.07944	0	0	0	0.0021047	0	0	0	1	0.0423982	1.17976	0	3.21888	-0.378743	0	1	0
415	2004	27	20.7149	0.531511	0.320889	19.129	0	0.0267275	0.0376675	4	0	1	0	0.4286	0.000331	1.94591	0	0	0				2.19722	0	0	0	0.0018118	0	0	0	0	0.048679	1.05992	0	3.33221	-0.310378	0	1	0
415	2005	27	20.7575	0.547908	0.311372	18.736	0	-0.136813	0.0341068	4	0	0	0	0.4286	0.000327	1.94591	0	0	0				2.30259	0	0	0	0.0014654	0	0	0	0	0.0238403	1.00269	0	3.29584	-0.303684	0	1	0
415	2006	27	20.8685	0.550565	0.258232	19.4349	0	-0.186468	0.0723561	4	0	0	1	0.4286	0.000777	1.94591	0	0	0				2.3979	0	0	0	0.0016529	0	0	0	0	0.0315929	1.09066	0	3.43399	-0.339143	0	1	0
415	2007	27	20.8945	0.572603	0.240847	18.8331	0	0.410508	0.0596514	4	0	0	0	0.4286	0.000669	1.94591	0	0	0	5.575	5.035	2.95	2.48491	0	0	0	0.0059332	0	0	0	0	0.0144817	0.988792	0	3.55535	-0.444995	0	1	0
415	2008	27	20.8108	0.654682	0.288164	18.8189	0	-0.313273	-0.346246	4	0	0	0	0.4286	0.000588	1.94591	0	0	0	4.718	4.866	3.473	2.56495	0	0	0	0.0033626	0	0	0	0	0.0077004	1.33397	0	3.55535	-0.82914	0	1	0
415	2009	27	20.8664	0.745751	0.288858	18.8582	0	0.0732004	-0.225318	4	0	0	1	0.4286	0.000182	1.94591	0	0	0	4.741	4.617	3.031	2.63906	0	0	0	0.0091315	0	0	0	0	0.0015088	1.17701	0	3.71357	-0.499184	0	1	0
415	2011	27	23.6473	0.541802	0.0001656	22.7979	1	2.34312	0.423676	11	0	0	0	0.3333	0	2.19722	0	0	0	3.538	4.545	1.572	2.77259	0	0	0	0.0009878	0	0	0	1	0.0073112	0.576324	0	3.29584	-7.43403	0	1	0
415	2012	27	24.1245	0.680917	0.281592	23.4197	1	1.33177	0.302499	11	0	0	0	0.2727	1.5e-05	2.3979	0	0	0	3.359	4.524	2.483	2.83321	0	0.411386	1	0.0008711	0	0	0	1	0.0137786	0.697414	0	3.04452	-8.46483	0	1	0
415	2013	27	24.7685	0.853207	0.445921	24.1404	1	1.55895	0.227738	11	0	0	0	0.3333	8.3e-05	2.19722	0	0	0	3.58	4.958	2.846	2.89037	0	0.523365	1	0.0011973	0	0	0	1	0.0081509	0.772806	0	3.13549	0.414857	0	1	0
415	2014	27	24.9387	0.81397	0.403033	24.2508	1	0.074565	0.180164	11	0	0	0	0.3333	5.9e-05	2.19722	0.15	0	0	4.076	5.476	3.661	2.94444	0	0.587797	1	0.0019253	0	0	0	1	0.0085522	0.823259	0	3.13549	0.225651	0	1	0
415	2015	27	25.6053	0.75331	0.362893	24.9453	1	0.409674	0.190694	11	0	0	0	0.3333	4.5e-05	2.19722	0.1	0	0	4.862	6.06	4.161	2.99573	0	0.626239	2	0.0009837	0.0184854	0	0	1	0.0060591	0.816653	0	3.33221	0.372806	0	1	0
415	2016	27	26.1015	0.825801	0.541393	25.5987	1	1.51139	0.123465	11	0	0	1	0.3333	2.6e-05	2.19722	0	0	0	4.448	4.23	3.349	3.04452	0	0.736927	2	0.0011718	0.033463	0	0	1	0.0050643	0.892789	0	3.73767	0.446944	0	1	0
415	2017	27	26.4284	0.882112	0.600205	25.9563	1	0.481368	0.113717	11	0	0	1	0.3333	9e-05	2.19722	0.05	0	0	5.293	6.978	3.667	3.09104	0	0.781524	2	0.0010059	0.0428585	0	0	1	0.0048941	0.896499	0	3.89182	0.58075	0	1	0
415	2018	27	26.3786	0.807245	0.636742	25.8278	1	0.149059	0.0655423	11	0	0	0	0.3333	0.000217	2.19722	0.06	0	0	5.32	6.935	3.915	3.13549	0	0.849469	2	0.0004041	0.0219716	0	0	1	0.0047101	0.956716	0	3.93183	0.488139	0	1	0
415	2019	27	26.305	0.794469	0.747625	25.8733	1	-0.0602546	0.0974014	11	0	0	0	0.3333	0.000217	2.19722	0	0	0	5.448	7.239	7.83	3.17805	0	0.850422	2	0.0004306	0.015156	0	0	1	0.0048029	0.905525	0	3.98898	0.857165	0	1	0
415	2020	27	26.2456	0.833929	0.751115	25.8224	1	-0.293407	-0.358705	11	0	0	0	0.3333	0.000217	2.19722	0	0	0	5.784	2.909	8.576	3.21888	0	0	0	0.0003572	0.0254194	0	0	1	0.0033472	1.0067	0	4.14314	0.790006	0	1	0
415	2021	27	26.2376	0.839347	0.762777	25.8292	0	-0.0228724	-0.0591586	11	0	0	0	0.3333	0.000217	2.19722	0	0	0	6.141	1.169	9.394	3.2581	0	0.880635	1	0.0004513	0	0	0	1	0.0038714	0.976197	0	4.20469	1.12212	0	1	0
416	2003	11	20.3678	0.19935	0.177394	18.7897	0	0.287578	0.327432	19	0	0	0	0.375	0	2.07944	0.115	0	0				2.07944	0	0	0	0.0063129	0	0	0	1	0.224065	0.641618	0	4.64439	0.514644	0	1	0
416	2004	11	20.6106	0.201793	0.132384	19.2612	0	-0.0381073	0.295538	19	0	0	0	0.4286	4.9e-05	1.94591	0.12	0	0				2.19722	0	0	0	0.0046256	0	0	0	1	0.320302	0.677476	0	4.7185	0.555631	0	1	0
416	2005	11	20.913	0.254805	0.232689	19.0202	0	0.789757	0.125241	19	0	0	0	0.3333	4.9e-05	2.19722	0	0	0				2.30259	0	0	0	0.0013051	0	0	0	1	0.255904	0.891194	0	4.7362	0.39833	0	1	0
416	2006	11	20.8673	0.213825	0.120815	19.1693	0	0.117137	0.044193	19	0	0	0	0.4286	5.8e-05	1.94591	0	0	0				2.3979	0	0	0	0.001564	0	0	0	1	0.306747	0.954541	0	4.78749	0.305681	0	1	0
416	2007	11	20.5412	0.176653	0.083731	12.4782	0	-0.267655	0.0211046	19	0	0	0	0.5	0	0.693147	0	0	0	8.4	10.629	5.734	2.48491	0	0	0	0.0090825	0	0	0	1	0.224847	1.02845	0	4.83628	0.105381	0	1	0
416	2008	11	20.5449	0.194119	0.0809207	12.3164	0	-0.187944	-0.020523	19	0	0	0	0.4	0	1.60944	0	0	0	8.312	10.614	6.448	2.56495	0	0	0	0.002911	0	0	0	1	0.05958	0.957776	0	4.83628	-0.012814	0	1	0
416	2009	11	20.7026	0.241461	0.150849	17.9025	0	0.000902	0.149725	19	0	0	0	0.3333	0	2.19722	0	0	0	8.469	10.808	6.184	2.63906	0	0	0	0.0062851	0	0	0	1	0.0450032	0.968439	0	4.8828	-0.0915301	0	1	0
416	2010	11	20.7157	0.232765	0.141079	17.5551	0	0.125307	0.0534808	5	0	0	0	0.375	0	2.07944	0	0	0	8.711	11.518	6.237	2.70805	0	0	0	0.0050223	0	0	0	1	0.0369911	0.948449	0	4.7185	-0.0782765	0	1	0
416	2011	11	20.6151	0.121643	0.0653442	12.5845	0	-0.0306279	0.107455	5	0	0	0	0.3333	0	2.19722	0	0	0	8.668	11.27	6.445	2.77259	0	0	0	0.0033871	0	0	0	1	0.0381148	0.919626	0	4.82028	-0.0971361	0	1	0
416	2012	11	20.6842	0.118874	0.0568135	12.7968	0	-0.292239	0.211974	5	0	0	0	0.3333	0	2.19722	0	0	0	8.908	11.42	6.833	2.83321	0	0	0	0.0034586	0	0	0	1	0.0538382	0.925697	0	5.02388	-0.178836	0	1	0
416	2013	11	20.6564	0.119955	0.0550926	12.3984	0	-0.0071702	0.0515197	5	0	0	0	0.3333	0	2.19722	0.05	0	0	9.233	11.778	6.844	2.89037	0	0	0	0.0044068	0	0	0	0	0.0562753	0.927949	0	5.03695	-0.204746	0	1	0
416	2014	11	20.6566	0.0497812	0.0486346	0	1	-0.108274	0.285415	5	0	0	0	0.3333	0.000177	2.19722	0	0	0	9.477	11.904	8.486	2.94444	0	0	0	0.0049303	0	0	0	1	0.0573014	0.942023	0	5.02388	-0.303655	0	1	0
417	2003	8	21.2309	0.570449	0.372535	18.4556	0	0.207056	0.0332392	5	0	1	0	0.3636	0.00018	2.3979	0.1	1	0				2.07944	0	0	0	0.0011314	0	0	0	0	0.0277093	0.971495	0	4.58497	-0.0349799	0	1	0
417	2004	8	21.3542	0.575696	0.369434	19.1806	0	0.464806	0.0262383	5	0	1	0	0.3636	0.00018	2.3979	0	1	0				2.19722	0	0	0	0.000973	0	0	0	0	0.0277824	0.982879	0	4.58497	-0.0380163	0	1	0
417	2005	8	21.4537	0.596986	0.38653	18.6869	0	0.200717	0.025603	5	0	1	0	0.3636	0.000138	2.3979	0.1	1	0				2.30259	0	0	0	0.001002	0	0	0	0	0.0270621	0.986107	0	4.57471	-0.006783	0	1	0
417	2006	8	21.567	0.620921	0.353874	18.8831	0	0.291078	0.0304788	5	0	1	0	0.3636	0.000158	2.3979	0.1	1	0				2.3979	0	0	0	0.0013957	0	0	0	0	0.0253828	0.987031	0	4.58497	0.0272977	0	1	0
417	2007	8	21.6352	0.595032	0.28798	18.5174	0	0.230375	0.0536327	5	0	1	0	0.3636	0.000156	2.3979	0.1	1	0	7.421	8.679	4.379	2.48491	0	0	0	0.0042281	0	0	0	0	0.0242212	0.952874	0	4.57471	0.0348551	0	1	0
417	2008	8	21.9295	0.644617	0.295613	18.3535	0	0.271389	0.046138	5	0	1	0	0.3636	0.000151	2.3979	0.15	1	0	7.294	8.718	5.027	2.56495	0	0	0	0.002673	0	0	0	0	0.0256435	0.952028	0	4.58497	0.0783377	0	1	0
417	2009	8	22.0299	0.645623	0.273913	18.1978	0	0.166876	0.0655663	5	0	1	0	0.2222	9.6e-05	2.19722	0.15	1	0	7.476	9.155	5.965	2.63906	0	0	0	0.0053762	0	0	0	0	0.0265176	0.942075	0	4.59512	0.0329858	0	1	0
417	2010	8	22.2214	0.630959	0.217885	18.1083	0	0.199865	0.06732	5	0	1	1	0.3636	9.6e-05	2.3979	0.1	1	0	7.676	10.139	6.249	2.70805	0	0	0	0.0056373	0	0	0	0	0.0270282	0.937219	0	4.7185	0.0161358	0	1	0
417	2011	8	22.5432	0.565579	0.151449	18.0147	0	0.210966	0.0888676	5	0	1	1	0.3636	8.9e-05	2.3979	0.1	1	0	7.783	10.032	7.775	2.77259	0	0	0	0.0027401	0	0	0	0	0.0301048	0.933147	0	4.82028	-0.0452417	0	1	0
417	2012	8	22.62	0.539711	0.167664	18.8695	0	0.0647869	0.0662209	5	0	1	1	0.4	8.9e-05	2.30259	0.12	1	0	7.999	10.211	7.235	2.83321	0	0	0	0.0017771	0	0	0	0	0.0346399	0.935048	0	5.02388	-0.128655	0	1	0
417	2013	8	22.7405	0.540901	0.135621	18.9566	0	0.088354	0.0615623	5	0	1	0	0.3636	8.8e-05	2.3979	0.1	1	1	8.273	10.704	7.29	2.89037	0.011056	0	0	0.0014168	0	0	0	0	0.0329951	0.941409	0	5.03695	-0.141642	0	0	0
417	2014	8	22.7964	0.532677	0.137951	18.4091	0	0.0062732	0.0591133	5	0	1	0	0.3636	6.5e-05	2.3979	0.18	1	0	8.839	11.029	9.186	2.94444	0	0	0	0.0017403	0	0	0	0	0.036469	0.941949	0	5.02388	-0.20231	0	0	1
417	2015	8	22.8389	0.530825	0.159966	18.3856	0	-0.0207981	0.0460251	5	0	1	0	0.3636	6.5e-05	2.3979	0.18	1	0	8.947	11.232	7.632	2.99573	0	0	0	0.0021903	0	0	0	0	0.0394789	0.955046	0	5.03695	-0.243637	0	0	1
417	2016	8	22.9452	0.551745	0.151084	20.0001	0	-0.0029631	0.0506747	5	0	1	0	0.4	6.5e-05	2.30259	0.12	1	0	8.49	10.986	7.962	3.04452	0	0	0	0.0016275	0	0	0	0	0.0406101	0.951847	0	5.04986	-0.23866	0	0	1
417	2017	8	23.0354	0.572341	0.168826	20.0705	0	0.0671818	0.0414113	5	0	1	0	0.3636	0	2.3979	0.15	1	0	8.738	11.19	8.304	3.09104	0	0	0	0.0014576	0	0	0	0	0.0428475	0.964062	0	5.09375	-0.263009	0	0	1
417	2018	8	23.0757	0.575794	0.205638	19.9089	0	0.0281067	0.0420644	5	0	1	0	0.3636	0	2.3979	0.15	1	0	8.859	11.049	8.582	3.13549	0	0	0	0.0007573	0	0	0	0	0.0435232	0.960898	0	5.09987	-0.277705	0	0	1
417	2019	8	23.1047	0.562743	0.197775	20.0201	0	0.0212151	0.036592	5	0	1	0	0.3636	0	2.3979	0.15	1	0	9.194	11.074	11.515	3.17805	0	0	0	0.0008126	0	0	0	0	0.0467238	0.967365	0	5.11199	-0.39354	0	0	1
417	2020	8	23.1326	0.564571	0.182153	19.9553	0	-0.419745	0.0447908	5	0	1	0	0.4444	0	2.19722	0.08	1	0	9.528	11.545	13.601	3.21888	0	0	0	0.0007759	0	0	0	0	0.0781354	0.96948	0	5.23644	-0.365877	0	0	1
417	2021	8	23.28	0.609406	0.146737	21.0456	0	0.0012716	0.0568049	5	0	1	0	0.4444	0	2.19722	0.06	1	0	9.875	12.036	16.064	3.2581	0	0	0	0.0006829	0	0	0	0	0.0726372	0.962685	0	5.23111	-0.319348	0	0	1
418	2004	6	21.8602	0.609091	0.173841	19.5509	1	-0.164886	0.0188943	21	0	0	0	0.3333	6.6e-05	2.19722	0	0	1				2.07944	0.0757524	0	0	0.0008487	0.0007063	0	0	0	0.143349	1.00988	1	6.01127	-0.23934	0	0	0
418	2005	6	21.9585	0.634247	0.15173	19.6149	1	0.345547	0.0129045	21	0	0	0	0.3333	6.6e-05	2.19722	0	0	1				2.19722	0.0788931	0	0	0.0006804	0.000264	0	0	0	0.142774	1.00557	1	6.01616	-0.0056591	0	0	0
418	2006	6	22.0091	0.636647	0.168433	19.5286	1	0.305557	0.0099034	21	0	1	0	0.4286	0	1.94591	0	1	1				2.30259	0.106608	0	0	0.0008682	0	1	0	1	0.139482	1.00762	1	6.07993	-0.0040192	16	0	0
418	2007	6	22.0542	0.545915	0.143341	19.3937	1	0.174881	0.0853264	21	0	1	0	0.3333	0	2.19722	0.015	1	1	9.487	11.479	8.297	2.3979	0.147703	0	0	0.0027406	0	1	0	0	0.118598	0.971686	1	6.18208	-0.0387171	16	0	0
418	2008	6	21.929	0.492168	0.150446	19.2039	1	-0.141521	0.0097587	21	0	0	0	0.3333	0	2.19722	0	0	1	9.179	11.611	8.679	2.48491	0.155161	0	0	0.0009421	0	1	1	1	0.119417	1.0049	1	6.2186	-0.376403	16	0	0
418	2009	6	22.0787	0.506345	0.152599	18.7857	1	0.0191608	0.0456715	21	0	0	0	0.4286	0	1.94591	0	0	1	9.242	11.646	8.434	2.56495	0.157272	0	0	0.0027249	0	1	1	0	0.115324	0.952664	1	6.32256	-0.211612	16	0	0
418	2010	6	22.8029	0.561231	0.149493	18.51	1	1.5604	0.059652	21	0	0	0	0.375	0	2.07944	0	0	1	10.261	12.73	9.474	2.63906	0.172117	0	0	0.0026569	0	1	1	0	0.0659193	0.9414	1	6.58202	-0.113598	16	0	0
418	2011	6	22.9365	0.566435	0.149295	15.58	1	-0.0202408	0.0540534	21	0	0	0	0.3333	0	2.19722	0.1	0	1	10.428	12.196	10.004	2.70805	0.179061	0	0	0.0010208	0	1	1	1	0.0814565	0.952678	1	6.7093	-0.27765	16	0	0
418	2012	6	22.8519	0.494206	0.154372	15.9322	1	-0.371346	0.058618	21	0	0	0	0.3333	5e-06	2.19722	0.2	0	1	10.597	12.186	10.391	2.77259	0.198157	0.29443	1	0.0010467	0	1	1	0	0.121823	0.948999	1	6.79794	-0.32774	16	0	0
418	2013	6	22.9449	0.508342	0.129492	15.7106	1	0.264946	0.0597439	21	0	0	0	0.3333	6e-06	2.19722	0.3	0	1	10.76	12.349	10.113	2.83321	0.190614	0.191557	1	0.0009814	0	1	1	1	0.145179	0.955226	1	6.81564	-0.22175	16	0	0
418	2014	6	23.1548	0.54779	0.0936838	15.4096	1	0.237886	0.0840791	21	0	0	0	0.3333	0	2.19722	0.3	0	1	10.733	12.322	10.418	2.89037	0.230985	0.195545	1	0.0011224	0	1	1	0	0.140638	0.931026	1	6.8742	-0.125095	16	0	0
418	2015	6	23.3855	0.582086	0.0711581	0	1	0.215417	0.0921671	21	0	0	0	0.3333	0	2.19722	0.449999	0	1	10.578	12.399	8.902	2.94444	0.202206	0.204933	1	0.0017694	0	1	1	0	0.149093	0.923197	1	6.94505	-0.0262716	16	0	0
418	2016	6	23.6617	0.631521	0.0514063	0	1	0.243937	0.0951352	21	0	0	0	0.375	0	2.07944	0.6	0	1	9.639	12.297	8.872	2.99573	0.221797	0.202805	1	0.0020502	0	1	1	0	0.142373	0.917123	1	7.03878	-0.191314	16	0	0
418	2017	6	23.7838	0.614859	0.0482542	0	1	0.309141	0.0958099	21	0	0	0	0.3333	7.4e-05	2.19722	0.750001	0	1	9.656	12.481	8.329	3.04452	0.236918	0.199673	1	0.0036446	0	1	1	0	0.134341	0.921904	1	7.15929	-0.371092	16	0	0
418	2018	6	23.8829	0.586257	0.0475784	0	1	0.10532	0.104115	21	0	0	0	0.3333	0.00011	2.19722	1	0	1	9.746	12.367	8.515	3.09104	0.291139	0.207179	1	0.0019585	0	1	1	0	0.141798	0.903706	1	7.18539	-0.362183	16	0	0
418	2019						0						0											0	0	0		0	1	1	1			0	4.93447		0	0	0
419	2003	14	21.0023	0.503235	0.500799	19.2498	0	0.0132533	0.0462465	5	0	1	0		0.001071	1.79176	0	1	0				2.07944	0	0	0	0.0016358	0	0	0	1	0.0479581	0.98472	0	4.58497	-0.101103	0	1	0
419	2004	14	21.2321	0.586928	0.60658	19.4317	0	0.258423	0.0375534	5	0	1	0	0.25	0.001071	2.07944	0	1	0				2.19722	0	0	0	0.0011674	0	0	0	0	0.0411543	0.997888	0	4.58497	-0.048187	0	1	0
419	2005	14	21.1626	0.542826	0.673372	19.554	0	0.106396	0.0588669	5	0	1	0	0.25	0.001071	2.07944	0.1	1	0				2.30259	0	0	0	0.0009525	0	0	0	1	0.0629109	1.0278	0	4.57471	-0.214194	0	1	0
419	2006	14	21.2965	0.567974	0.579677	20.1073	0	0.181876	0.0460348	5	0	1	0	0.25	0.00148	2.07944	0	1	0				2.3979	0	0	0	0.0019488	0	0	0	0	0.0622582	0.999537	0	4.58497	-0.10514	0	1	0
419	2007	14	21.3744	0.56587	0.502385	19.6593	0	0.38608	0.0544501	5	0	1	0	0.25	0.001411	2.07944	0	1	0	7.187	8.576	2.792	2.48491	0	0	0	0.0044061	0	0	0	0	0.0621988	0.958571	0	4.57471	-0.109048	0	1	0
419	2008	14	21.5597	0.609326	0.402627	19.5857	0	0.134558	0.0346725	5	0	1	0	0.3333	0.000725	2.19722	0.1	1	0	6.717	9.046	3.543	2.56495	0	0	0	0.0014326	0	0	0	0	0.0651288	0.966432	0	4.58497	-0.124475	0	1	0
419	2009	14	21.7748	0.717833	0.500582	18.943	0	0.327146	0.0326738	5	0	1	1	0.375	0.000895	2.07944	0.12	1	0	6.869	9.215	5.013	2.63906	0	0	0	0.0031947	0	0	0	0	0.0643791	0.976819	0	4.59512	-0.0450955	0	1	0
419	2010	14	21.8825	0.718966	0.456575	19.8669	0	0.354961	0.042733	5	0	1	1	0.375	0.000884	2.07944	0.1	1	1	7.159	9.904	4.205	2.70805	0.0069511	0	0	0.0041303	0	0	0	0	0.0564655	0.960602	0	4.7185	-0.115657	0	0	0
419	2011	14	21.9957	0.532363	0.389874	19.2392	0	0.145013	0.0776721	5	0	1	1	0.375	0.00089	2.07944	0	1	0	7.016	10.328	4.374	2.77259	0	0	0	0.0014763	0	0	0	0	0.0582981	0.957919	0	4.82028	-0.159955	0	0	1
419	2012	14	22.0336	0.530868	0.354766	18.5134	0	0.0381792	0.0530238	5	0	1	1	0.3333	0.000694	2.19722	0.2	1	0	6.924	10.417	5.43	2.83321	0	0	0	0.001397	0	0	0	0	0.0589761	0.949663	0	5.02388	-0.150848	0	0	1
419	2013	14	22.0622	0.520257	0.31783	18.5134	0	0.101738	0.0435492	5	0	1	1	0.3333	0.000694	2.19722	0.1	1	0	7.417	10.808	5.464	2.89037	0	0	0	0.0016306	0	0	0	0	0.0556015	0.969557	0	5.03695	-0.154509	0	0	1
419	2014	14	22.0529	0.487812	0.301277	0	0	0.00736	0.0421742	5	0	1	1	0.3333	0.000694	2.19722	0.1	1	0	8.132	11.096	7.366	2.94444	0	0	0	0.0018954	0	0	0	0	0.0612078	0.966044	0	5.02388	-0.200615	0	0	1
419	2015	14	22.0695	0.487041	0.276882	0	0	-0.030409	0.0337023	5	0	1	1	0.3333	0.000694	2.19722	0.1	1	0	8.724	11.231	8.508	2.99573	0	0	0	0.0024817	0	0	0	0	0.0611867	0.973067	0	5.03695	-22.5125	0	0	1
419	2016	14	22.1039	0.475139	0.309904	0	0	-0.093825	0.039258	5	0	1	1	0.3333	0.000694	2.19722	0	1	0	8.18	10.186	7.939	3.04452	0	0	0	0.0020544	0	0	0	0	0.0695052	0.970167	0	5.04986	-0.254239	0	0	1
419	2017	14	22.1479	0.470669	0.280821	0	0	0.0396599	0.0474828	5	0	1	1	0.3333	0.000694	2.19722	0.12	1	0	8.447	11.195	6.985	3.09104	0	0	0	0.0014997	0	0	0	0	0.0696007	0.964538	0	5.09375	-0.235399	0	0	1
419	2018	14	22.3181	0.394411	0.223897	0	0	-0.0405272	0.0559861	5	0	1	1	0.3333	0.000694	2.19722	0	1	0	8.683	11.058	7.559	3.13549	0	0	0	0.0007432	0	0	0	0	0.0701518	0.947008	0	5.09987	-0.278759	0	0	1
419	2019	14	22.3529	0.374371	0.205885	0	0	-0.0820678	0.0685507	5	0	1	1	0.3333	0.000694	2.19722	0.16	1	0	8.75	11.368	9.748	3.17805	0	0	0	0.0007783	0	0	0	0	0.0728772	0.942517	0	5.11199	-0.341967	0	0	1
419	2020	14	22.3971	0.348544	0.187625	18.4207	0	-0.37987	0.109145	5	0	1	1	0.3333	0.000694	2.19722	0	1	0	9.037	12.133	10.945	3.21888	0	0	0	0.0007308	0	0	0	1	0.0775263	0.930195	0	5.23644	-0.393107	0	0	1
419	2021	14	22.4802	0.424588	0.169267	20.5879	0	0.0053315	0.0844145	5	0	1	1	0.3333	0.000542	2.19722	0.15	1	0	9.333	12.949	12.29	3.2581	0	0	0	0.0007467	0	0	0	1	0.0779069	0.927069	0	5.23111	-0.355771	0	0	1
420	2003	4	21.4529	0.45625	0.680304	18.6736	0	0.132246	0.0591661	20	1	1	0	0.2727	3.5e-05	2.3979	0	1	0				2.07944	0	0	0	0.0016499	0	0	0	0	0.0242087	0.940867	0	5.50533	-0.357201	0	1	0
420	2004	4	21.4681	0.448152	0.64308	19.3409	0	0.206119	0.0666935	20	1	1	0	0.3636	3.3e-05	2.3979	0.1	1	0				2.19722	0	0	0	0.0012954	0	0	0	0	0.0330238	0.932813	0	5.61313	-0.365862	0	1	0
420	2005	4	21.4677	0.432248	0.617173	18.8383	0	-0.0857534	0.0305464	20	1	1	0	0.3636	1.6e-05	2.3979	0	1	0				2.30259	0	0	0	0.0007595	0	0	0	0	0.0276749	0.976087	0	5.60212	-0.371332	0	1	0
420	2006	4	21.5723	0.470935	0.559905	19.8617	0	0.170508	0.0171251	20	1	1	0	0.3636	2.1e-05	2.3979	0.08	1	0				2.3979	0	0	0	0.0007678	0	0	0	0	0.0224762	0.985784	0	5.65599	-0.463846	0	1	0
420	2007	4	21.7173	0.500251	0.513502	19.7497	0	0.504454	0.0580173	20	1	1	0	0.3636	7.1e-05	2.3979	0	1	0	6.639	7.429	3.951	2.48491	0	0	0	0.0031485	0	0	0	0	0.0194031	0.942121	0	5.69709	-0.391115	0	1	0
420	2008	4	21.5775	0.588252	0.581276	19.2214	0	-0.192001	-0.253786	20	1	1	0	0.3636	7.5e-05	2.3979	0	1	0	6.715	8.134	4.524	2.56495	0	0	0	0.0008758	0	0	0	0	0.0227366	1.25415	0	5.74939	-0.505689	0	1	0
420	2009	4	21.7279	0.63713	0.498772	18.9408	0	0.0339572	-0.0118297	20	1	1	0	0.3636	7.5e-05	2.3979	0	1	0	6.899	8.57	4.721	2.63906	0	0	0	0.0021529	0	0	0	0	0.0325549	1.01211	0	5.83481	-0.633085	0	1	0
420	2010	4	21.7936	0.686778	0.513524	19.694	0	0.264955	-0.0372433	20	1	1	0	0.3333	3.8e-05	2.19722	0	1	0	6.979	9.1	3.498	2.70805	0	0	0	0.0034826	0	0	0	0	0.0249482	1.03726	0	6.00389	-0.627124	0	1	0
420	2011	4	21.8338	0.801884	0.483077	19.5753	0	-0.0072092	-0.162257	20	1	1	0	0.3636	3.3e-05	2.3979	0	1	0	6.795	9.245	3.602	2.77259	0	0	0	0.002308	0	0	0	0	0.0288429	1.1625	0	6.11147	-0.662909	0	1	0
420	2013	4	22.1092	0.957023	0.341868	20.5177	0	-0.099772	-0.265983	20	1	1	0	0.3636	2.5e-05	2.3979	0	1	0	7.336	9.788	5.112	2.89037	0	0	0	0.0069335	0	0	0	0	0.0333862	1.26598	0	6.14419	-0.828549	0	1	1
420	2014	4	21.9198	0.692103	0.473919	19.9576	0	-0.256614	-0.0668294	20	1	1	0	0.4	1.8e-05	2.30259	0	1	0	7.323	9.969	6.204	2.94444	0	0	0	0.0036227	0	0	0	0	0.0294381	1.22145	0	6.18415	-0.841779	0	1	1
420	2015	4	21.6979	0.632748	0.476318	18.7039	0	-0.0007535	-0.0454397	20	1	1	0	0.3636	1.8e-05	2.3979	0	1	0	7.618	10.32	7.325	2.99573	0	0	0	0.0056326	0	0	0	0	0.0293276	1.0496	0	6.24028	-0.998891	0	1	1
420	2016	4	22.2538	0.417175	0.333389	18.8958	0	0.345763	0.0151165	20	1	1	0	0.3636	1.3e-05	2.3979	0	1	0	7.661	9.662	6.983	3.04452	0	0	0	0.0028539	0	0	0	0	0.0259793	0.989122	0	6.32436	-0.840244	0	1	1
420	2017	4	22.5446	0.550184	0.448746	19.9449	0	0.576043	0.0414546	20	1	1	0	0.3636	1.3e-05	2.3979	0	1	0	8.358	9.852	7.364	3.09104	0	0	0	0.0022189	0	0	0	0	0.0188416	0.962713	0	6.45991	-0.70894	0	1	1
420	2018	4	22.689	0.591152	0.41322	18.3954	0	0.165882	0.0547396	20	1	1	0	0.3636	0.000233	2.3979	0	1	0	8.262	8.597	7.877	3.13549	0	0	0	0.0012826	0	0	0	0	0.0224884	0.946118	0	6.47543	-0.734245	0	1	1
420	2019	4	22.8608	0.643893	0.564322	20.4206	0	0.0500171	0.0361155	20	1	1	0	0.3636	0.000206	2.3979	0	1	0	7.481	8.433	9.286	3.17805	0	0	0	0.0014099	0	0	0	1	0.0216122	0.964861	0	6.52796	-0.799277	0	1	1
420	2020	4	22.8852	0.641798	0.521955	20.1505	0	-0.0709334	-0.110956	20	1	1	0	0.3636	0.000196	2.3979	0	1	0	7.756	9.089	10.068	3.21888	0	0	0	0.0011968	0	0	0	1	0.0144881	1.11305	0	6.77194	-0.775596	0	1	1
420	2021	4	22.8949	0.662834	0.598748	20.4586	0	0.432225	-0.0377839	20	1	0	0	0.3636	0.000123	2.3979	0	1	1	8.04	9.797	10.915	3.2581	0.0163904	0	0	0.0038633	0	0	0	0	0.0102192	1.03738	1	6.76504	-0.683426	0	0	0
421	2003	6	20.8226	0.546636	0.404915	19.2118	0	-0.17998	0.0628076	14	0	1	0	0.3333	0.000314	2.19722	0.1	1	0				2.07944	0	0	0	0.0018666	0	0	0	0	0.104319	0.96119	0	1.60944	-0.495726	0	1	0
421	2004	6	21.1127	0.621654	0.388771	19.3106	0	0.419508	0.0414471	14	0	1	0	0.3333	0.000314	2.19722	0.05	1	0				2.19722	0	0	0	0.0015101	0	0	0	0	0.0829026	0.973812	0	1.60944	-0.453536	0	1	0
421	2005	6	21.576	0.825804	0.265341	19.7404	0	0.187766	-0.128264	14	0	1	0	0.3333	0.000273	2.19722	0.075	1	0				2.30259	0	0	0	0.0013736	0	0	0	0	0.0728709	1.13579	0	1.60944	-0.286835	0	1	0
421	2006	6	21.586	0.769621	0.33893	19.9413	1	0.238582	0.0644608	14	0	1	0	0.3333	0.000233	2.19722	0	1	0				2.3979	0	0	0	0.0025132	0	0	0	0	0.0663992	0.963966	0	1.60944	-0.385914	0	1	0
421	2007	6	21.7802	0.681201	0.460068	19.7856	1	0.517038	0.0188012	14	0	1	0	0.3333	0.00028	2.19722	0	1	0	9.487	11.479	8.297	2.48491	0	0	0	0.0041478	0	0	0	0	0.0334278	0.987534	0	1.94591	-0.547748	0	1	0
421	2008	6	21.8138	0.66825	0.409618	19.7584	1	-0.0397181	-0.0943957	14	0	1	0	0.3333	0.00017	2.19722	0	1	0	9.179	11.611	8.679	2.56495	0	0	0	0.0012254	0	0	0	0	0.0366213	1.09476	0	2.07944	-0.46353	0	1	0
421	2009	6	21.7127	0.635898	0.335789	19.6554	1	-0.110281	-0.0316574	14	0	1	0	0.3333	0.00017	2.19722	0	1	0	9.242	11.646	8.434	2.63906	0	0	0	0.0023485	0	0	0	0	0.0392784	1.0327	0	2.07944	-0.416559	0	1	0
421	2010	6	21.8146	0.636461	0.298652	19.8366	1	0.113433	-0.0418484	14	0	1	0	0.375	0.00017	2.07944	0	1	0	10.261	12.73	9.474	2.70805	0	0	0	0.0018386	0	0	0	0	0.0447499	1.04047	0	2.19722	-0.444179	0	1	0
421	2011	6	21.7961	0.621109	0.288483	19.7063	1	-0.119153	-0.169707	14	0	1	0	0.3333	0.00017	2.19722	0	1	0	10.428	12.196	10.004	2.77259	0	0	0	0.001362	0	0	0	0	0.0589142	1.17606	0	2.48491	-0.609817	0	1	0
421	2012	6	21.6751	0.54628	0.24229	19.5738	1	0.145967	-0.133712	18	0	1	0	0.375	0.00017	2.07944	0.05	1	0	10.597	12.186	10.391	2.83321	0	0	0	0.0013853	0	0	0	0	0.0639421	1.16624	0	3.09104	-0.499896	0	1	0
421	2013	6	21.6041	0.47894	0.241028	19.6371	1	-0.0532121	-0.117751	18	0	1	0	0.375	0.00017	2.07944	0.02	1	0	10.76	12.349	10.113	2.89037	0	0	0	0.0012531	0	0	0	0	0.0561946	1.1282	0	3.13549	-0.599043	0	1	0
421	2014	6	21.5601	0.387614	0.201609	19.7138	1	-0.0565091	-0.0971471	18	0	1	1	0.375	4.9e-05	2.07944	0.05	1	0	10.733	12.322	10.418	2.94444	0	0	0	0.0017634	0	0	0	0	0.0721949	1.1844	0	3.13549	-0.608793	0	1	0
421	2015	6	22.6228	0.474536	0.403231	19.7359	1	1.53506	0.0224477	3	0	1	1	0.375	0	2.07944	0.08	1	0	10.578	12.399	8.902	2.99573	0	0	0	0.001572	0	0	0	0	0.0903089	0.993565	0	4.49981	-0.46602	0	1	0
421	2016	6	22.6752	0.491874	0.38694	19.67	1	-0.0241964	0.0489641	3	0	1	0	0.375	0	2.07944	0.1	1	0	9.639	12.297	8.872	3.04452	0	0	0	0.0014227	0	0	0	0	0.0966249	0.966372	0	4.58497	-0.648026	0	1	0
421	2017	6	23.1139	0.686656	0.268151	20.7796	1	-0.0715961	0.0958922	3	0	1	0	0.3333	0	2.19722	0.1	1	0	9.656	12.481	8.329	3.09104	0	0	0	0.0010409	0	0	0	0	0.100792	0.912974	0	4.68213	0.1182	0	1	0
421	2018	6	23.1599	0.697497	0.276263	20.6283	1	-0.0280957	0.0967279	3	0	1	0	0.375	0	2.07944	0.05	1	0	9.746	12.367	8.515	3.13549	0	0	0	0.0007384	0	0	0	0	0.103952	0.933436	0	4.69135	-0.36026	0	1	0
421	2019	6	23.219	0.705187	0.269985	21.1236	1	0.0244556	0.0705363	3	0	1	0	0.3333	0	2.19722	0.1	1	0	11.494	12.263	13.424	3.17805	0	0	0	0.0007254	0	0	0	0	0.0923771	0.96402	0	4.69135	-0.848058	0	1	0
421	2020	6	23.1207	0.649452	0.302423	21.9713	1	0.903233	0.125511	3	0	1	0	0.3333	0	2.19722	0.065	1	0	11.934	12.7	14.886	3.21888	0	0	0	0.0010073	0	0	0	0	0.0519332	0.861719	0	4.82831	-1.01581	0	1	0
421	2021	6	23.3748	0.712896	0.24392	21.5575	1	-0.475309	0.0590911	3	0	1	0	0.3333	0	2.19722	0.065	1	0	12.39	13.152	16.507	3.2581	0	0	0	0.0006951	0	0	0	0	0.0986438	0.974519	0	4.85981	-0.388574	0	1	0
422	2003	13	21.4089	0.524016	0.629491	19.9411	0	0.254546	0.0947343	20	1	1	0	0.3333	6e-05	2.70805	0.1	1	0				2.07944	0	0	0	0.0015529	0	0	0	0	0.0235365	0.908523	0	5.50533	-0.174499	0	1	0
422	2004	13	21.6122	0.484156	0.60695	19.9288	0	0.644785	0.109204	20	1	1	0	0.3333	7.3e-05	2.70805	0.1	1	0				2.19722	0	0	0	0.0016464	0	0	0	0	0.0208428	0.889915	0	5.61313	0.0368654	0	1	0
422	2005	13	21.9018	0.515543	0.511826	20.4295	0	0.414066	0.093784	20	1	1	0	0.3333	3.6e-05	2.70805	0.15	1	0				2.30259	0	0	0	0.0008751	0	0	0	1	0.0203177	0.907616	0	5.60212	-0.0024919	0	1	0
422	2006	13	22.4096	0.6265	0.576431	21.2824	0	0.295377	0.105677	20	1	1	0	0.3571	4.5e-05	2.63906	0.2	1	0				2.3979	0	0	0	0.0012559	0	0	0	1	0.024627	0.899238	0	5.65599	0.0634818	0	1	0
422	2007	13	22.8967	0.68914	0.608624	21.5915	0	0.699123	0.125432	20	1	1	0	0.3333	0.000101	2.70805	0.12	1	0	7.339	7.405	4.613	2.48491	0	0.180702	1	0.0045682	0	0	0	1	0.0221229	0.876851	0	5.69709	-0.0336453	0	1	0
422	2008	13	23.1487	0.722692	0.404513	21.5868	0	0.405078	0.0559426	20	1	1	0	0.3636	0.000116	2.3979	0.22	1	0	7.242	8.136	5.5	2.56495	0	0.0894311	1	0.0013371	0	0	0	1	0.0156105	0.953489	0	5.74939	-0.0697867	0	1	0
422	2009	13	23.3271	0.727806	0.560041	22.3463	0	0.228574	0.0586781	20	1	1	0	0.4	7.8e-05	2.30259	0.15	1	0	7.561	8.803	5.796	2.63906	0	0.116431	1	0.0031476	0	0	0	1	0.035875	0.942141	0	5.83481	-0.250936	0	1	0
422	2010	13	23.6542	0.724969	0.480946	22.6646	0	0.317824	0.0951814	20	1	1	0	0.3636	0.000639	2.3979	0.1	1	0	7.606	9.541	4.454	2.70805	0	0.221902	1	0.001983	0	0	0	1	0.0532629	0.905225	0	6.00389	-0.191785	0	1	0
422	2011	13	24.0109	0.736392	0.417863	22.8113	0	0.538755	0.0817642	20	1	1	0	0.3636	0.000639	2.3979	0.1	1	0	7.482	9.655	4.688	2.77259	0	0.121567	1	0.0013561	0	0	0	1	0.0423631	0.918122	0	6.11147	-0.148199	0	1	0
422	2012	13	24.1127	0.734845	0.422038	22.9466	0	0.0893195	0.0779269	20	1	1	0	0.3636	0.000438	2.3979	0.043269	1	0	7.835	10.169	6.202	2.83321	0	0.0823977	1	0.0012689	0	0	0	1	0.0406871	0.922081	0	6.14204	-0.139254	0	1	0
422	2013	13	24.2887	0.788887	0.555406	23.163	0	-0.0037011	0.0111738	20	1	1	1	0.4	0.000246	2.30259	0.1	1	0	8.325	10.569	6.524	2.89037	0	0.123508	1	0.0007543	0	0	0	1	0.0438227	0.990119	0	6.14419	-0.22312	0	1	0
422	2014	13	24.3443	0.79884	0.506718	23.0945	1	-0.0569537	0.0013095	20	1	1	1	0.3636	8e-05	2.3979	0.01	1	0	8.776	10.89	6.724	2.94444	0	0.122676	1	0.0008945	0	0	0	1	0.0595267	1.00013	0	6.18415	-0.232407	0	1	0
422	2015	13	24.4116	0.798186	0.486999	22.9652	1	0.0085495	0.000187	20	1	1	1	0.3636	8e-05	2.3979	0.01	1	0	8.87	10.986	6.686	2.99573	0	0.174663	1	0.0008647	0	0	0	1	0.0530362	1.00091	0	6.24028	-0.183104	0	1	0
422	2016	13	24.4064	0.828879	0.519775	22.9816	1	-0.172077	-0.0939508	20	1	1	1	0.3636	8e-05	2.3979	0.01	1	0	8.63	10.471	6.794	3.04452	0	0.140521	1	0.0010488	0	0	0	1	0.0742517	1.09546	0	6.32436	-0.325055	0	1	0
422	2017	13	24.2061	0.951838	0.630366	22.43	1	-0.212522	-0.413358	20	1	1	0	0.3333	8e-05	2.19722	0	1	0	8.675	10.853	5.866	3.09104	0	0.134092	1	0.0023367	0	0	0	1	0.0603658	1.4265	0	6.45991	-0.410152	0	1	0
422	2021	13	23.7614	0.809812	0.40843	22.3094	1	0.343315	0.12396	20	1	1	0	0.375	6e-05	2.07944	0	1	1	10.192	12.364	13.147	3.2581	0.0074089	0.172075	1	0.0048214	0	0	0	1	0.0036948	0.852411	0	6.76504	-0.197274	0	0	0
423	2003	11	20.7425	0.119486	0.267722	18.525	0	0.31197	0.193071	20	1	1	0	0.3636	0.000897	2.3979	0.25	1	0				2.07944	0	0	0	0.0024315	0	0	0	0	0.216252	0.808372	0	5.50533	0.145248	0	1	0
423	2004	11	20.8658	0.113972	0.216761	18.525	0	0.178704	0.21711	20	1	1	0	0.3636	0.000897	2.3979	0.05	1	0				2.19722	0	0	0	0.0032401	0	0	0	0	0.214755	0.784848	0	5.61313	0.146134	0	1	0
423	2005	11	20.9478	0.161849	0.200091	18.5371	0	0.0644771	0.183247	20	1	1	0	0.3846	0.001003	2.56495	0.2	1	0				2.30259	0	0	0	0.0021076	0	0	0	0	0.232532	0.823688	0	5.60212	0.124882	0	1	0
423	2006	11	21.0725	0.208433	0.176391	18.5441	0	0.139847	0.218707	20	1	1	0	0.3846	0.00065	2.56495	0.2	1	0				2.3979	0	0	0	0.0049849	0	0	0	0	0.239065	0.784601	0	5.65599	0.211841	0	1	0
423	2007	11	21.1976	0.214278	0.15576	18.5371	0	0.291748	0.216667	20	1	1	0	0.3846	0.000599	2.56495	0.2	1	0	8.4	10.629	5.734	2.48491	0	0	0	0.0135071	0	0	0	0	0.222035	0.78443	0	5.69709	0.0919458	0	1	0
423	2008	11	21.3615	0.234181	0.16956	18.6116	0	0.220503	0.203437	20	1	1	0	0.3333	0.000488	2.19722	0.2	1	0	8.312	10.614	6.448	2.56495	0	0	0	0.004877	0	0	0	0	0.208371	0.798719	0	5.74939	0.119081	0	1	0
423	2009	11	21.8601	0.210992	0.111587	18.8742	0	0.233192	0.226452	20	1	1	0	0.3333	0.000487	2.19722	0.16	1	1	8.469	10.808	6.184	2.63906	0.0109053	0	0	0.0069548	0	0	0	0	0.181573	0.776536	0	5.83481	0.357295	0	0	0
423	2010	11	22.0036	0.2169	0.111068	18.268	1	0.185021	0.282885	20	1	1	0	0.3333	0.000486	2.19722	0.35	1	1	8.711	11.518	6.237	2.70805	0.0107593	0	0	0.0118623	0	0	0	0	0.195435	0.733316	0	6.00389	0.235346	0	0	0
423	2011	11	22.1646	0.177752	0.111467	18.3812	1	0.119761	0.373538	20	1	1	0	0.3333	0.000484	2.19722	0.3	1	1	8.668	11.27	6.445	2.77259	0.0092392	0	0	0.0080833	0	0	0	0	0.221221	0.647267	0	6.11147	0.171058	0	0	0
423	2012	11	22.3958	0.190484	0.0980983	18.5933	1	0.107735	0.403468	20	1	1	0	0.3333	0.000484	2.19722	0.3	1	0	8.908	11.42	6.833	2.83321	0	0	0	0.0061303	0	0	0	0	0.253278	0.634499	0	6.14204	0.262248	0	1	1
423	2013	11	22.5116	0.149746	0.107246	18.6166	1	0.314204	0.353073	20	1	1	0	0.3333	0.000484	2.19722	0.7	1	0	9.233	11.778	6.844	2.89037	0	0	0	0.0050888	0	0	0	0	0.203053	0.658332	0	6.14419	0.113108	0	1	1
423	2014	11	22.7328	0.192	0.177763	18.121	1	-0.0018161	0.397143	20	1	1	0	0.3333	0.000543	2.19722	0.700001	1	1	9.477	11.904	8.486	2.94444	0.0079911	0	0	0.004045	0	0	0	0	0.187402	0.628226	0	6.18415	-0.0542643	0	0	0
423	2015	11	22.8761	0.177256	0.15834	18.355	1	0.359354	0.352365	20	1	1	0	0.3333	0.000317	2.19722	0.800001	1	1	9.728	12.035	9.223	2.99573	0.0196067	0	0	0.0048292	0	0	0	0	0.234287	0.675504	1	6.24028	0.0417291	0	0	0
423	2016	11	23.0208	0.157136	0.142511	18.2489	1	0.159179	0.342411	20	1	1	0	0.3333	0.000317	2.19722	0.800001	1	1	9.191	11.434	9.086	3.04452	0.0124346	0	0	0.0042012	0	0	0	0	0.256116	0.674515	0	6.32436	-0.0095622	0	0	0
423	2017	11	23.239	0.202369	0.138142	18.6613	1	0.167039	0.326857	20	1	1	0	0.3333	0.000317	2.19722	0.9	1	1	9.494	11.723	8.895	3.09104	0.0636497	0	0	0.0039931	0	0	0	0	0.244858	0.691606	1	6.45991	0.133797	0	0	0
423	2018	11	23.353	0.183198	0.125022	19.1957	1	-0.0046151	0.332578	20	1	1	0	0.3333	0.000317	2.19722	0.9	1	1	9.732	11.201	9.562	3.13549	0.0681516	0	0	0.0022832	0	0	0	0	0.242028	0.693072	1	6.47543	-0.0366054	0	0	0
423	2019	11	23.1789	0.139923	0.185031	19.2056	1	-0.596825	-0.173411	20	1	1	0	0.3333	0.000317	2.19722	1.00953	1	1	10.104	11.161	11.349	3.17805	0.0650844	0	0	0.002308	0	0	0	0	0.448468	1.16473	1	6.52796	-0.530304	0	0	0
423	2020	11	23.1166	0.107124	0.203176	18.767	1	0.152373	0.0446058	20	1	1	0	0.3333	6.2e-05	2.19722	0	1	1	10.468	11.624	12.395	3.21888	0.0870099	0	0	0.0025895	0	0	0	0	0.245744	0.863706	1	6.77194	-0.0549668	0	0	0
423	2021	11	23.1767	0.140407	0.17735	18.9076	1	0.128921	0.147767	20	1	1	0	0.375	1e-06	2.07944	0.304682	1	1	10.845	12.107	13.537	3.2581	0.0978927	0	0	0.0031898	0	0	0	0	0.263378	0.781771	1	6.76504	0.69426	0	0	0
425	2003	6	21.8883	0.619032	0.152947	19.5458	0	0.645409	0.0458053	21	0	1	0	0.3333	7.5e-05	2.19722	0.04	1	0				2.07944	0	0	0	0.0026464	0	0	0	0	0.0350236	0.954964	0	5.93224	-0.188882	0	1	0
425	2004	6	21.9661	0.644346	0.183018	19.329	0	0.0781609	0.0196849	21	0	1	0	0.3333	7.5e-05	2.19722	0.1	1	0				2.19722	0	0	0	0.0021272	0	0	0	0	0.028371	0.976859	0	6.01127	-0.306416	0	1	0
425	2005	6	21.8751	0.660507	0.186128	18.5495	0	-0.181317	-0.0434296	21	0	1	0	0.3333	7.5e-05	2.19722	0	1	0				2.30259	0	0	0	0.0016898	0	0	0	0	0.0387427	1.05065	0	6.01616	-0.343408	0	1	0
425	2006	6	21.9075	0.667893	0.156796	18.9704	0	-0.162197	0.0029651	21	0	1	0	0.3333	0.000119	2.19722	0	1	0				2.3979	0	0	0	0.0033196	0	0	0	0	0.0225042	1.00815	0	6.07993	-0.355333	0	1	0
425	2007	6	21.8296	0.606849	0.206178	18.8813	0	0.264019	0.012582	21	0	1	0	0.3333	0.000104	2.19722	0	1	0	9.487	11.479	8.297	2.48491	0	0	0	0.0102038	0	0	0	0	0.0170779	0.988058	0	6.18208	-0.295158	0	1	0
425	2008	6	22.0148	0.637826	0.258696	15.4951	0	0.0269076	0.0380115	21	0	1	0	0.3333	0.000104	2.19722	0.06	1	1	9.179	11.611	8.679	2.56495	0.0143845	0.31795	1	0.0064326	0	0	0	0	0.0176827	1.01743	0	6.2186	-0.361314	0	0	0
425	2009	6	23.4361	0.707521	0.154799	18.3831	0	5.17108	0.0968634	21	0	1	1	0.375	7.7e-05	2.07944	0	1	0	9.242	11.646	8.434	2.63906	0	0	0	0.0069108	0	0	0	0	0.0304561	0.903526	0	6.32256	0.0743159	0	1	1
425	2010	6	23.9341	0.513903	0.0967203	19.0983	1	0.218117	0.131465	21	0	1	1	0.3333	2.5e-05	2.19722	0.334049	1	0	10.261	12.73	9.474	2.70805	0	0	0	0.0048935	0	0	0	0	0.0336008	0.869802	0	6.58202	-0.300469	0	1	1
425	2011	6	24.2704	0.563431	0.0740078	21.8898	1	0.307654	0.11824	21	0	1	1	0.4444	2.5e-05	2.19722	0.120001	1	0	10.428	12.196	10.004	2.77259	0	0	0	0.0019355	0	0	0	0	0.0385603	0.881791	0	6.7093	-0.390974	0	1	1
425	2012	6	24.5379	0.613681	0.129326	22.6522	1	-0.0254351	0.0781111	21	0	1	1	0.4444	2.5e-05	2.19722	0.25	1	0	10.597	12.186	10.391	2.83321	0	0	0	0.0013573	0.0167663	0	0	0	0.0538957	0.92199	0	6.79794	-0.575667	0	1	1
425	2013	6	24.6171	0.598503	0.12483	23.0236	1	-0.159891	0.0596503	21	0	1	1	0.4444	2.5e-05	2.19722	0.13	1	0	10.76	12.349	10.113	2.89037	0	0.17095	1	0.0007963	0	0	0	1	0.0595181	0.940744	0	6.81564	-0.53253	0	1	1
425	2014	6	24.612	0.581602	0.167667	22.9158	1	-0.136636	0.0193624	21	0	1	1	0.4444	2.3e-05	2.19722	0.1	1	0	10.733	12.322	10.418	2.94444	0	0.135281	1	0.0016193	0	0	0	1	0.0703532	0.982222	0	6.8742	-0.528512	0	1	1
425	2015	6	24.4777	0.517557	0.141137	22.0247	1	-0.285264	-0.0085397	21	0	1	1	0.4444	2.1e-05	2.19722	0.06	1	0	10.578	12.399	8.902	2.99573	0	0.188936	1	0.0014613	0	0	0	0	0.0731628	1.0603	0	6.94505	-0.715307	0	1	1
425	2016	6	24.5069	0.534267	0.171612	22.2925	1	0.0140115	0.0070543	21	0	1	1	0.375	2.2e-05	2.07944	0	1	0	9.639	12.297	8.872	3.04452	0	0.164268	1	0.0011565	0	0	0	1	0.0756297	1.00473	0	7.03878	-0.551116	0	1	1
425	2017	6	24.6307	0.516661	0.144508	22.4734	1	0.724629	0.0391358	21	0	1	0	0.5	2.2e-05	2.07944	0.015	1	0	9.656	12.481	8.329	3.09104	0	0.113581	1	0.0013488	0	0	0	1	0.0566929	0.972264	0	7.15929	-0.405831	0	1	1
425	2018	6	24.8382	0.504644	0.117207	22.5404	1	0.524488	0.0474998	21	0	1	0	0.5	1.9e-05	2.07944	0.04	1	1	9.746	12.367	8.515	3.13549	0.0224841	0.132724	1	0.000834	0	0	0	1	0.0511496	0.963396	0	7.18539	-0.386769	0	0	0
425	2019	6	25.0709	0.564685	0.0982794	22.832	1	0.332493	0.0690001	21	0	1	0	0.4444	5.5e-05	2.19722	0.06	1	1	11.494	12.263	13.424	3.17805	0.0581086	0.125808	1	0.0012736	0.0017356	0	0	1	0.0483267	0.949854	0	7.25276	-0.376393	0	0	0
425	2020	6	25.2429	0.627759	0.0868446	22.8483	1	0.249969	0.0577931	21	0	1	0	0.4444	5.5e-05	2.19722	0.06	1	1	11.934	12.7	14.886	3.21888	0.0508496	0.0825948	1	0.0012311	0.003066	0	0	1	0.0418419	0.932666	0	7.51969	-0.404593	0	0	0
425	2021	6	25.424	0.662188	0.0782467	23.1305	1	0.140053	0.0733083	21	0	1	0	0.4444	1.9e-05	2.19722	0.1	1	1	12.39	13.152	16.507	3.2581	0.0463044	0.153452	1	0.0012624	0	0	0	1	0.0466113	0.93409	0	7.51698	-0.41193	0	0	0
426	2003	23	21.9578	0.64052	0.339586	20.7676	0	0.19211	-0.0477929	3	1	1	1	0.4286	0.000243	1.94591	0	1	0				2.07944	0	0	0	0.001435	0	0	0	0	0.0258053	1.05448	0	3.91202	-0.580431	0	1	0
426	2004	23	21.886	0.583892	0.451502	20.777	0	0.0826831	-0.0789551	3	1	1	1	0.4286	0.000261	1.94591	0	1	0				2.19722	0	0	0	0.000988	0	0	0	0	0.0142956	1.06554	0	4.06044	-0.705949	0	1	0
426	2005	23	21.6786	0.481003	0.59502	20.6085	0	0.235711	-0.122759	3	1	1	1	0.4286	0.000261	1.94591	0	1	0				2.30259	0	0	0	0.0007518	0	0	0	0	0.0206633	1.18311	0	4.06044	-0.359453	0	1	0
426	2006	23	21.725	0.496874	0.576495	20.5058	0	0.305293	-0.0379492	3	1	1	1	0.4286	0.000444	1.94591	0	1	0				2.3979	0	0	0	0.0008993	0	0	0	0	0.0135175	1.0678	0	4.07754	-0.372321	0	1	0
426	2007	23	21.651	0.465867	0.565363	20.4947	0	0.0954285	-0.16365	3	1	1	1	0.3333	0.000528	2.19722	0	1	1	6.21	7.436	2.471	2.48491	0.0074285	0	0	0.0031567	0	0	0	0	0.0141981	1.17901	0	4.09434	-0.493039	0	0	0
426	2008	23	21.5908	0.488947	0.587608	20.6525	0	-0.401005	-0.520146	3	1	1	1	0.3333	0.000528	2.19722	0	1	0	5.961	7.979	2.961	2.56495	0	0	0	0.0009824	0	0	0	0	0.0147817	1.54565	0	4.09434	-0.604939	0	1	1
426	2009	23	21.2336	0.287939	0.370193	19.1423	0	-0.001923	0.234819	3	1	1	1	0.3333	0.000528	2.19722	0	1	0	6.089	8.174	3.584	2.63906	0	0	0	0.0049261	0	0	0	0	0.0176096	1.33544	0	4.15888	-0.464566	0	1	1
426	2010	23	21.2093	0.302007	0.374208	19.0503	0	0.227057	-0.185596	3	1	1	1	0.3333	0.000528	2.19722	0	1	0	5.864	8.3	3.067	2.70805	0	0	0	0.0058033	0	0	0	0	0.0174137	1.2055	0	4.27667	-0.588575	0	1	1
426	2011	23	21.8678	0.486809	0.19021	19.6503	0	-0.0398384	-0.190817	2	1	0	0	0.3333	4e-05	2.19722	0	0	0	5.72	8.786	3.089	2.77259	0	0	0	0.0023811	0	0	0	1	0.0186556	1.24295	0	4.04305	-0.568609	0	1	1
426	2012	23	21.9249	0.487297	0.402724	19.9448	0	1.31571	0.182592	2	1	0	0	0.3333	4e-05	2.19722	0.06	0	0	6.641	9.239	3.233	2.83321	0	0	0	0.0032132	0	0	0	1	0.0511165	0.824191	0	4.14314	-0.0445557	0	1	1
426	2013	23	22.172	0.358713	0.355377	18.1209	0	-0.0651197	0.104519	2	1	0	0	0.3333	3.2e-05	2.19722	0.035	0	0	6.437	9.59	3.387	2.89037	0	0	0	0.0016375	0	0	0	1	0.0303136	0.914527	0	4.18966	0.0783812	0	1	1
426	2014	23	22.0926	0.299452	0.357196	18.4695	0	0.402081	0.140529	2	1	0	0	0.3333	0.000233	2.19722	0.02	0	0	6.158	9.584	2.128	2.94444	0	0.0793677	1	0.0025891	0	0	0	1	0.0028561	0.98007	0	4.26268	-0.44805	0	1	1
426	2015	23	22.1279	0.337222	0.328913	19.5193	0	-0.284352	-0.0088382	2	1	0	0	0.3333	0.000233	2.19722	0.02	0	0	5.805	9.422	2.259	2.99573	0	0	0	0.0031214	0	0	0	1	0.0083223	1.01888	0	4.31749	-0.406669	0	1	1
426	2016	23	23.0018	0.501488	0.149466	21.6396	0	0.0433839	0.172862	2	1	0	0	0.3333	0.000115	2.19722	0	0	0	5.807	8.492	3.004	3.04452	0	0	0	0.0031031	0	0	0	1	0.0040476	0.827601	0	4.31749	-0.0142149	0	1	1
426	2017	23	22.9566	0.423948	0.356468	21.2539	0	1.43897	0.363359	2	1	0	0	0.3333	0.035784	2.19722	0.021577	0	0	5.993	8.598	2.711	3.09104	0	0	0	0.003417	0	0	0	1	0.002645	0.63865	0	4.31749	0.619318	0	1	1
426	2018	23	22.9131	0.427777	0.32038	21.2983	1	0.155136	0.0563686	2	1	0	0	0.3333	0.035784	2.19722	0.019902	0	0	6.181	8.972	3.222	3.13549	0	0	0	0.0018203	0	0	0	1	0.0025256	0.948544	0	4.31749	0.527367	0	1	1
426	2019	23	22.95	0.420149	0.314394	20.722	0	-0.641795	0.209912	2	1	0	0	0.3333	0.036394	2.19722	0	0	0	5.812	9.091	5.289	3.17805	0	0	0	0.0016988	0	0	0	1	0.0037713	1.12567	0	4.3438	0.124879	0	1	1
426	2020	23	22.9549	0.446472	0.370431	21.3735	0	0.076175	-0.150285	2	1	0	0	0.3333	0.036351	2.19722	0	0	0	6.061	10.059	5.602	3.21888	0	0	0	0.0027934	0	0	0	1	0.0022161	1.03604	0	4.39445	-0.0521506	0	1	1
426	2021	23	22.9264	0.406827	0.383417	21.0043	0	1.13654	0.192942	2	1	0	0	0.3333	0.000316	2.19722	0	0	1	6.32	11.13	5.934	3.2581	0.0069648	0	0	0.0024768	0	0	0	1	0.0011253	0.823103	0	4.36945	0.124755	0	0	0
428	2003	14	20.8704	0.414443	0.518648	19.3129	0	0.205495	0.138272	7	0	1	1	0.2222	5.4e-05	2.19722	0.15	1	0				2.07944	0	0	0	0.0018421	0	0	0	1	0.0072521	0.855108	0	1.94591	-0.120043	0	1	0
428	2004	14	20.9024	0.437666	0.491397	19.6537	0	0.166662	0.125884	7	0	1	1	0.25	5.4e-05	2.07944	0.15	1	0				2.19722	0	0	0	0.0016239	0	0	0	1	0.0076643	0.862658	0	1.94591	0.158484	0	1	0
428	2005	14	20.8739	0.571158	0.516995	19.2293	0	-0.0001088	0.0720712	7	0	1	0	0.3333	5.4e-05	2.19722	0.1	1	0				2.30259	0	0	0	0.0013243	0	0	0	1	0.0102578	0.905995	0	1.94591	0.0138632	0	1	0
428	2006	14	21.1189	0.606089	0.402266	19.1017	0	0.13651	0.220899	7	0	1	0	0.3333	7.5e-05	2.19722	0	1	0				2.3979	0	0	0	0.0037665	0	0	0	0	0.0063169	0.819536	0	2.07944	0.192569	0	1	0
428	2007	14	21.554	0.661628	0.408198	20.2234	0	0.16842	0.137539	7	0	1	0	0.3333	0	2.19722	0	1	0	7.187	8.576	2.792	2.48491	0	0	0	0.0075672	0	0	0	1	0.017938	0.863359	0	2.19722	0.0550794	0	1	0
428	2008	14	21.8661	0.589695	0.525943	20.0812	0	0.47325	0.065186	7	0	1	0	0.3333	0	2.19722	0	1	1	6.717	9.046	3.543	2.56495	0.0342028	0	0	0.0014987	0	0	0	1	0.0192575	0.934224	1	2.19722	-0.0342013	0	0	0
428	2009	14	22.0874	0.626921	0.588175	20.8178	0	0.409586	0.0677668	7	0	1	0	0.3333	0	2.19722	0.1	1	0	6.869	9.215	5.013	2.63906	0	0	0	0.0032963	0	0	0	1	0.0186694	0.93153	0	2.30259	0.0599604	0	1	1
428	2010	14	22.2405	0.65925	0.485148	21.2149	0	0.0811495	0.0848255	7	0	1	0	0.3333	0	2.19722	0.02	1	1	7.159	9.904	4.205	2.70805	0.0176828	0	0	0.0033492	0	0	0	1	0.0178279	0.915712	1	2.3979	-0.0686163	0	0	0
428	2011	14	22.4311	0.68591	0.453423	21.248	0	0.139307	0.112695	7	0	1	0	0.5556	0	2.19722	0	1	0	7.016	10.328	4.374	2.77259	0	0	0	0.0017135	0	0	0	1	0.0204165	0.923126	0	2.3979	-0.0653755	0	1	1
428	2012	14	22.6272	0.731865	0.503093	21.3062	0	0.051183	0.0697637	7	0	1	0	0.5	0	2.07944	0	1	0	6.924	10.417	5.43	2.83321	0	0	0	0.0016778	0	0	0	1	0.0204858	0.930461	0	2.48491	-0.113832	0	1	1
428	2013	14	22.8077	0.76369	0.407607	21.1396	0	0.082586	0.105105	7	0	1	0	0.5556	0.000346	2.19722	0.03	1	0	7.417	10.808	5.464	2.89037	0	0	0	0.002327	0	0	0	1	0.0189877	0.895208	0	2.48491	-0.343511	0	1	1
428	2014	14	22.9458	0.80305	0.400547	21.5327	0	-0.149701	-0.0755487	7	0	1	0	0.5	0.000303	2.07944	0.017	1	0	8.132	11.096	7.366	2.94444	0	0	0	0.0023015	0	0	0	1	0.019496	1.07552	0	2.48491	-0.352475	0	1	1
428	2015	14	22.977	0.642123	0.360364	21.0651	0	-0.211163	0.0123485	7	0	1	0	0.5	0.000169	2.07944	0	1	0	8.724	11.231	8.508	2.99573	0	0	0	0.0030644	0	0	0	1	0.0201095	1.18866	0	2.48491	-0.165157	0	1	1
428	2016	14	22.9103	0.666576	0.416694	21.1436	0	-0.159735	-0.416538	7	0	1	0	0.5556	0.000169	2.19722	0	1	0	8.18	10.186	7.939	3.04452	0	0	0	0.0024904	0	0	0	1	0.0227621	1.41496	0	2.3979	-0.142442	0	1	1
428	2017	14	22.9235	0.676985	0.384458	21.3391	0	0.0590947	0.0586456	7	0	1	0	0.5556	5.4e-05	2.19722	0	1	0	8.447	11.195	6.985	3.09104	0	0	0	0.0014606	0	0	0	1	0.031282	1.7674	0	2.19722	-0.0905895	0	1	1
428	2018	14	22.6969	0.658974	0.457172	21.4959	0	-0.0987352	-0.492944	7	0	1	0	0.5556	5.4e-05	2.19722	0	1	0	8.683	11.058	7.559	3.13549	0	0	0	0.0010296	0	0	0	1	0.028427	1.49612	0	2.19722	-0.178483	0	1	1
428	2019	14	22.6054	0.626011	0.454975	20.8562	0	0.159084	0.0062719	7	0	1	0	0.5556	4.5e-05	2.19722	0	1	0	8.75	11.368	9.748	3.17805	0	0	0	0.0010869	0	0	0	1	0.0211897	1.27503	0	2.19722	0.0707598	0	1	1
428	2020	14	22.5353	0.699642	0.486432	20.5474	0	-0.535926	-1.1469	7	0	1	0	0.5714	3.7e-05	1.94591	0	1	0	9.037	12.133	10.945	3.21888	0	0	0	0.0014628	0	0	0	1	0.0383653	2.01384	0	2.3979	-0.711376	0	1	1
428	2021	14	22.451	0.681896	0.429615	20.2816	0	0.152841	-0.0006111	7	0	1	0	0.5	0	2.07944	0	1	1	9.333	12.949	12.29	3.2581	0.007557	0	0	0.0017928	0	0	0	1	0.0343603	1.7219	0	2.19722	-0.412804	0	0	0
429	2003	15	22.6199	0.357272	0.546342	22.0217	0	0.0584656	0.524246	6	0	1	0	0.3636	0.000293	2.3979	0.1	1	1				1.79176	0.0517501	0	0	0.0011019	0	0	0	0		0.512829	0	3.98898	1.2228	0	0	0
429	2004	15	22.6457	0.357368	0.531634	22.0185	0	0.132044	0.557663	6	0	1	0	0.3636	0.000293	2.3979	0.1	1	1				1.94591	0.0517501	0	0	0.0010068	0	0	0	1		0.537774	0	4.02535	1.02619	0	0	0
429	2005	15	22.6404	0.375266	0.511897	22.1064	0	0.135266	0.565249	6	0	1	0	0.3636	0.000211	2.3979	0.12	1	1				2.07944	0.0517501	0	0	0.0009727	0	0	0	1		0.525837	0	4.04305	0.713375	0	0	0
429	2006	15	22.6216	0.344066	0.50053	22.1779	0	0.0339045	0.538123	6	0	1	0	0.3636	0.000248	2.3979	0.16	1	1				2.19722	0.0663412	0	0	0.0009295	0	0	0	1		0.623231	1	4.12713	0.599154	0	0	0
429	2007	15	22.4815	0.348792	0.534443	21.7681	0	0.0509055	0.712576	6	0	1	0	0.3636	0.000229	2.3979	0.17	1	1	9.881	11.197	8.068	2.30259	0.0376833	0	0	0.0023439	0	0	0	1	0	0.521203	1	4.17439	0.599277	0	0	0
429	2008	15	22.7062	0.475639	0.478797	22.2376	0	-0.158338	0.616127	6	0	1	0	0.3636	0.000199	2.3979	0.24	1	1	9.257	11.1	8.159	2.3979	0.0045251	0	0	0.0008896	0	0	0	0	0	0.655755	1	4.20469	0.28595	0	0	0
429	2009	15	22.911	0.549822	0.457114	22.5835	0	-4.66e-05	0.471104	6	0	1	0	0.5	0.000211	2.07944	0.1	1	1	9.244	10.948	7.344	2.48491	0.0201484	0	0	0.0012358	0	0	0	1	0	0.80954	1	4.2485	-0.0353643	0	0	0
429	2010	15	23.0772	0.544009	0.359358	22.6719	0	0.069739	0.506462	6	0	1	0	0.3636	0.000208	2.3979	0.1	1	1	9.835	11.858	7.713	2.56495	0.0155363	0	0	0.0009122	0	0	0	0	0	0.834297	1	4.29046	0.176386	0	0	0
429	2011	15	23.1916	0.597053	0.344287	22.8053	0	0.0756553	0.348358	6	0	1	0	0.3636	0.000208	2.3979	0.1	1	1	9.888	11.697	7.742	2.63906	0.0156453	0	0	0.0006208	0	0	0	0	0	0.972732	1	4.33073	0.179943	0	0	0
429	2012	15	23.3	0.611355	0.624877	22.8245	0	0.0256707	0.236618	6	0	1	1	0.4	0.000171	2.30259	0.05	1	1	9.936	11.7	8.647	2.70805	0.0133647	0	0	0.0005615	0	0	0	0	0	1.06995	1	4.39445	0.233457	0	0	0
429	2013	15	23.2644	0.601973	0.606322	22.9462	0	0.200584	0.16421	6	0	1	0	0.3636	0.000169	2.3979	0.05	1	1	10.237	11.893	8.758	2.77259	0.0105011	0	0	0.0005249	0	0	0	1	0	1.19405	0	4.40672	0.317492	0	0	0
429	2014	15	23.2501	0.530826	0.573522	22.815	0	0.0960816	0.283515	6	0	1	0	0.3636	0.000169	2.3979	0.05	1	1	10.445	11.991	11.546	2.83321	0.019728	0	0	0.0007643	0	0	0	1	0	1.00511	1	4.40672	0.381781	0	0	0
429	2015	15	23.2171	0.493845	0.54437	22.6356	0	0.0621582	0.401226	6	0	1	0	0.3636	0.000146	2.3979	0.1	1	1	11.076	12.171	11.574	2.89037	0.0105011	0	0	0.0010242	0	0	0	1	0	0.925783	0	4.44265	-20.7083	0	0	0
429	2016	15	23.5004	0.449772	0.577748	22.7548	0	0.827921	0.500682	6	0	1	0	0.3571	0.000132	2.63906	0.15	1	1	10.49	12.094	11.209	2.94444	0.0069888	0	0	0.0013474	0	0	0	1		0.655611	0	4.47734	0.94174	0	0	0
429	2017	15	23.528	0.427832	0.514753	22.7766	0	0.0934517	0.594646	6	0	1	0	0.3333	0.000197	2.70805	0.336	1	1	10.61	12.196	11.195	2.99573	0.0146108	0	0	0.0014944	0	0	0	1		0.550469	1	4.56435	0.948906	0	0	0
429	2018	15	23.5142	0.383508	0.466378	22.5424	0	0.0419671	0.653221	6	0	1	0	0.3333	0.000138	2.70805	0.506	1	1	10.854	12.139	11.527	3.04452	0.0133404	0	0	0.0014549	0	0	0	1		0.525486	1	4.62497	0.760127	0	0	0
429	2019	15	23.5954	0.420036	0.505003	22.8766	0	-0.0499453	0.589039	6	0	1	0	0.3333	0.000138	2.70805	0.562	1	0	11.342	12.174	13.669	3.09104	0	0	0	0.0014038	0	0	0	0		0.581585	0	4.64439	0.576904	0	1	1
429	2020	15	23.7064	0.481871	0.58435	22.9011	0	0.239512	0.491957	6	0	1	0	0.3846	6.5e-05	2.56495	0.422	1	1	11.673	12.562	14.61	3.13549	0.0063139	0	0	0.0010301	0	0	0	0		0.555663	0	4.70953	0.666748	0	0	0
429	2021	15	23.6611	0.400237	0.563647	22.8789	0	0.395137	0.598832	6	0	1	0	0.3333	6.5e-05	2.70805	0.291	1	1	12.014	12.962	15.615	3.17805	0.0156546	0	0	0.0011388	0	0	0	0		0.456548	1	4.69135	0.891563	0	0	0
430	2003	14	19.8531	0.418291	0.231636	19.1151	0	0.0765526	0.237499	11	0	0	0	0.3333	1.8e-05	2.19722	0.025	0	0				2.07944	0	0	0	0.0038954	0	0	0	0	0.053513	0.735857	0	2.63906	0.413038	0	1	0
430	2004	14	20.1216	0.536366	0.42563	19.0089	0	0.530758	0.153426	11	0	0	0	0.3333	1.8e-05	2.19722	0	0	0				2.19722	0	0	0	0.0029995	0	0	0	0	0.0711766	0.827064	0	2.70805	0.0672312	0	1	0
430	2005	14	20.1483	0.629682	0.428749	19.4355	0	0.13295	0.0012477	11	0	0	0	0.3333	1.8e-05	2.19722	0	0	0				2.30259	0	0	0	0.0021497	0	0	0	0	0.0983832	0.978502	0	2.70805	-0.0041496	0	1	0
430	2006	14	20.1349	0.848297	0.452296	19.2767	0	0.175162	0.0632718	11	0	0	0	0.3333	1.8e-05	2.19722	0	0	0				2.3979	0	0	0	0.0094599	0	0	0	0	0.0901138	0.918698	0	2.77259	0.058945	0	1	0
430	2012	14	20.0558	0.255149	0.521829	15.5412	0	0.225204	0.195325	13	0	1	0	0.3333	1.7e-05	2.19722	0	1	0	6.924	10.417	5.43	2.83321	0	0	0	0.007817	0	0	0	0	0.0445847	0.804675	0	3.17805	-0.0194657	0	0	1
430	2013	14	20.2171	0.280697	0.40376	18.4218	0	-0.26693	0.147521	13	0	1	0	0.3333	1.7e-05	2.19722	0	1	0	7.417	10.808	5.464	2.89037	0	0	0	0.0052242	0	0	0	0	0.0457636	0.852479	0	3.17805	-0.0562984	0	0	1
430	2014	14	20.3446	0.272118	0.682198	18.0929	0	-0.0326001	0.178798	13	0	1	0	0.3333	1.7e-05	2.19722	0	1	0	8.132	11.096	7.366	2.94444	0	0	0	0.0052205	0	0	0	0	0.0504098	0.821202	0	3.4012	-0.0065291	0	0	1
430	2015	14	20.5872	0.29778	0.645629	17.9523	0	0.394353	0.234168	13	0	1	0	0.3333	0	2.19722	0	1	0	8.724	11.231	8.508	2.99573	0	0	0	0.0081452	0	0	0	0	0.0464866	0.768173	0	3.43399	0.178005	0	0	1
430	2016	14	21.4383	0.667676	0.306754	18.1667	0	-0.122536	0.156093	13	0	1	0	0.3333	0	2.19722	0	1	0	8.18	10.186	7.939	3.04452	0	0	0	0.0057666	0	0	0	1	0.057782	0.842838	0	3.49651	0.0548317	0	0	1
430	2017	14	21.5718	0.331729	0.25982	16.5034	0	-0.0718252	0.160807	13	0	1	0	0.3333	0	2.19722	0.084	1	0	8.447	11.195	6.985	3.09104	0	0	0	0.002217	0	0	0	1	0.0577314	0.976895	0	3.7612	-0.228214	0	0	1
430	2018	14	21.638	0.36453	0.234499	19.7931	0	-0.147832	0.0836391	13	0	1	0	0.3636	0	2.3979	0	1	0	8.683	11.058	7.559	3.13549	0	0	0	0.0012353	0	0	0	0	0.0483956	0.936813	0	3.89182	-0.241289	0	0	1
430	2019	14	21.7046	0.399074	0.201135	20.0229	0	-0.0920917	0.0739725	13	0	1	0	0.3636	0	2.3979	0	1	0	8.75	11.368	9.748	3.17805	0	0	0	0.0013155	0	0	0	1	0.0533186	0.951882	0	4.00733	-0.249137	0	0	1
430	2020	14	21.7513	0.459123	0.183095	20.4047	0	-0.602132	-0.615526	13	0	1	0	0.4444	0	2.19722	0	1	0	9.037	12.133	10.945	3.21888	0	0	0	0.0012931	0	0	0	1	0.100989	1.69576	0	4.47734	-0.614893	0	0	1
430	2021	14	21.7674	0.518701	0.429944	20.4659	0	0.174428	-0.81207	13	0	1	0	0.3636	0	2.3979	0	1	0	9.333	12.949	12.29	3.2581	0	0	0	0.0016846	0	0	0	1	0.0806893	1.88265	0	4.49981	-0.490186	0	0	1
488	2003	11	23.0487	0.482111	0.538172	20.3503	0	0.306255	0.137837	20	1	1	0	0.3333	0.000449	2.70805	0.05	1	1				1.38629	0.0469796	0	0	0.0009948	0	0	0	0	0.0593486	0.866138	1	5.50533	-0.208241	0	0	0
488	2004	11	23.4865	0.583441	0.367884	22.0221	0	0.214044	0.106941	20	1	1	0	0.3333	0.00195	2.70805	0.1	1	1				1.60944	0.0312646	0	0	0.0008541	0	0	0	0	0.05606	0.897343	1	5.61313	-0.259407	0	0	0
488	2005	11	23.6119	0.599854	0.597626	22.0592	0	0.376204	0.076932	20	1	1	0	0.3333	0.001876	2.70805	0.1	1	1				1.79176	0.0732753	0	0	0.0004794	0	0	0	0	0.0551933	0.925916	1	5.60212	-0.246088	0	0	0
488	2006	11	23.746	0.622853	0.489235	22.672	1	0.215148	0.0621296	20	1	1	0	0.3333	0.011932	2.70805	0.12	1	1				1.94591	0.0928611	0	0	0.0005465	0	0	0	0	0.0574038	0.948149	1	5.65599	-0.259163	0	0	0
488	2007	11	23.8148	0.519308	0.601658	22.147	1	0.283615	0.0847257	20	1	1	0	0.3333	0.008444	2.70805	0.12	1	1	8.4	10.629	5.734	2.07944	0.0429429	0	0	0.0017536	0	0	0	1	0.051652	0.916653	1	5.69709	-0.216716	0	0	0
488	2008	11	23.9928	0.466842	0.540445	22.1372	1	0.0240592	0.0832457	20	1	1	0	0.3333	0.006981	2.70805	0.16	1	1	8.312	10.614	6.448	2.19722	0.197503	0	0	0.0004081	0.0189129	1	1	1	0.0454355	0.915439	1	5.74939	-0.254028	19	0	0
488	2009	11	24.0631	0.477652	0.47955	22.3658	1	-0.0415313	0.0660121	20	1	1	0	0.3333	0.006657	2.70805	0.05	1	1	8.469	10.808	6.184	2.30259	0.23778	0	0	0.0006466	0	1	1	1	0.052046	0.934164	1	5.83481	-0.298199	19	0	0
488	2010	11	24.2808	0.564953	0.367258	22.2904	1	0.155764	0.0833425	20	1	1	1	0.3333	0.006056	2.70805	0.3	1	1	8.711	11.518	6.237	2.3979	0.25957	0.116123	1	0.000515	0	1	1	1	0.0507919	0.918549	1	6.00389	-0.404443	19	0	0
488	2011	11	24.5438	0.671543	0.498367	22.8464	1	0.0316435	0.0211887	20	1	1	1	0.3333	0.005883	2.70805	0.3	1	1	8.668	11.27	6.445	2.48491	0.257543	0	0	0.0003476	0.0721661	1	1	1	0.0525643	0.981969	1	6.11147	-0.463707	19	0	0
488	2012	11	24.5887	0.699418	0.413854	23.1381	1	0.113491	-0.0210624	20	1	1	1	0.3333	0.005435	2.70805	0.15	1	1	8.908	11.42	6.833	2.56495	0.24328	0.139967	1	0.0003236	0.104766	1	1	1	0.0579146	1.02168	1	6.14204	-0.41521	19	0	0
488	2013	11	24.5845	0.691966	0.445724	23.0878	1	0.0317387	0.0197922	20	1	1	1	0.3333	0.005578	2.48491	0.060001	1	1	9.233	11.778	6.844	2.63906	0.231313	0.134054	1	0.0003574	0	1	1	1	0.0553804	0.981921	1	6.14419	-0.467815	19	0	0
488	2014	11	24.7632	0.747491	0.435478	23.0606	1	-0.0631331	0.0086924	20	1	1	1	0.3333	0.005742	2.48491	0.299999	1	1	9.477	11.904	8.486	2.70805	0.209127	0	0	0.0004787	0.0652136	1	1	1	0.0601023	0.995281	1	6.18415	-0.32129	19	0	0
488	2015	11	25.0795	0.778623	0.31002	22.9797	1	0.0571136	0.0548641	20	1	1	1	0.3333	0.005742	2.48491	0.14	1	1	9.728	12.035	9.223	2.77259	0.192316	0.188718	1	0.0005754	0	1	1	1	0.05898	0.948585	1	6.24028	-0.290425	19	0	0
488	2016	11	25.1335	0.725773	0.350142	23.1773	1	0.117581	0.09272	20	1	1	1	0.4	0.005266	2.30259	0.3	1	1	9.191	11.434	9.086	2.83321	0.226688	0.145279	1	0.0005111	0	1	1	1	0.05169	0.910129	1	6.32436	-0.438491	19	0	0
488	2017	11	25.3832	0.713382	0.267243	23.5246	1	0.306002	0.149919	20	1	1	0	0.4	0.005464	2.30259	0.6	1	1	9.494	11.723	8.895	2.89037	0.264625	0.133376	1	0.000613	0.0620248	1	1	1	0.0442605	0.862526	1	6.45991	-0.299497	19	0	0
488	2018	11	25.3803	0.754347	0.265042	23.3822	1	-0.0202459	0.100642	20	1	1	0	0.3636	0.004191	2.3979	0.6	1	1	9.732	11.201	9.562	2.94444	0.262111	0.149445	1	0.0003621	0.0439019	1	1	1	0.0412283	0.907963	1	6.47543	-0.318552	19	0	0
488	2019	11	25.3078	0.731114	0.351575	23.5755	1	0.0526282	0.0521022	20	1	1	0	0.375	0.004789	2.07944	0.24	1	1	10.104	11.161	11.349	2.99573	0.267183	0.118679	1	0.0003227	0.0113949	1	1	1	0.0426773	0.972019	1	6.52796	-0.39437	19	0	0
488	2020	11	25.2404	0.718262	0.411155	23.4843	1	0.0112216	0.0515583	20	1	1	0	0.3333	0.019276	2.19722	0.146583	1	1	10.468	11.624	12.395	3.04452	0.267928	0.152763	1	0.0004353	0.004667	1	1	1	0.0097033	0.945332	1	6.77194	-0.373254	19	0	0
488	2021	11	25.1402	0.727831	0.430382	22.9968	1	0.074286	0.0690936	20	1	1	0	0.3333	0.018703	2.19722	0.185	1	1	10.845	12.107	13.537	3.09104	0.269155	0.124949	1	0.0005618	0	1	1	1	0.0088889	0.926227	1	6.76504	-0.34431	19	0	0
498	2004	3	21.4977	0.754045	0.254618	18.9216	0	0.149293	0.0522433	20	1	0	0	0.3333	0.000161	2.19722	0	0	0				2.07944	0	0	0	0.0026461	0	0	0	0	0.0054123	0.955279	0	5.61313	-0.0977722	0	1	0
498	2005	3	21.4703	0.810241	0.367927	18.4247	0	-0.225687	-0.268497	20	1	0	0	0.3333	0.00014	2.19722	0	0	0				2.19722	0	0	0	0.0018307	0	0	0	0	0.0059028	1.24696	0	5.60212	-1.03754	0	1	0
498	2006	3	21.1598	0.962082	0.454874	17.6915	0	-0.270603	-0.76679	20	1	0	0	0.25	0.000188	2.07944	0	0	0				2.30259	0	0	0	0.0133606	0	0	0	0	0.0051875	1.76849	0	5.65599	-0.36162	0	1	0
498	2013	3	22.9661	0.755201	0.0492711	20.4704	0	0.092598	0.0500465	4	0	1	0	0.375	0	2.07944	0	1	0	8.486	11.001	6.996	2.83321	0	0.0993037	1	0.0019624	0	0	0	0	0	0.949954	0	4.14314	-0.418288	0	1	0
498	2014	3	23.0284	0.735114	0.0417093	20.2411	0	-0.0445578	0.0627031	4	0	1	0	0.4286	0	1.94591	0	1	0	8.625	10.96	7.615	2.89037	0	0.0722118	1	0.001957	0	0	0	0	0	0.937297	0	4.17439	-0.369442	0	1	0
498	2015	3	23.0666	0.708156	0.0399211	0	0	0.0842479	0.0712628	4	0	1	0	0.375	0	2.07944	0	1	0	8.575	10.605	7.369	2.94444	0	0.0554565	1	0.0033054	0	0	0	0	0	0.928737	0	4.35671	-0.376314	0	1	0
498	2016	3	23.4342	0.769289	0.0365248	21.0129	0	0.0982601	0.0737552	4	0	1	0	0.3333	0	2.19722	0	1	0	8.217	8.507	7.581	2.99573	0	0.0612474	1	0.0025594	0	0	0	0		0.928927	0	4.49981	-0.395833	0	1	0
498	2017	3	23.5927	0.769372	0.0364927	21.7159	0	0.520037	0.062165	4	0	1	0	0.3333	0	2.19722	0	1	0	8.506	9.567	6.876	3.04452	0	0.0340891	1	0.0018406	0	0	0	0		0.937366	0	4.58497	-0.541405	0	1	0
498	2018	3	23.9335	0.729136	0.0261522	21.7565	0	0.233096	0.0599051	4	0	1	0	0.4286	0	1.94591	0.091685	1	1	8.753	9.767	7.69	3.09104	0.0011543	0.0298536	1	0.0008443	0	0	0	0		0.940406	0	4.57471	-0.422283	0	0	0
498	2019	3	24.1909	0.742626	0.0283334	22.5737	0	0.523124	0.045899	4	0	1	0	0.375	0	2.07944	0.114606	1	1	9.252	10.054	10.178	3.13549	0.0017003	0.018834	1	0.0006353	0	0	0	0		0.956279	0	4.54329	-0.571468	0	0	0
498	2020	3	24.7321	0.765899	0.0420935	22.9392	1	0.480508	0.0528949	4	0	1	0	0.375	2e-06	2.07944	0.122247	1	0	9.564	10.669	10.846	3.17805	0	0.0412793	1	0.0005735	0	0	0	0		0.949238	0	4.67283	-0.552955	0	1	1
498	2021	3	25.1468	0.759996	0.0388236	23.2442	1	0.670347	0.0589974	4	0	1	0	0.3636	2e-06	2.3979	0.137993	1	1	9.886	11.321	11.557	3.21888	0.0182939	0.0529048	1	0.0004811	0	0	0	0	0.0001953	0.939085	0	4.68213	-0.690021	0	0	0
501	2003	13	22.0034	0.685305	0.536004	17.9807	0	0.238495	0.0170426	5	0	1	0	0.1429	0.000193	2.63906	0	1	0				2.48491	0	0	0	0.0017253	0	0	0	0	0.0144708	0.996498	0	4.58497	-0.133214	0	1	0
501	2004	13	21.913	0.703333	0.576745	18.7713	0	0.132921	0.0055679	5	0	1	0	0.3636	3.6e-05	2.3979	0	1	0				2.56495	0	0	0	0.001488	0	0	0	0	0.0162873	1.01351	0	4.58497	-0.0978969	0	1	0
501	2005	13	21.9094	0.68234	0.545382	18.798	0	0.0917723	0.0452546	5	0	1	0	0.3636	3.6e-05	2.3979	0	1	0				2.63906	0	0	0	0.001741	0	0	0	0	0.0280592	1.00099	0	4.57471	-0.0265256	0	1	0
501	2006	13	21.947	0.686956	0.502578	19.3486	0	0.0575426	0.0303661	5	0	1	0	0.3636	4.9e-05	2.3979	0	1	0				2.70805	0	0	0	0.0027356	0	0	0	0	0.0263474	1.01339	0	4.58497	-0.0564314	0	1	0
501	2007	13	22.1775	0.697551	0.405557	20.0238	0	0.193715	0.0630344	5	0	1	0	0.3636	4.9e-05	2.3979	0	1	0	7.339	7.405	4.613	2.77259	0	0	0	0.0073064	0	0	0	0	0.106457	0.936602	0	4.57471	-0.0714355	0	1	0
501	2008	13	22.3677	0.70319	0.347695	20.2577	0	0.251568	0.0565579	5	0	1	0	0.3636	4.9e-05	2.3979	0	1	0	7.242	8.136	5.5	2.83321	0	0	0	0.0016568	0	0	0	0	0.119547	0.947462	0	4.58497	-0.0485601	0	1	0
501	2009	13	22.4895	0.734018	0.311573	20.068	0	0.197275	0.0519327	5	0	1	0	0.3636	4.9e-05	2.3979	0	1	0	7.561	8.803	5.796	2.89037	0	0	0	0.0048452	0	0	0	0	0.114472	0.953687	0	4.59512	-0.0689016	0	1	0
501	2010	13	22.7325	0.751975	0.245274	19.7285	0	0.327485	0.0482699	5	0	1	0	0.3636	4.8e-05	2.3979	0.2	1	1	7.606	9.541	4.454	2.94444	0.0148897	0	0	0.0050433	0	0	0	0	0.118922	0.951815	0	4.7185	-0.0359322	0	0	0
501	2011	13	22.9949	0.769567	0.393327	19.5744	0	0.208485	0.0475667	5	0	1	0	0.3636	4.8e-05	2.3979	0	1	0	7.482	9.655	4.688	2.99573	0	0	0	0.0034626	0	0	0	0	0.123248	0.952303	0	4.82028	-0.0941403	0	1	1
501	2012	13	23.1247	0.760921	0.338148	20.2046	0	0.170228	0.0487252	5	0	1	0	0.4	4.8e-05	2.30259	0	1	0	7.835	10.169	6.202	3.04452	0	0	0	0.0022104	0	0	0	0	0.123317	0.951337	0	5.02388	-0.167556	0	1	1
501	2013	13	23.2597	0.752536	0.374788	18.872	0	0.130225	0.0518969	5	0	1	0	0.3636	4e-05	2.3979	0	1	0	8.325	10.569	6.524	3.09104	0	0	0	0.0020702	0	0	0	0	0.12497	0.948793	0	5.03695	-0.174774	0	1	1
501	2014	13	23.4738	0.759467	0.465519	17.1974	0	0.018928	0.0527883	5	0	1	0	0.4	4e-05	2.30259	0	1	0	8.776	10.89	6.724	3.13549	0	0	0	0.0021316	0	0	0	0	0.127962	0.948053	0	5.02388	-0.241582	0	1	1
501	2015	13	23.5998	0.767475	0.414394	21.3847	0	0.0211421	0.0609875	5	0	1	0	0.3636	0.005142	2.3979	0.4	1	1	8.87	10.986	6.686	3.17805	0.0147055	0	0	0.0027425	0	0	0	1	0.126406	0.940218	0	5.03695	-0.2829	0	0	0
501	2016	13	23.6019	0.659722	0.400641	21.3839	0	0.009472	0.073483	5	0	1	0	0.4	0.004596	2.30259	0	1	0	8.63	10.471	6.794	3.21888	0	0	0	0.0019083	0	0	0	1	0.122	0.927128	0	5.04986	-0.282638	0	1	1
501	2017	13	23.6147	0.601672	0.377084	21.2254	0	0.0244469	0.0901592	5	0	1	0	0.3636	0.002153	2.3979	0.42	1	0	8.675	10.853	5.866	3.2581	0	0	0	0.0017099	0	0	0	1	0.114866	0.912788	0	5.09375	-0.345044	0	1	1
501	2018	13	23.8538	0.639567	0.291296	21.4888	0	-0.0229851	0.0839153	5	0	1	0	0.4	0.002018	2.30259	0.08	1	0	8.951	10.969	6.794	3.29584	0	0	0	0.0008837	0	0	0	1	0.115278	0.917084	0	5.09987	-0.230881	0	1	1
501	2019	13	23.8843	0.596956	0.273988	20.8106	0	0.0028537	0.0873552	5	0	1	0	0.3636	0.002052	2.3979	0.2	1	0	9.438	11.081	10.842	3.33221	0	0	0	0.0010739	0	0	0	1	0.11023	0.914082	0	5.11199	-0.312494	0	1	1
501	2020	13	23.8501	0.565163	0.275321	21.7259	0	-0.569757	0.0948117	5	0	1	0	0.3636	0.001606	2.3979	0.219999	1	1	9.808	11.705	11.939	3.3673	0.019447	0	0	0.0009035	0	0	0	1	0.212205	0.918166	0	5.23644	-0.406007	0	0	0
501	2021	13	24.0622	0.621204	0.217717	22.4891	0	-0.0671405	0.14129	5	0	1	0	0.3636	0.001606	2.3979	0.15	1	1	10.192	12.364	13.147	3.4012	0.0060225	0	0	0.0007569	0	0	0	1	0.244369	0.864175	0	5.23111	-0.336561	0	0	0
502	2003	16	19.9804	0.468417	0.0471637	18.518	0	31.619	0.259874	10	0	0	0	0.3333	0	2.19722	0	0	0				2.48491	0	0	0	0.0093376	0	0	0	0	0.0987611	0.718496	0	4.11087	0.381733	0	1	0
502	2004	16	20.1077	0.447515	0.0759459	18.94	0	0.179659	0.179643	10	0	0	0	0.375	0	2.07944	0	0	0				2.56495	0	0	0	0.0036815	0	0	0	0	0.0892444	0.791724	0	4.14314	-0.199518	0	1	0
502	2005	16	20.1008	0.466502	0.0730434	18.5254	0	-0.315885	0.0655299	10	0	0	0	0.3333	0	2.19722	0	0	0				2.63906	0	0	0	0.0022456	0	0	0	0	0.134337	0.892872	0	4.15888	-0.253714	0	1	0
502	2006	16	20.2882	0.582078	0.0567803	19.4385	0	0.324605	0.0788786	10	0	0	0	0.3333	0	2.19722	0	0	0				2.70805	0	0	0	0.0033494	0	0	0	0	0.0817466	0.890202	0	4.20469	-0.209113	0	1	0
502	2007	16	20.4049	0.621712	0.0535684	18.201	0	0.777559	0.117304	10	0	0	0	0.3333	0	2.19722	0	0	0	6.07	8.882	1.707	2.77259	0	0	0	0.0109354	0	0	0	0	0.0291345	0.88393	0	4.31749	0.278724	0	1	0
502	2008	16	20.4988	0.606376	0.0546963	12.521	0	0.0542039	0.233379	10	0	0	0	0.3333	0	2.19722	0	0	0	5.598	9.168	1.818	2.83321	0	0	0	0.0045018	0	0	0	0	0.0466432	0.766621	0	4.43082	0.0880309	0	1	0
502	2009	16	20.1526	0.382128	0.0662873	16.873	0	-0.016626	0.0520835	10	0	0	0	0.375	0	2.07944	0	0	0	5.55	9.23	3.557	2.89037	0	0	0	0.0052717	0	0	0	0	0.023023	0.947916	0	4.56435	-0.0720847	0	1	0
502	2010	16	20.5222	0.717066	0.0444543	12.521	0	-0.844934	-0.608581	10	0	0	0	0.3333	0	2.19722	0	0	1	6.276	10.127	2.976	2.94444	0.0316254	0	0	0.0067813	0	0	0	1	0.259363	1.60858	0	4.81218	0.310004	0	0	0
502	2011	16	19.9291	0.406705	0.0742466	0	0	7.78053	0.103197	10	0	0	0	0.3333	0	2.19722	0	0	0	6.195	10.447	3.011	2.99573	0	0	0	0.0033706	0	0	0	0	0.0196393	0.899146	0	4.85203	-0.0106122	0	0	1
502	2012	16	19.5198	0.212002	0.104099	0	0	-0.946591	-0.353157	10	0	0	0	0.3333	0	2.19722	0	0	0	6.522	10.479	4.355	3.04452	0	0	0	0.0048606	0	0	0	1	0.194911	1.45582	0	4.95583	-0.959805	0	0	1
502	2013	16	19.5511	0.210434	0.0946846	0	0	-0.130912	-0.0397594	10	0	0	0	0.3333	0	2.19722	0	0	0	7.083	10.982	4.481	3.09104	0	0	0	0.0047994	0	0	0	1	0.0762732	1.36895	0	4.90527	-0.323311	0	0	1
502	2014	16	19.4166	0.167579	0.100314	0	0	1.10772	0.0668884	10	0	0	0	0.3333	0	2.19722	0	0	0	7.143	11.287	4.352	3.13549	0	0	0	0.0077424	0	0	0	1	0.0095505	0.961029	0	4.8828	0.33311	0	0	1
502	2015	16	19.8187	0.475371	0.0774753	12.7524	0	-0.676851	-1.21361	10	0	0	0	0.3333	5e-06	2.19722	0	0	0	6.593	11.002	2.827	3.17805	0	0	0	0.0275945	0	0	0	0	0.0303112	2.46943	0	4.89784	-0.867192	0	0	1
502	2016	16	20.2497	0.596444	0.0463968	16.6396	0	14.1535	0.172565	10	0	0	0	0.3333	5e-06	2.19722	0	0	0	6.2	10.556	3.219	3.21888	0	0	0	0.0155902	0	0	0	0	0.0012893	0.865189	0	4.84419	1.70113	0	0	1
502	2017	16	20.0656	0.715851	0.0444214	15.921	0	-0.92634	-3.78249	10	0	0	0	0.375	5e-06	2.07944	0	0	0	6.502	11.158	2.746	3.2581	0	0	0	0.0138478	0	0	0	0	0.164987	4.75518	0	4.83628	-1.48123	0	0	1
502	2018	16	19.8474	0.472495	0.0537735	18.2584	0	-0.210643	4.25291	10	0	0	0	0.3333	5e-06	2.19722	0	0	0	6.715	11.182	3.316	3.29584	0	0	0	0.0063933	0	0	0	0	0.189903	3.87888	0	4.82028	-1.14317	0	0	1
502	2019	16	19.3244	0.149953	0.0866608	18.2473	0	-0.062911	-0.982975	10	0	0	0	0.375	1.2e-05	2.07944	0	0	0	5.943	11.105	6.475	3.33221	0	0	0	0.0062795	0	0	0	0		1.92864	0	4.82028	-0.866729	0	0	1
502	2020	16	19.2604	0.175108	0.0877847	18.236	0	-0.0967346	-1.63791	10	0	0	0	0.375	1.2e-05	2.07944	0	0	0	6.032	11.713	7.437	3.3673	0	0	0	0.0089493	0	0	0	0		2.31363	0	4.80402	-0.592634	0	0	1
503	2003	16	21.155	0.291411	0.129024	19.8127	1	0.140075	0.257044	18	0	0	0	0.3333	0	2.19722	0	2	0				2.48491	0	0	0	0.0052135	0	0	0	0	0.0168987	0.821045	0	4.26268	-0.0208677	0	1	0
503	2004	16	21.3211	0.20476	0.141208	20.1373	1	-0.0385917	0.952783	18	0	0	0	0.3333	0	2.19722	0.1	0	0				2.56495	0	0	0	0.0064184	0	0	0	0	0.0201662	0.963136	0	4.21951	-0.304132	0	1	0
503	2005	16	21.322	0.212037	0.137606	19.6938	1	-0.316323	0.106663	18	0	0	0	0.3333	0	2.19722	0	0	0				2.63906	0	0	0	0.0044295	0	0	0	0	0.028719	1.37233	0	4.18966	-0.509628	0	1	0
503	2006	16	21.2939	0.202241	0.0676994	19.9404	1	-0.213161	-0.0069242	18	0	0	0	0.3333	0	2.19722	0	0	0				2.70805	0	0	0	0.0045103	0	0	0	0	0.0347739	1.32387	0	4.20469	-0.111034	0	1	0
503	2007	16	21.2184	0.167579	0.0752102	19.4481	1	0.0326066	0.0275658	18	0	0	0	0.5	0	1.79176	0	0	0	6.07	8.882	1.707	2.77259	0	0	0	0.0070257	0	0	0	0	0.0063031	1.02107	0	4.20469	0.0997825	0	1	0
503	2008	16	21.2132	0.192152	0.057295	18.8469	1	0.376134	0.0461575	18	0	0	0	0.4286	0	1.94591	0	0	0	5.598	9.168	1.818	2.83321	0	0	0	0.0024142	0	0	0	0	0.0019528	0.981609	0	4.14314	0.147031	0	1	0
503	2009	16	21.2081	0.192789	0.0591385	18.7665	1	-0.0493733	0.0455868	18	0	0	0	0.4286	0	1.94591	0	0	0	5.55	9.23	3.557	2.89037	0	0	0	0.0063882	0	0	0	0	0	1.01248	0	4.14314	-0.0198814	0	1	0
503	2010	16	21.1646	0.166907	0.0570691	18.1205	1	-0.274246	0.0553495	18	0	0	0	0.4286	0	1.94591	0	0	0	6.276	10.127	2.976	2.94444	0	0	0	0.0071937	0	0	0	0	0	1.15253	0	3.98898	-0.187094	0	1	0
503	2011	16	21.0737	0.111885	0.0581803	18.2576	1	-0.176553	-0.0511005	18	0	0	0	0.4286	0	1.94591	0	0	0	6.195	10.447	3.011	2.99573	0	0	0	0.0043698	0	0	0	0	0.0004097	1.42571	0	3.98898	-0.373419	0	1	0
503	2012	16	21.1143	0.128211	0.0576522	18.1793	1	0.184749	0.188195	8	0	0	0	0.4286	0	1.94591	0	0	0	6.522	10.479	4.355	3.04452	0	0	0	0.0066106	0	0	0	0	0	0.937735	0	4.79579	0.162724	0	1	0
503	2013	16	21.0796	0.109044	0.0633403	18.0787	1	0.0672228	0.105626	8	0	0	0	0.4286	0	1.94591	0	0	0	7.083	10.982	4.481	3.09104	0	0	0	0.0147639	0	0	0	0	0.0312309	0.870468	0	4.8828	-0.134259	0	1	0
503	2014	16	21.0844	0.0743834	0.0739025	16.294	1	-0.0526221	-0.238785	8	0	0	0	0.4286	0	1.94591	0	0	1	7.143	11.287	4.352	3.13549	0.0111258	0	0	0.0211669	0	0	0	0	0.0557578	1.32953	0	4.92725	-0.214901	0	0	0
503	2015	16	21.1165	0.0687405	0.0476669	15.9078	1	-0.0063774	0.200497	8	0	0	0	0.4286	0	1.94591	0	0	0	6.593	11.002	2.827	3.17805	0	0	0	0.0218124	0	0	0	0	0.100212	1.33913	0	5.04986	-0.290709	0	1	1
503	2016	16	21.1236	0.0530016	0.031514	17.6484	1	0.118693	0.114849	8	0	0	0	0.4286	0.000461	1.94591	0	0	0	6.2	10.556	3.219	3.21888	0	0	0	0.0267438	0	0	0	0	0.105687	1.41161	0	5.35659	-0.321306	0	1	1
503	2017	16	21.0938	0.0384133	0.027031	18.9971	1	-0.151451	0.0371537	8	0	1	0	0.4286	0	1.94591	0	1	0	6.502	11.158	2.746	3.2581	0	0	0	0.0278491	0	0	0	0	0.118096	2.36709	0	5.51343	-0.536488	0	1	1
503	2018	16	20.9704	0.048998	0.0258278	19.0057	1	-0.481069	-1.91256	8	0	1	0	0.3333	0	2.19722	0	1	1	6.715	11.182	3.316	3.29584	0.0106275	0	0	0.0117218	0	0	0	0	0.0941215	2.88617	0	5.57215	-0.636521	0	0	0
503	2019	16	20.9896	0.0595511	0.0094924	18.7456	1	0.360628	0.123916	8	0	1	0	0.3333	0	2.19722	0	1	1	5.943	11.105	6.475	3.33221	0.0076764	0	0	0.0125355	0.114924	0	0	0	0.126217	2.32439	0	5.69709	-0.180207	0	0	0
503	2020	16	20.9832	0.256475	0.0089848	17.8685	1	0.596241	-1.16539	8	0	1	0	0.3333	0	2.19722	0	1	1	6.032	11.713	7.437	3.3673	0.0034688	0	0	0.0077926	0	0	0	0	0.110916	1.5473	0	5.96101	-0.133936	0	0	0
503	2021	16	20.8992	0.339746	0.0091872	16.6569	0	0.21769	-0.698559	8	0	0	0	0.3333	0.001689	2.19722	0	1	0	6.123	12.355	8.542	3.4012	0	0	0	0.019475	0	0	0	0	0.098383	1.53164	0	5.96358	-0.16025	0	0	1
504	2003	16	20.2053	0.289132	0.10807	19.396	0	0.0257768	0.136942	17	0	1	0	0.3636	0	2.3979	0	1	0				2.48491	0	0	0	0.0046571	0	0	0	0	0.0327898	0.830732	0	1.38629	-0.162454	0	1	0
504	2004	16	20.2189	0.265	0.104328	19.3581	0	0.0696115	0.121322	17	0	1	0	0.3636	0	2.3979	0.03	1	0				2.56495	0	0	0	0.0043241	0	0	0	0	0.033999	0.837587	0	1.38629	-0.244091	0	1	0
504	2005	16	20.2894	0.311972	0.094107	19.4317	0	-0.187291	0.0201999	17	0	1	0	0.5455	0	2.3979	0	1	0				2.63906	0	0	0	0.0028023	0	0	0	0	0.042971	0.934395	0	1.38629	-0.377802	0	1	0
504	2006	16	20.273	0.303857	0.10181	19.3955	0	0.0245003	0.0218507	17	0	1	0	0.5455	0	2.3979	0	1	0				2.70805	0	0	0	0.00403	0	0	0	0	0.0505188	0.970715	0	1.38629	-0.365303	0	1	0
504	2007	16	20.3395	0.340976	0.0316716	17.2736	0	0.396466	-0.0012358	17	0	1	0	0.5455	0	2.3979	0	1	0	6.07	8.882	1.707	2.77259	0	0	0	0.0079038	0	0	0	0	0.0371164	1.03197	0	1.60944	-0.335249	0	1	0
504	2008	16	20.1006	0.481551	0.0349656	16.8674	0	-0.379673	-0.854224	17	0	1	0	0.4545	0	2.3979	0	1	0	5.598	9.168	1.818	2.83321	0	0	0	0.003394	0	0	0	0	0.0408138	1.82184	0	1.79176	-0.542413	0	1	0
504	2009	16	19.8376	0.649683	0.0410599	14.3695	0	-0.0969623	-0.748182	17	0	1	0	0.4545	0	2.3979	0	1	0	5.55	9.23	3.557	2.89037	0	0	0	0.0176189	0	0	0	0	0.0364522	1.75664	0	2.19722	-0.408351	0	1	0
504	2015	16	18.6257	1.11816	0.282859	14.221	0	-0.272065	-1.79168	17	0	1	0	0.4286	0	1.94591	0	1	0	6.593	11.002	2.827	3.17805	0	0	0		0	0	0	1	0.0447639	2.79168	0	3.63759	-0.677828	0	1	1
504	2017	16	19.8188	0.682708	0.0254549	17.1958	0	0.0021049	-0.531422	17	0	1	0	0.4286	0	1.94591	0	1	0	6.502	11.158	2.746	3.2581	0	0	0	0.0570106	0	0	0	0	0.0961125	1.53394	0	4.06044	-0.7851	0	0	1
504	2018	16	19.6524	0.685587	0.0554954	15.9721	0	0.415306	-0.363368	12	0	1	1	0.4286	0	1.94591	0	1	0	6.715	11.182	3.316	3.29584	0	0	0	0.0360584	0	0	0	0	0.215458	1.36261	0	3.93183	-0.315418	0	0	1
504	2021	16	20.3066	0.832658	0.0250416	16.9877	0	-0.107918	-0.195795	12	0	0	0	0.4286	0	1.94591	0	1	0	6.123	12.355	8.542	3.4012	0	0	0	0.0525318	0	0	0	0	0.368299	1.12013	0	4.5326	-0.564295	0	0	1
505	2007	16	20.6605	0.776203	0.300081	19.1043	0	-0.688721	-0.121969	10	0	1	1	0.3333	8e-05	2.19722	0	1	0	6.07	8.882	1.707	2.77259	0	0	0	0.0317393	0	0	0	1	0.0344744	1.12435	0	4.31749	-0.570409	0	1	1
505	2008	16	20.6981	0.866267	0.287826	19.2884	0	-0.337793	-0.84847	10	0	1	1	0.3333	8e-05	2.19722	0	1	0	5.598	9.168	1.818	2.83321	0	0	0	0.0143981	0	0	0	1	0.136033	1.84894	0	4.43082	-0.838855	0	1	1
505	2014	16	21.2213	0.98842	0.265518	19.7106	0	0.0603437	-0.815707	10	0	1	1	0.3333	8e-05	2.19722	0	1	1	7.143	11.287	4.352	3.13549	0.0354529	0	0	0.142392	0	0	0	0	0.023159	1.83482	1	4.8828	-1.24875	0	0	0
505	2015	16	21.2624	1.13602	0.238752	19.8691	0	0.117891	-0.421347	10	0	1	1	0.3333	8e-05	2.19722	0	1	1	6.593	11.002	2.827	3.17805	0.0515941	0	0		0	0	0	0	0.0492384	1.89349	1	4.89784	-0.094442	0	0	0
505	2017	16	22.5287	0.572467	0.219225	18.9825	1	7.16975	0.035108	10	0	1	0	0.4286	0	1.94591	0	1	1	6.502	11.158	2.746	3.2581	0.0329841	0	0	0.0020006	0	0	0	0	0.0233269	0.971668	0	4.83628	-0.142326	0	0	0
505	2018	16	22.316	0.422619	0.258646	19.024	1	-0.0642256	0.0340871	19	0	1	0	0.3333	0	2.19722	0	1	1	6.715	11.182	3.316	3.29584	0.0320837	0	0	0.0012071	0	0	0	1	0.026149	0.97255	0	5.41165	-0.196988	0	0	0
505	2019	16	22.3779	0.428227	0.231388	19.1053	1	0.0042059	0.033687	19	0	1	0	0.3333	0	2.19722	0	1	1	5.943	11.105	6.475	3.33221	0.0257854	0	0	0.0011415	0	0	0	1	0.0263736	0.974678	0	5.42495	-0.208216	0	0	0
505	2020	16	22.4629	0.455856	0.198603	19.1989	1	0.174921	0.0327716	19	0	1	0	0.3333	0.05662	2.19722	0	1	1	6.032	11.713	7.437	3.3673	0.0141603	0	0	0.0018967	0	0	0	0	0.0192797	0.971559	1	5.60947	-0.154963	0	0	0
505	2021	16	22.5228	0.452229	0.185354	19.5309	1	0.345622	0.0266721	19	0	1	0	0.3333	0.05662	2.19722	0	1	1	6.123	12.355	8.542	3.4012	0.0089218	0	0	0.001465	0	0	0	0	0.0125236	0.97255	1	5.6204	-0.0806186	0	0	0
506	2003	17	20.5824	0.518571	0.531082	0	0	-0.151631	0.116388	20	1	0	0	0.2727	0	2.3979	0	2	0				2.3979	0	0	0	0.0055581	0	0	0	0	0.0140787	0.922884	0	5.50533	0.0290907	0	1	0
506	2004	17	20.6702	0.542706	0.443828	0	0	-0.336225	-0.22044	20	1	0	0	0.3	0	2.30259	0	2	0				2.48491	0	0	0	0.001436	0	0	0	0	0.0268158	1.22098	0	5.61313	-0.325087	0	1	0
506	2005	17	20.4855	0.641062	0.434231	0	0	-0.736929	-2.05274	20	1	0	0	0.2727	0	2.3979	0	0	0				2.56495	0	0	0	0.0012939	0	0	0	0	0.0268557	3.04655	0	5.60212	-1.55755	0	1	0
506	2010	17	22.4279	0.822343	0.0098378	20.9815	0	0.187976	0.288202	10	0	0	0	0.3333	0	2.19722	0	0	0	7.431	9.183	5.787	2.89037	0	0	0	0.0089227	0	0	0	0	0.0250131	0.711988	0	4.81218	0.0408177	0	1	0
506	2011	17	22.5143	0.786778	0.0199168	20.5822	1	0.109026	0.237499	10	0	0	0	0.3333	0	2.19722	0	0	0	7.433	9.438	5.337	2.94444	0	0	0	0.005232	0	0	0	0	0.0206822	0.762501	0	4.85203	-0.622976	0	1	0
506	2012	17	22.3618	0.692001	0.0133833	20.7568	1	-0.193252	0.328724	10	0	0	0	0.3333	0	2.19722	0	0	0	7.365	9.646	7.31	2.99573	0	0	0	0.0038232	0	0	0	0	0.0179295	0.921884	0	4.95583	-0.289917	0	1	0
506	2013	17	21.9424	0.450567	0.0858964	0	1	-0.152642	0.0747476	10	0	0	0	0.375	0	2.07944	0.05	0	0	7.998	9.954	7.371	3.04452	0	0	0	0.0022882	0	0	0	1	0.0072284	1.16703	0	4.90527	-1.08069	0	1	0
506	2014	17	21.8768	0.515011	0.100979	17.6222	1	-0.606308	-0.787207	10	0	0	0	0.375	0	2.07944	0.025	0	0	8.291	10.199	7.928	3.09104	0	0.810269	1	0.0042125	0	0	0	0	0.0261809	1.78721	0	4.8828	-0.945274	0	1	0
506	2015	17	21.8989	0.524292	0.113545	18.7941	1	2.88578	0.0313844	2	1	0	0	0.3333	0	2.19722	0	0	0	8.594	10.368	8.622	3.13549	0	0.227824	1	0.0057737	0.0462913	0	0	0	0.0080116	0.968616	0	4.31749	-0.568352	0	1	0
506	2016	17	21.8954	0.511496	0.139107	18.394	1	-0.414818	0.0504071	2	1	0	0	0.3333	9e-05	2.19722	0	0	0	8.134	10.204	8.562	3.17805	0	0.486993	1	0.006467	0	0	0	0	0.0215451	0.949593	0	4.31749	-0.354598	0	1	0
506	2017	17	21.6583	0.57663	0.222216	0	1	-0.0530095	-0.611668	2	1	0	0	0.3333	9e-05	2.19722	0	0	0	8.552	10.454	8.89	3.21888	0	0.488416	1	0.0063486	0	0	0	0	0.0206757	1.60774	0	4.31749	-0.448619	0	1	0
506	2018	17	21.6526	0.559943	0.223739	18.0836	1	-0.354477	0.0345722	2	1	0	0	0.3333	2.2e-05	2.19722	0	0	0	9.006	10.486	9.21	3.2581	0	0.706896	1	0.0022422	0	0	0	0	0.0178286	0.964376	0	4.31749	-0.173754	0	1	0
506	2019	17	21.6872	0.582766	0.20376	19.4692	1	0.0381257	-0.139204	2	1	0	0	0.4286	2.2e-05	1.94591	0	0	0	9.06	10.624	11.041	3.29584	0	0.607994	1	0.0024458	0	0	0	0	0.0119521	1.15545	0	4.3438	-0.530155	0	1	0
506	2020	17	21.5662	0.753076	0.202784	17.5684	1	-0.175273	-1.11988	2	1	0	0	0.375	2.2e-05	2.07944	0	0	0	9.39	11.274	12.233	3.33221	0	0.914635	2	0.0038868	0	0	0	0	0.0052104	1.17513	0	4.39445	-0.404472	0	1	0
506	2021	17	21.2468	0.762127	0.254662	17.6317	0	1.13252	-0.116298	2	1	0	0	0.3333	0	2.19722	0	0	0	9.732	11.965	13.554	3.3673	0	0.388244	1	0.0074269	0	0	0	0	0.0176177	1.1114	0	4.36945	-0.494839	0	1	0
507	2003	15	20.8662	0.133638	0.0565083	20.2579	0	0.0871472	0.224172	18	0	1	0	0.2727	0.000274	2.3979	0	1	0				2.3979	0	0	0	0.0022989	0	0	0	0	0.114026	1.23025	0	4.26268	-0.381815	0	1	0
507	2004	15	20.8738	0.112114	0.0607071	20.147	0	0.310841	0.220266	18	0	1	0	0.2727	0.000274	2.3979	0	1	0				2.48491	0	0	0	0.0016011	0	0	0	0	0.0695839	1.10407	0	4.21951	-0.554453	0	1	0
507	2005	15	20.9146	0.133397	0.0560266	20.2289	0	0.0238574	0.17242	18	0	1	0	0.3636	0.000236	2.3979	0	1	0				2.56495	0	0	0	0.0010685	0	0	0	0	0.0706618	1.04854	0	4.18966	-0.7599	0	1	0
507	2006	15	21.5722	0.504923	0.231466	20.5061	1	0.275018	0.646201	18	0	1	0	0.3636	0.000284	2.3979	0	1	0				2.63906	0	0	0	0.0015594	0	0	0	0	0.06031	1.20666	0	4.20469	-0.398624	0	1	0
507	2007	15	21.6793	0.557693	0.182574	20.2279	0	2.14628	0.238356	18	0	1	0	0.3636	0.000252	2.3979	0.1	1	0	9.881	11.197	8.068	2.70805	0	0	0	0.0037958	0	0	0	0	0.0311456	1.06924	0	4.20469	-0.18535	0	1	0
507	2008	15	21.2793	0.328355	0.189855	20.1774	0	1.62514	0.0643042	18	0	1	0	0.3636	0.00011	2.3979	0.1	1	0	9.257	11.1	8.159	2.77259	0	0.0426639	1	0.0011135	0	0	0	0	0.0091078	0.997663	0	4.14314	-0.461643	0	1	0
507	2009	15	21.2685	0.269815	0.193249	20.1917	0	-0.758875	0.23447	18	0	1	0	0.3636	0.00011	2.3979	0.03	1	0	9.244	10.948	7.344	2.83321	0	0.156039	1	0.0025912	0	0	0	0	0.0241009	1.1375	0	4.14314	-0.59549	0	1	0
507	2010	15	21.3206	0.218068	0.0416619	20.6229	0	-0.0962615	0.590897	18	0	1	0	0.3636	0.000101	2.3979	0.06	1	1	9.835	11.858	7.713	2.89037	0.0168134	0.206733	1	0.0030665	0	0	0	0	0.0314935	1.01069	1	3.98898	-0.525381	0	0	0
507	2011	15	21.9517	0.476831	0.238564	21.4972	0	0.223186	0.655474	18	0	1	0	0.4	0.000101	2.30259	0.035	1	0	9.888	11.697	7.742	2.94444	0	0.0556368	1	0.0015367	0	0	0	0	0.0103	1.0813	0	3.98898	-0.664218	0	1	1
507	2012	15	21.9869	0.437499	0.263375	21.6706	0	0.44102	0.238362	6	0	1	0	0.4444	2.8e-05	2.19722	0.1	1	0	9.936	11.7	8.647	2.99573	0	0.0700362	1	0.0015289	0	0	0	0	0.0091977	1.09338	0	4.39445	-0.666707	0	1	1
507	2013	15	22.0922	0.354787	0.226304	21.7587	1	0.973029	0.0628532	6	0	1	0	0.5	2.8e-05	2.07944	0.05	1	0	10.237	11.893	8.758	3.04452	0	0.0386592	1	0.0016778	0	0	0	0	0.008682	1.02277	0	4.40672	-0.484355	0	1	1
507	2014	15	22.4023	0.50672	0.329689	21.2861	1	0.656754	0.0147868	6	0	1	0	0.375	2.8e-05	2.07944	0.02	1	1	10.445	11.991	11.546	3.09104	0.0022975	0.0308134	1	0.0026695	0	0	0	0	0.0353698	0.989025	0	4.40672	-0.367382	0	0	0
507	2015	15	22.4234	0.488875	0.395245	21.2788	1	-0.0544065	0.0417226	6	0	1	0	0.375	2.8e-05	2.07944	0.015	1	0	11.076	12.171	11.574	3.13549	0	0.0329081	1	0.0020909	0	0	0	0	0.0427794	1.00447	0	4.44265	-0.408194	0	1	1
507	2016	15	22.4674	0.490038	0.442987	21.4932	1	-0.109526	0.0782135	6	0	1	0	0.3333	2.8e-05	2.19722	0.02	1	1	10.49	12.094	11.209	3.17805	0.0039223	0.0768287	1	0.0016995	0	0	0	0	0.0436848	0.969053	0	4.47734	-0.442045	0	0	0
507	2017	15	22.5008	0.477613	0.428343	21.5171	1	0.0330407	0.108108	6	0	1	0	0.375	2.8e-05	2.07944	0.02	1	0	10.61	12.196	11.195	3.21888	0	0.0673972	1	0.0026011	0	0	0	0	0.044817	0.952783	0	4.56435	-0.418637	0	0	1
507	2018	15	22.6459	0.522906	0.383192	21.4425	1	0.405413	0.0994518	6	0	1	0	0.375	2.8e-05	2.07944	0.036	1	0	10.854	12.139	11.527	3.2581	0	0.0488632	1	0.0015971	0	0	0	0	0.0353779	0.959153	0	4.62497	-0.387429	0	0	1
507	2019	15	22.948	0.38872	0.318891	21.3308	1	0.270311	0.0869775	6	0	1	0	0.375	2.4e-05	2.07944	0.042429	1	0	11.342	12.174	13.669	3.29584	0	0.0872316	1	0.0010102	0	0	0	0	0.0285919	0.966697	0	4.64439	-0.41558	0	0	1
507	2020	15	23.325	0.56503	0.365717	22.1349	1	0.0642708	0.101176	6	0	1	0	0.375	2.4e-05	2.07944	0.05	1	0	11.673	12.562	14.61	3.33221	0	0	0	0.0009008	0.302502	0	0	0	0.0187422	0.951811	0	4.70953	-0.541493	0	0	1
507	2021	15	23.5989	0.583037	0.313888	22.6026	1	0.805034	0.106405	6	0	1	0	0.4444	2.4e-05	2.19722	0.060509	1	0	12.014	12.962	15.615	3.3673	0	0.0776027	1	0.0008034	0	0	0	0	0.0173131	0.947334	0	4.69135	-0.507574	0	0	1
509	2003	17	20.8009	0.626514	0.405012	16.9184	0	0.176012	0.102413	1	0	0	0	0.0714	4.6e-05	2.63906	0	2	0				2.3979	0	0	0	0.0031962	0	0	0	0	0.0283688	1.0053	0	3.43399	-0.63749	0	1	0
509	2004	17	20.7502	0.641032	0.396839	17.5913	0	0.739783	-0.134769	1	0	0	1	0.3	7e-06	2.30259	0	2	0				2.48491	0	0	0	0.0021018	0	0	0	0	0.0435714	1.18508	0	3.55535	-0.56295	0	1	0
509	2005	17	20.5717	0.838197	0.453762	17.483	0	0.0861514	-0.546644	1	0	0	1	0.3333	7e-06	2.19722	0	2	0				2.56495	0	0	0	0.0030206	0	0	0	0	0.0458708	1.45539	0	3.52636	-0.444971	0	1	0
509	2014	17	20.2558	0.980329	0.203608	13.4588	0	-0.167142	-0.0367528	20	1	0	0	0.3333	0	2.19722	0	0	1	8.291	10.199	7.928	3.09104	0.0038782	0	0	0.324161	0	0	0	0	0.042267	1.42217	0	6.18415	-0.514128	0	0	0
509	2015	17	20.1573	0.941536	0.208289	13.7102	0	-0.219526	-0.10172	20	1	0	0	0.3333	0.000756	2.19722	0	0	0	8.594	10.368	8.622	3.13549	0	0	0	0.213848	0	0	0	0	0.0481645	1.88699	0	6.24028	-0.619165	0	0	1
509	2016	17	19.6489	0.934028	0.0593062	0	0	-0.554193	-0.192203	20	1	0	0	0.3333	0.000756	2.19722	0	0	0	8.134	10.204	8.562	3.17805	0	0	0	0.291637	0	0	0	1	0.0842798	3.50935	0	6.32436	-0.781392	0	0	1
509	2017	17	19.535	0.888114	0.0395018	0	0	27.4251	0.0026554	20	1	0	0	0.4	5e-06	1.60944	0	0	0	8.552	10.454	8.89	3.21888	0	0	0	0.148167	0	0	0	0	5.46e-05	1.00673	0	6.45991	0.565912	0	0	1
509	2018	17	19.148	0.926764	0.0507918	0	0	-0.460436	-0.0320253	20	1	0	0	0.4	5e-06	1.60944	0	0	0	9.006	10.486	9.21	3.2581	0	0	0	0.147061	0	0	0	0	0.0024785	1.04871	0	6.47543	0.165195	0	0	1
509	2019	17	18.8709	1.61844	0.0929173	0	0	-0.942005	-0.70452	20	1	0	0	0.4286	5e-06	1.94591	0	0	0	9.06	10.624	11.041	3.29584	0	0	0		0	0	0	0	0.052217	1.74526	0	6.52796	-0.328596	0	0	1
510	2003	17	21.7427	0.64426	0.336658	19.3523	0	0.565801	0.0890317	20	1	0	0	0.3333	0.000135	2.19722	0.025	2	0				2.3979	0	0	0	0.0025579	0	0	0	0	0.0478658	0.912805	0	5.50533	-0.0983534	0	1	0
510	2004	17	21.8521	0.636931	0.38921	19.9415	0	0.337856	0.0759034	20	1	0	0	0.3333	0.000135	2.19722	0	2	0				2.48491	0	0	0	0.0017745	0	0	0	0	0.0417794	0.929762	0	5.61313	-0.203447	0	1	0
510	2005	17	21.8912	0.657807	0.399703	19.8561	0	0.165886	0.0499772	20	1	0	0	0.3333	0.000135	2.19722	0.05	0	0				2.56495	0	0	0	0.0012292	0	0	0	0	0.0369906	0.957745	0	5.60212	-0.189929	0	1	0
510	2006	17	21.7261	0.570286	0.403396	19.6554	0	0.0975821	0.0474602	20	1	0	0	0.375	0.000162	2.07944	0	0	0				2.63906	0	0	0	0.0013314	0	0	0	0	0.0374486	0.951859	0	5.65599	-0.199028	0	1	0
510	2007	17	21.7331	0.554548	0.548199	19.6405	0	-0.124182	0.0524674	20	1	0	0	0.375	0.000102	2.07944	0.042	0	0	7.652	8.764	4.892	2.70805	0	0	0	0.0041299	0	0	0	0	0.0181536	0.947965	0	5.69709	-0.199849	0	1	0
510	2008	17	21.7057	0.578799	0.53564	19.2834	0	-0.0865902	-0.0305354	20	1	0	0	0.3333	3.4e-05	2.19722	0.053	0	0	7.154	9.054	5.682	2.77259	0	0	0	0.0013862	0	0	0	0	0.0178254	1.02934	0	5.74939	-0.227854	0	1	0
510	2009	17	21.7554	0.589261	0.516902	18.2977	0	0.131714	-0.0039638	20	1	0	0	0.3333	3.4e-05	2.19722	0	0	0	7.521	8.896	6.257	2.83321	0	0	0	0.0050142	0	0	0	0	0.0186474	1.00469	0	5.83481	-0.184389	0	1	0
510	2010	17	21.6068	0.513404	0.4924	18.1308	0	0.183282	0.0260599	20	1	0	0	0.3333	2.6e-05	2.19722	0	0	0	7.431	9.183	5.787	2.89037	0	0	0	0.0044037	0	0	0	0	0.0122045	0.994105	0	6.00389	-0.243703	0	1	0
510	2011	17	21.5794	0.524906	0.589825	18.1492	0	-0.0427046	-0.0492814	20	1	0	0	0.3333	1.2e-05	2.19722	0	0	0	7.433	9.438	5.337	2.94444	0	0	0	0.0027398	0	0	0	0	0.011549	1.05144	0	6.11147	-0.251301	0	1	0
510	2012	17	21.5567	0.509003	0.595248	18.9052	0	-0.160209	-0.0470139	20	1	0	0	0.3333	1.2e-05	2.19722	0	0	0	7.365	9.646	7.31	2.99573	0	0	0	0.0031054	0	0	0	0	0.0137594	1.08861	0	6.14204	-0.303425	0	1	0
510	2013	17	21.3342	0.48871	0.681309	18.3237	0	-0.0769226	-0.10545	20	1	0	0	0.3333	7e-06	2.19722	0	1	0	7.998	9.954	7.371	3.04452	0	0	0	0.0034473	0	0	0	0	0.0143217	1.10557	0	6.14419	-0.331722	0	1	0
510	2014	17	21.3132	0.559173	0.626613	17.8558	0	0.0232599	-0.0895555	20	1	1	0	0.375	5e-06	2.07944	0	1	0	8.291	10.199	7.928	3.09104	0	0	0	0.0041983	0	0	0	0	0.0163681	1.08966	0	6.18415	-0.282358	0	1	0
510	2016	17	21.0022	0.35885	0.715003	16.8991	0	-0.0530434	0.0308387	20	1	0	1	0.3333	0.1	2.19722	0	0	0	8.134	10.204	8.562	3.17805	0	0	0	0.0087918	0	0	0	0	0.030986	0.968314	0	6.32436	-0.212892	0	1	0
510	2017	17	21.1292	0.416092	0.601691	16.8686	0	0.12645	0.034596	20	1	0	1	0.3333	0.130549	2.19722	0	0	0	8.552	10.454	8.89	3.21888	0	0	0	0.0061453	0	0	0	0	0.0289105	0.969302	0	6.45991	-0.274117	0	1	0
510	2018	17	21.1183	0.35626	0.577408	16.8806	0	0.197461	0.0529657	20	1	0	1	0.3333	0.130549	2.19722	0.04	0	0	9.006	10.486	9.21	3.2581	0	0	0	0.0025053	0	0	0	0	0.0156807	0.951364	0	6.47543	-0.222464	0	1	0
510	2019	17	21.1998	0.347894	0.500162	18.5761	0	0.120651	0.0304194	20	1	0	0	0.375	0.130549	2.07944	0	0	0	9.06	10.624	11.041	3.29584	0	0	0	0.002413	0	0	0	0	0.0147652	0.97269	0	6.52796	-0.274892	0	1	0
510	2020	17	21.3201	0.39717	0.513635	18.075	0	-0.0483394	0.0549886	20	1	0	0	0.375	0.100549	2.07944	0	0	0	9.39	11.274	12.233	3.33221	0	0	0	0.0025981	0	0	0	0	0.0029066	0.960545	0	6.77194	-0.24683	0	1	0
510	2021	17	21.5009	0.374023	0.453092	18.2312	0	0.349411	0.146366	20	1	0	0	0.3333	0.088238	2.19722	0	0	0	9.732	11.965	13.554	3.3673	0	0	0	0.0026427	0	0	0	0	0.0028019	0.851332	0	6.76504	-0.109563	0	1	0
511	2003	3	21.5399	0.526374	0.0025879	19.6349	0	0.377713	0.134805	10	0	0	0	0.4286	1.3e-05	1.94591	0	0	0				2.3979	0	0	0	0.0012487	0	0	0	0	0.0201839	0.872	0	4.11087	-0.227668	0	1	0
511	2004	3	21.581	0.515854	0.002532	19.6121	0	0.996941	0.153296	10	0	0	0	0.4286	1.3e-05	1.94591	0	0	0				2.48491	0	0	0	0.0011014	0	0	0	0	0.0233525	0.835736	0	4.14314	0.212231	0	1	0
511	2005	3	21.798	0.561334	0.0463059	20.2696	0	-0.177298	0.125	10	0	0	0	0.4286	1.3e-05	1.94591	0	0	0				2.56495	0	0	0	0.0007728	0	0	0	0	0.0305635	0.855343	0	4.15888	0.192675	0	1	0
511	2006	3	21.6802	0.520074	0.0709571	19.6005	0	0.436385	0.136507	10	0	0	1	0.4286	1.5e-05	1.94591	0	0	0				2.63906	0	0	0	0.0013214	0	0	0	1	0.0364767	0.847461	0	4.20469	0.338952	0	1	0
511	2007	3	21.4937	0.399893	0.0720839	19.7161	0	0.12232	0.2218	10	0	0	1	0.4286	2.8e-05	1.94591	0.1	0	0	8.178	9.021	5.715	2.70805	0	0	0	0.0053953	0	0	0	1	0.0378516	0.774958	0	4.31749	0.547126	0	1	0
511	2008	3	21.4628	0.332509	0.0699773	19.3093	0	-0.333233	0.274136	10	0	0	0	0.4	3.2e-05	1.60944	0.045	0	0	8.26	9.336	6.266	2.77259	0	0	0	0.0021388	0	0	0	1	0.0400829	0.72214	0	4.43082	-0.529121	0	1	0
511	2009	3	21.9603	0.558298	0.039935	21.2125	0	-0.0460064	0.274695	10	0	0	0	0.4	2.4e-05	1.60944	0	0	1	8.463	9.969	6.496	2.83321	0.0016599	0	0	0.00406	0	0	0	1	0.0279866	0.737554	0	4.56435	-0.460629	0	0	0
511	2010	3	22.0286	0.576666	0.0407036	21.2722	0	-0.285903	0.13675	10	0	0	0	0.4	1.1e-05	1.60944	0	0	1	8.539	10.564	4.889	2.89037	0.0022466	0	0	0.0024183	0	0	0	1	0.0291349	0.854332	0	4.81218	-0.463338	0	0	0
511	2011	3	21.9913	0.564651	0.0408732	20.5569	0	0.210918	0.0383458	10	0	0	0	0.4	1.1e-05	1.60944	0	0	0	8.161	10.314	5.057	2.94444	0	0	0	0.0018511	0	0	0	1	0.0215929	0.97271	0	4.85203	-0.309971	0	1	1
511	2012	3	22.0946	0.585663	0.0082761	20.6787	0	0.332023	0.120382	10	0	0	0	0.4	1.1e-05	1.60944	0	0	0	8.052	10.625	6.933	2.99573	0	0	0	0.0026876	0	0	0	1	0.0228356	0.885092	0	4.95583	0.0373015	0	1	1
511	2013	3	21.9457	0.507358	0.0015161	21.3482	0	-0.128124	0.06686	10	0	0	0	0.4	1.1e-05	1.60944	0	0	0	8.486	11.001	6.996	3.04452	0	0	0	0.0027547	0	0	0	0	0.0177378	0.982283	0	4.90527	-0.210476	0	1	1
511	2014	3	22.0118	0.614595	0.0008457	20.8414	0	1.65253	-0.166114	21	1	0	1	0.375	1.1e-05	2.07944	0	0	0	8.625	10.96	7.615	3.09104	0	0	0	0.0067816	0	0	0	0	0.002116	1.17723	0	6.8742	0.050718	0	1	1
511	2015	3	22.0602	0.628225	0.0005793	20.5025	0	-0.323657	-0.0176267	21	0	0	0	0.375	1.1e-05	2.07944	0	0	0	8.575	10.605	7.369	3.13549	0	0	0	0.009554	0	0	0	0	0.0048583	1.12264	0	6.94505	0.0316252	0	1	1
511	2018						0						0											0	0	0		0	1	1	1			0	4.89784		0	0	0
513	2003	15	21.479	0.448371	0.289337	18.6625	1	0.131593	0.0876622	20	1	0	0	0.3333	0	2.70805	0.1	0	1				2.3979	0.224058	0	0	0.0010449	0	1	1	0	0.284731	0.923469	1	5.50533	0.136758	19	0	0
513	2004	15	21.5126	0.467764	0.295807	18.8482	1	-0.141909	0.101334	20	1	0	0	0.3333	1e-06	2.70805	0.1	0	1				2.48491	0.224058	0	0	0.0011225	0	1	1	0	0.268705	0.922128	1	5.61313	0.0062443	19	0	0
513	2005	15	21.4951	0.427613	0.308108	18.1502	1	0.0458958	0.081011	20	1	0	0	0.3333	1e-06	2.19722	0.15	0	1				2.56495	0.192885	0	0	0.000681	0.0002192	1	1	0	0.212559	0.927529	1	5.60212	-0.111001	19	0	0
513	2006	15	21.6228	0.439258	0.382132	19.0533	1	-0.0713924	0.144637	20	1	0	1	0.375	1e-06	2.07944	0	0	1				2.63906	0.146704	0	0	0.0008037	0	1	0	0	0.206694	0.912387	1	5.65599	-0.0466815	19	0	0
513	2007	15	21.8036	0.32413	0.324273	18.5443	1	0.157648	0.351097	20	1	0	1	0.3333	2e-06	2.19722	0	0	1	9.881	11.197	8.068	2.70805	0.178559	0	0	0.0039497	0	1	1	0	0.151516	0.841185	1	5.69709	-0.0477767	19	0	0
513	2008	15	21.7962	0.372558	0.315582	18.7979	1	0.177639	0.0483832	20	1	0	1	0.3333	2e-06	2.19722	0.5	0	1	9.257	11.1	8.159	2.77259	0.179912	0	0	0.0017406	0	1	1	0	0.183265	0.846988	1	5.74939	0.0336882	19	0	0
513	2009	15	21.8625	0.287711	0.262746	18.7508	1	0.260952	0.224696	20	1	0	1	0.3333	1e-06	2.19722	0.1	0	1	9.244	10.948	7.344	2.83321	0.186323	0	0	0.0032685	0	1	1	0	0.210434	0.80239	1	5.83481	0.153993	19	0	0
513	2010	15	22.0213	0.279313	0.219537	18.5404	1	0.0504159	0.189391	20	1	0	1	0.3333	0	2.19722	0.150001	0	1	9.835	11.858	7.713	2.89037	0.219115	0	0	0.0030506	0	1	1	0	0.237665	0.814094	1	6.00389	0.165306	19	0	0
513	2011	15	22.2499	0.345714	0.23693	18.6007	1	0.159971	0.13587	20	1	0	1	0.3333	0	2.19722	0.099999	0	1	9.888	11.697	7.742	2.94444	0.22515	0	0	0.0012482	0	1	1	0	0.306961	0.860156	1	6.11147	0.255365	19	0	0
513	2012	15	22.452	0.435524	0.200095	18.6167	1	0.246801	0.131545	20	1	0	1	0.3333	0	2.19722	0.5	0	1	9.936	11.7	8.647	2.99573	0.244009	0.087963	1	0.0020105	0	1	1	0	0.365575	0.873658	1	6.14204	0.272155	19	0	0
513	2013	15	22.6052	0.451033	0.301083	20.3282	1	0.171206	0.127863	20	1	0	0	0.4545	0	2.3979	0.5	0	1	10.237	11.893	8.758	3.04452	0.244077	0.0740521	1	0.0027399	0	1	1	0	0.392049	0.872852	1	6.14419	0.247229	19	0	0
513	2014	15	22.7115	0.440964	0.403085	20.0386	1	0.200394	0.105426	20	1	0	0	0.4545	0	2.3979	0.500001	0	1	10.445	11.991	11.546	3.09104	0.389927	0.0860434	1	0.002225	0	1	1	0	0.398291	0.895166	1	6.18415	0.292298	19	0	0
513	2015	15	22.8123	0.404534	0.411482	18.0584	1	0.194127	0.104644	20	1	0	0	0.4545	0.002691	2.3979	0.1	0	1	11.076	12.171	11.574	3.13549	0.366823	0.0959015	1	0.0030005	0	1	1	0	0.383909	0.896352	0	6.24028	0.290697	19	0	0
513	2016	15	23.0774	0.325153	0.317304	18.3352	1	0.155767	0.114546	20	1	0	0	0.4545	0.002658	2.3979	0.5	0	1	10.49	12.094	11.209	3.17805	0.341973	0.0979279	1	0.0023458	0	1	1	0	0.401263	0.885508	0	6.32436	0.374633	19	0	0
513	2017	15	23.4894	0.293382	0.208911	18.3513	1	0.114901	0.663208	20	1	0	0	0.5	0.002659	2.30259	0.5	0	1	10.61	12.196	11.195	3.21888	0.34876	0.121061	1	0.0021529	0	1	1	0	0.382743	0.877989	1	6.45991	0.277977	19	0	0
513	2018	15	23.5819	0.326166	0.184522	19.0562	1	0.0386459	0.143838	20	1	0	0	0.5	0.002304	2.30259	2	0	1	10.854	12.139	11.527	3.2581	0.34208	0.123286	1	0.0010124	0	1	1	0	0.36874	0.860642	0	6.47543	0.199906	19	0	0
513	2019	15	23.6123	0.317149	0.175791	18.9601	1	0.0591424	0.184327	20	1	0	0	0.5	0.002573	2.30259	1.2	0	1	11.342	12.174	13.669	3.29584	0.362659	0.131453	1	0.0016881	0.0017079	1	1	0	0.329603	0.830419	1	6.52796	0.180656	19	0	0
513	2020	15	23.7481	0.337565	0.160415	20.2215	1	0.121018	0.237676	20	1	0	0	0.4545	0.00332	2.3979	1.15005	0	1	11.673	12.562	14.61	3.33221	0.373962	0.26402	1	0.0018557	0.0083831	1	1	0	0.292372	0.790649	1	6.77194	0.181043	19	0	0
513	2021	15	23.8311	0.360313	0.164033	21.258	0	0.14671	0.187916	20	1	0	0	0.4545	0.003632	2.3979	1.25	0	1	12.014	12.962	15.615	3.3673	0.372816	0.127534	1	0.0017556	0	1	1	0	0.321943	0.830102	1	6.76504	0.175634	19	0	0
514	2003	31	20.1136	0.736466	0.0150994	15.3626	0	1.40848	0.279257	10	0	1	0	0.3333	0	2.19722	0	1	0				2.3979	0	0	0	0.0054982	0	0	0	0	0.0594095	0.782486	0	4.11087	-0.264998	0	1	0
514	2004	31	19.703	0.517111	0.037304	18.2541	0	1.50835	0.194198	10	0	1	0	0.3333	0	2.19722	0	1	0				2.48491	0	0	0	0.0037947	0	0	0	0	0.0234283	0.800329	0	4.14314	-0.0174745	0	1	0
514	2005	31	20.7478	0.729316	0.0117325	17.8159	0	-0.223655	0.040962	10	0	1	0	0.3333	0	2.19722	0	1	0				2.56495	0	0	0	0.0024088	0	0	0	0	0.0229827	0.984099	0	4.15888	-0.443962	0	1	0
514	2006	31	20.6857	0.708864	0.0110331	19.732	0	-0.309369	0.0143897	10	0	1	0	0.4286	0	1.94591	0	1	0				2.63906	0	0	0	0.0030811	0	0	0	0	0.0420094	0.986273	0	4.20469	-0.312853	0	1	0
514	2007	31	21.7027	0.291571	0.406668	19.7232	0	4.40608	0.339076	10	0	1	0	0.5714	0	1.94591	0	1	0	7.972	8.964	4.61	2.70805	0	0	0	0.0038412	0	0	0	1	0.0224244	0.700635	0	4.31749	0.39266	0	1	0
514	2008	31	21.8491	0.316078	0.329231	20.3921	0	-0.155579	0.327446	10	0	1	0	0.5714	0	1.94591	0.062	1	0	7.697	9.26	5.164	2.77259	0	0	0	0.0015725	0	0	0	1	0.0181937	0.765602	0	4.43082	-0.815413	0	1	0
514	2009	31	21.9734	0.364112	0.277136	20.3981	0	0.0984487	0.240875	10	0	1	0	0.5714	0	1.94591	0.02	1	0	7.788	9.334	6.417	2.83321	0	0	0	0.0038783	0	0	0	1	0.0214331	0.792697	0	4.56435	-0.825044	0	1	0
514	2010	31	22.2505	0.467012	0.201994	20.9209	0	0.7225	0.252868	10	0	1	0	0.5714	0	1.94591	0.012	1	0	8.132	9.639	7.337	2.89037	0	0	0	0.0024461	0	0	0	1	0.0093144	0.830939	0	4.81218	-0.840749	0	1	0
514	2011	31	22.3822	0.456428	0.169843	20.7864	0	0.151264	0.279196	10	0	1	0	0.5714	0	1.94591	0.03	1	0	8.229	9.83	7.809	2.94444	0	0	0	0.0011306	0	0	0	1	0.0351513	0.851265	0	4.85203	-1.14772	0	1	0
514	2012	31	22.6352	0.551443	0.181456	21.2936	0	-0.324503	0.011209	10	0	1	0	0.5714	0	1.94591	0.02	1	0	8.547	10.061	8.828	2.99573	0	0	0	0.0012586	0	0	0	1	0.0953184	0.987855	0	4.95583	-0.687984	0	1	0
514	2013	31	22.759	0.589755	0.208279	21.0262	0	0.51859	0.12491	10	0	1	0	0.5714	0	1.94591	0.02	1	0	9.06	10.566	8.914	3.04452	0	0	0	0.0011629	0	0	0	1	0.0318919	1.00383	0	4.90527	-0.681261	0	1	0
514	2014	31	22.776	0.565628	0.200769	21.2314	0	1.10787	0.0701471	10	0	1	0	0.5714	0	1.94591	0.03	1	0	9.501	10.792	9.433	3.09104	0	0	0	0.0017657	0	0	0	1	0.0201343	0.931691	0	4.8828	-0.823994	0	1	0
514	2015	31	22.7191	0.547649	0.210643	21.0443	0	-0.406762	-0.0594014	10	0	1	0	0.4	0	1.60944	0.02	1	0	9.296	10.859	9.111	3.13549	0	0	0	0.0029178	0	0	0	1	0.02513	1.06264	0	4.89784	-0.670184	0	1	0
514	2016	31	22.6076	0.489082	0.114431	21.2002	0	-0.409003	0.13861	10	0	1	0	0.5714	0	1.94591	0	1	0	8.871	11.181	9	3.17805	0	0	0	0.0029306	0	0	0	1	0.0453306	1.13625	0	4.84419	-0.432697	0	1	0
514	2017	31	22.5649	0.451933	0.114919	21.0962	0	0.524779	0.127065	10	0	1	0	0.5714	0	1.94591	0.02	1	1	8.672	11.307	8.927	3.21888	0.001507	0	0	0.0014939	0	0	0	1	0.0293779	0.880151	0	4.83628	0.272078	0	0	0
514	2018	31	22.6059	0.472779	0.106195	19.7842	0	-0.481157	0.0801745	10	0	1	0	0.5714	0	1.94591	0.02	1	0	9.176	11.516	9.266	3.2581	0	0	0	0.000889	0	0	0	1	0.0439986	0.958886	0	4.82028	0.0877549	0	0	1
514	2019	31	22.5953	0.425527	0.103361	20.4697	0	0.602988	0.396772	10	0	1	0	0.5714	0	1.94591	0	1	0	9.156	11.533	12.586	3.29584	0	0	0	0.001064	0	0	0	1	0.0313194	0.687648	0	4.82028	-0.505149	0	0	1
514	2020	31	22.757	0.498147	0.0845286	20.1249	0	-0.279162	0.250051	10	0	1	0	0.5714	0	1.94591	0.03	1	0	9.483	12.18	14.149	3.33221	0	0	0	0.0008338	0	0	0	1	0.0452111	0.796605	0	4.80402	-1.58171	0	0	1
514	2021	31	22.85	0.521048	0.0737274	20.6136	0	0.901973	0.205786	10	0	1	0	0.6667	0	1.79176	0.025	1	0	9.822	12.863	15.907	3.3673	0	0	0	0.0008317	0	0	0	1	0.0328024	0.765923	0	4.75359	-0.253051	0	0	1
515	2003	31	20.2321	0.486507	0.622795	17.4816	0	0.0997276	0.0843179	20	1	1	0	0.3	0	2.30259	0	1	0				2.3979	0	0	0	0.0046769	0	0	0	0	0.0159194	0.921669	0	5.50533	-0.0688384	0	1	0
515	2004	31	20.3914	0.518832	0.509103	17.3291	0	0.11961	0.0768332	20	1	1	0	0.3	0	2.30259	0.02	1	0				2.48491	0	0	0	0.0029387	0	0	0	0	0.0224381	0.924833	0	5.61313	-0.368826	0	1	0
515	2005	31	20.3873	0.513343	0.707692	17.8512	0	0.474455	0.0280097	20	1	1	0	0.3	0	2.30259	0.1	1	0				2.56495	0	0	0	0.0017549	0	0	0	0	0.0333096	0.972496	0	5.60212	-0.245128	0	1	0
515	2006	31	20.311	0.445301	0.690923	17.0501	0	0.437756	0.0281474	20	1	1	0	0.3	0	2.30259	0	1	0				2.63906	0	0	0	0.0033538	0	0	0	0	0.0292897	0.970821	0	5.65599	-0.157293	0	1	0
515	2007	31	20.3442	0.452938	0.605734	16.6883	0	0.264807	0.008736	20	1	1	0	0.3	0	2.30259	0.1	1	0	7.972	8.964	4.61	2.70805	0	0	0	0.0100532	0	0	0	0	0.0244093	0.991828	0	5.69709	-0.327851	0	1	0
515	2008	31	20.2597	0.564549	0.653142	15.0989	0	-0.161899	-0.167879	20	1	1	0	0.25	0	2.07944	0	1	1	7.697	9.26	5.164	2.77259	0.0061423	0	0	0.0093156	0	0	0	0	0.0231995	1.16788	0	5.74939	-0.332648	0	0	0
515	2009						0						0											0	0	0		0	1	1	1			0	2.3979		0	0	0
516	2003	20	20.5832	0.455171	0.491271	19.4369	0	0.192479	0.0567792	5	0	0	0	0.3333	1.8e-05	2.19722	0.2	2	0				2.3979	0	0	0	0.0019601	0	0	0	0	0.0198933	0.962181	0	4.58497	0.035331	0	1	0
516	2004	20	20.6017	0.461234	0.461734	19.3983	0	0.120398	0.0440015	5	0	0	0	0.3333	1.8e-05	2.19722	0.22	0	0				2.48491	0	0	0	0.0016588	0	0	0	0	0.0225538	0.967063	0	4.58497	0.0423165	0	1	0
516	2005	20	20.874	0.566295	0.337967	19.9182	0	0.0779333	0.0472067	5	0	0	0	0.3333	1.8e-05	2.19722	0.15	0	0				2.56495	0	0	0	0.0014221	0	0	0	0	0.0238185	0.977419	0	4.57471	-0.0416622	0	1	0
516	2006	20	20.9857	0.57533	0.421377	19.7369	0	0.0316705	0.0518259	5	0	0	0	0.3333	4.5e-05	2.19722	0.132	0	0				2.63906	0	0	0	0.0017389	0	0	0	0	0.0233607	0.971302	0	4.58497	-0.0625211	0	1	0
516	2007	20	21.0949	0.565539	0.293455	19.6293	0	0.0561915	0.0715766	5	0	0	0	0.3333	4.5e-05	2.19722	0.15	0	0	5.012	4.39	3.256	2.70805	0	0	0	0.0034335	0	0	0	0	0.0391556	0.948774	0	4.57471	0.0063989	0	1	0
516	2008	20	21.2849	0.598935	0.222324	19.5721	0	0.151642	0.0471275	5	0	0	0	0.3333	4.5e-05	2.19722	0	0	0	5.861	4.932	4.097	2.77259	0	0	0	0.0014536	0	0	0	0	0.0324273	0.952721	0	4.58497	0.0595977	0	1	0
516	2009	20	21.6111	0.611367	0.444609	19.6499	0	0.133854	0.0495508	5	0	0	0	0.3333	0	2.19722	0.1	0	0	5.949	4.512	4.095	2.83321	0	0	0	0.0033876	0	0	0	0	0.0280928	0.95045	0	4.59512	0.0359232	0	1	0
516	2010	20	21.719	0.605198	0.363521	19.8483	0	0.0908009	0.0844543	5	0	0	0	0.3333	0	2.19722	0.06	0	0	5.163	3.023	3.178	2.89037	0	0	0	0.0037652	0	0	0	1	0.0351606	0.940917	0	4.7185	-0.0383086	0	1	0
516	2011	20	21.8691	0.644467	0.546945	19.9207	0	0.338022	0.0551969	5	0	0	0	0.3333	0	2.19722	0	0	0	5.45	5.146	3.401	2.94444	0	0	0	0.0031454	0	0	0	0	0.030755	0.945663	0	4.82028	-0.0632911	0	1	0
516	2012	20	22.0135	0.671566	0.456139	19.7098	0	0.0072566	0.0495351	5	0	0	0	0.3636	0.01644	2.3979	0.05	0	0	5.783	5.303	5.895	2.99573	0	0	0	0.0026065	0	0	0	1	0.0353965	0.957212	0	5.02388	-0.184414	0	1	0
516	2013	20	22.0074	0.644833	0.436778	19.6686	0	0.0479129	0.0528426	5	0	0	0	0.3636	0.01644	2.3979	0.05	0	1	6.761	7.218	6.691	3.04452	0.0114608	0	0	0.003287	0	0	0	1	0.0390457	0.94784	0	5.03695	-0.254918	0	0	0
516	2014	20	21.9798	0.545332	0.42907	18.6383	0	0.0890921	0.112139	5	0	0	0	0.3636	0.01644	2.3979	0.05	0	0	7.243	7.489	8.636	3.09104	0	0	0	0.0054533	0	0	0	1	0.031927	0.920374	0	5.02388	-0.272917	0	1	1
516	2015	20	22.3935	0.373586	0.282659	19.9599	0	0.0043834	0.0804087	5	0	0	0	0.3636	0.023355	2.3979	0	0	0	7.479	7.711	8.906	3.13549	0	0	0	0.0052113	0	0	0	1	0.0306451	0.928099	0	5.03695	-0.284984	0	1	1
516	2016	20	22.438	0.370194	0.268175	19.7722	0	0.0077717	0.0668582	5	0	0	0	0.3636	0.02418	2.3979	0.05	0	0	7.868	6.819	9.237	3.17805	0	0	0	0.0044505	0	0	0	0	0.0283278	0.925934	0	5.04986	-0.344585	0	1	1
516	2017	20	22.4867	0.377534	0.242847	19.7904	0	0.0327726	0.0644276	5	0	0	0	0.3636	0.025573	2.3979	0.03	0	0	8.339	8.188	9.216	3.21888	0	0	0	0.0026548	0	0	0	0	0.0256249	0.93059	0	5.09375	-0.369808	0	1	1
516	2018	20	22.712	0.209426	0.0859173	20.5145	0	-0.497636	1.49687	16	0	0	0	0.3333	0.028111	2.19722	0	0	0	8.544	8.631	9.603	3.2581	0	0	0	0.0016891	0	0	0	1	0.0178292	0.992711	0	2.30259	-0.619931	0	1	1
516	2019	20	23.029	0.501938	0.452186	21.896	0	-0.514083	-0.382472	16	0	0	0	0.3333	0.02811	2.19722	0.086781	0	0	8.296	8.785	10.398	3.29584	0	0	0	0.0019134	0	0	0	1	0.0113995	1.44897	0	2.48491	-0.645476	0	1	1
516	2020	20	23.2185	0.584864	0.513761	22.0923	0	0.621658	0.0048974	16	0	0	0	0.3333	0.028156	2.19722	0	0	1	8.722	9.612	11.227	3.33221	0.008334	0	0	0.0049225	0	0	0	1	0.0062362	1.4884	0	2.56495	-0.671147	0	0	0
516	2021	20	23.3126	0.599747	0.571454	22.2333	0	0.817768	-0.31018	16	0	0	0	0.3333	0.024932	2.19722	0	0	1	9.17	10.516	12.123	3.3673	0.009552	0	0	0.0047085	0	0	0	1	0.0148286	1.28905	0	2.70805	-0.552403	0	0	0
517	2003	7	21.1141	0.445351	0.0715745	18.9705	0	0.175981	0.0231632	21	0	1	0	0.3333	2.7e-05	2.19722	0.07	1	0				2.3979	0	0	0	0.0043451	0	0	0	0	0.0554732	1.01458	0	5.93224	-0.494071	0	1	0
517	2004	7	21.2374	0.563888	0.0982763	18.6931	0	-0.0916901	-0.157058	21	0	1	0	0.3333	2.7e-05	2.19722	0	1	0				2.48491	0	0.43019	1	0.0019259	0	0	0	0	0.0558621	1.1338	0	6.01127	-0.201015	0	1	0
517	2005	7	20.5081	1.14297	0.191673	18.9139	0	-0.68341	-1.27556	21	0	1	0	0.3333	0	2.19722	0	1	0				2.56495	0	0.562763	1		0	0	0	0	0.144861	2.24702	0	6.01616	-0.551691	0	1	0
517	2010	7	22.6946	0.734616	0.0011373	21.3552	0	-0.37238	0.272841	10	0	0	0	0.3333	0	2.19722	0	0	0	9.612	12.368	9.301	2.89037	0	0	0	0.0035867	0	0	0	0	0.0075975	0.726231	0	4.81218	-0.783527	0	1	0
517	2011	7	23.0579	0.776253	0.0009384	20.8012	0	0.30199	0.249892	10	0	0	1	0.3333	0.00033	2.19722	0	0	0	9.666	11.787	9.422	2.94444	0	0	0	0.0023474	0	0	0	0	0.0206456	0.74995	0	4.85203	-0.358224	0	1	0
517	2012	7	23.0962	0.73887	0.0009686	20.1382	0	0.263393	0.307191	10	0	0	1	0.3333	0.00033	2.19722	0	0	0	9.86	11.806	10.571	2.99573	0	0	0	0.0028828	0	0	0	0	0.0200506	0.74425	0	4.95583	0.799603	0	1	0
517	2013	7	22.8305	0.604261	0.0010851	18.9803	0	1.25765	0.128966	10	0	0	1	0.3333	0.000283	2.19722	0	0	0	10.053	11.889	10.662	3.04452	0	0	0	0.0015944	0	0	0	0	0.0090365	0.871061	0	4.90527	-0.133372	0	1	0
517	2014	7	22.5155	0.387116	0.0012005	20.7197	0	-0.254577	0.10777	10	0	0	0	0.3333	0.000236	2.19722	0.036	0	0	10.335	11.943	12.05	3.09104	0	0	0	0.0021866	0	0	0	0	0.0097887	0.930613	0	4.8828	-1.35253	0	1	0
517	2015	7	22.7945	0.543365	0.0007029	21.3984	0	-0.675024	0.103674	10	0	0	0	0.3333	0.061469	2.19722	0.1	0	0	10.492	11.933	13.58	3.13549	0	0	0	0.0059667	0	0	0	0	0.0220429	0.942927	0	4.89784	-0.107371	0	1	0
517	2016	7	23.1308	0.668969	0.0004552	21.2984	1	0.536415	0.114056	10	0	0	0	0.3333	0.061413	2.19722	0.079999	0	0	10.43	11.866	12.968	3.17805	0	0	0	0.0045551	0	0	0	0	0.015339	0.927799	0	4.84419	-0.242453	0	1	0
517	2017	7	23.3031	0.678841	0.0005021	21.7344	1	1.46823	0.153778	10	0	0	0	0.375	0.061359	2.07944	0	0	0	10.56	12.064	12.573	3.21888	0	0	0	0.0025395	0	0	0	0	0.0154264	0.861748	0	4.83628	-0.198262	0	1	0
517	2018	7	23.9144	0.803889	0.0004191	22.1071	1	-0.0695195	0.179198	10	0	0	0	0.375	0.061359	2.07944	0.02	0	0	10.802	12.087	12.833	3.2581	0	0	0	0.0015424	0	0	0	0	0.0344518	0.794584	0	4.82028	-0.274452	0	1	0
517	2019	7	24.4125	0.831331	0.0006041	22.487	1	0.679175	0.320898	10	0	0	0	0.375	0.296871	2.07944	0	0	1	10.827	12.138	13.134	3.29584	0.0026071	0	0	0.0013021	0	0	0	0	0.0570505	0.733524	0	4.82028	-0.134636	0	0	0
517	2020	7	24.9394	0.844588	0.000333	23.2914	1	0.677686	0.20515	10	0	0	0	0.3333	0.286977	2.19722	0.1	0	1	11.137	12.489	14.438	3.33221	0.004745	0	0	0.0008767	0	0	0	0	0.0322885	0.801951	0	4.80402	-0.550562	0	0	0
517	2021	7	25.1471	0.822551	0.0002599	23.5312	0	0.626571	0.0910169	10	0	0	0	0.3333	0.286977	2.19722	0.035	0	1	11.456	12.85	15.871	3.3673	0.0023928	0	0	0.0005292	0	0	0	0	0.0324061	0.882257	0	4.75359	-0.184149	0	0	0
518	2003	6	20.9305	0.109356	0.227331	16.3492	0	-0.200846	0.257975	20	1	1	0	0.3	0	2.30259	0.013	1	0				2.3979	0	0	0	0.0040404	0	0	0	0	0.0219069	0.797914	0	5.50533	-0.0966895	0	1	0
518	2004	6	21.052	0.203297	0.226914	16.7003	0	-0.170843	0.0649832	20	1	1	0	0.3	0	2.30259	0.0575	1	0				2.48491	0	0	0	0.0022883	0	0	0	0	0.0440825	1.00811	0	5.61313	-0.169629	0	1	0
518	2005	6	20.9821	0.225834	0.328741	16.5179	0	-0.339488	-0.258058	20	1	1	0	0.3333	0	1.79176	0	1	0				2.56495	0	0	0	0.0014372	0	0	0	0	0.0514045	1.34725	0	5.60212	-0.419724	0	1	0
518	2006	6	20.9291	0.176927	0.340276	15.8716	0	0.366212	0.0408471	20	1	1	0	0.3333	0	1.79176	0	1	0				2.63906	0	0	0	0.002352	0	0	0	0	0.0192882	0.960656	0	5.65599	-0.69649	0	1	0
518	2007	6	20.5991	0.0560403	0.35901	15.6837	0	0.0007288	-0.40926	20	1	1	1	0.4	0	1.60944	0	1	0	9.487	11.479	8.297	2.70805	0	0	0	0.008224	0	0	0	0	0.0293757	1.39632	0	5.69709	-0.458738	0	1	0
518	2008	6	20.4698	0.107216	0.347056	14.683	0	-0.362183	-0.838396	20	1	1	1	0.3333	0	1.79176	0	1	0	9.179	11.611	8.679	2.77259	0	0	0	0.0032245	0	0	0	1	0.0634144	1.86701	0	5.74939	-0.133868	0	1	0
518	2010	6	20.6846	0.0855663	0.261255	18.8315	0	0.0736223	0.0308724	20	1	1	1	0.3333	0	1.79176	0	1	0	10.261	12.73	9.474	2.89037	0	0	0	0.0081922	0	0	0	0	0.120964	0.974629	0	6.00389	-0.259906	0	1	0
518	2011	6	20.6927	0.055853	0.231672	0	0	0.171684	0.0133247	20	1	0	1	0.3333	0	1.79176	0	0	0	10.428	12.196	10.004	2.94444	0	0	0	0.0043509	0	0	0	1	0.123488	0.964388	0	6.11147	-0.323172	0	1	0
518	2012	6	20.6321	0.0904971	0.244936	0	0	0.0750586	0.067925	20	1	0	1	0.4	0	1.60944	0	0	0	10.597	12.186	10.391	2.99573	0	0	0	0.0047991	0	0	0	1	0.123392	0.943505	0	6.14204	-0.0756264	0	1	0
518	2013	6	20.528	0.111607	0.254815	14.3217	0	-0.20468	-0.437206	20	1	0	1	0.3333	0	1.79176	0	0	0	10.76	12.349	10.113	3.04452	0	0	0	0.0046492	0	0	0	1	0.154552	1.46046	0	6.14419	-0.217857	0	1	0
518	2014	6	20.5225	0.117947	0.30759	0	0	0.155623	0.0055178	20	1	0	1	0.4	0	1.60944	0	0	0	10.733	12.322	10.418	3.09104	0	0	0	0.007833	0	0	0	1	0.11199	1.025	0	6.18415	-0.0070722	0	1	0
518	2015	6	20.5424	0.270619	0.313881	0	0	-0.0140401	-0.456827	20	1	0	1	0.3333	0	1.79176	0	0	0	10.578	12.399	8.902	3.13549	0	0	0	0.0120092	0	0	0	1	0.235425	1.46816	0	6.24028	-0.708028	0	1	0
518	2016	6	20.7405	0.399331	0.234741	0	0	0.376169	-0.0031084	20	1	0	1	0.4	0	1.60944	0	0	0	9.639	12.297	8.872	3.17805	0	0	0	0.0149608	0	0	0	1	0.322671	0.966028	0	6.32436	0.216221	0	1	0
518	2017	6	20.6524	0.274877	0.0787612	0	0	0.0572581	0.0534714	20	1	0	1	0.5	0	1.79176	0	0	0	9.656	12.481	8.329	3.21888	0	0	0	0.0104244	0	0	0	0	0.486163	1.01522	0	6.45991	0.246318	0	1	0
518	2018	6	20.6462	0.305737	0.0899176	14.1346	0	0.142924	-0.0728365	20	1	0	1	0.5	0	1.79176	0	0	0	9.746	12.367	8.515	3.2581	0	0	0	0.0055418	0	0	0	0	0.556263	1.07713	0	6.47543	0.647922	0	1	0
518	2019	6	20.6353	0.278996	0.0883683	14.122	0	0.0565445	0.067161	20	1	0	1	0.5	0	1.79176	0	0	0	11.494	12.263	13.424	3.29584	0	0	0	0.0056599	0	0	0	0	0.362069	0.926134	0	6.52796	0.301291	0	1	0
518	2020	6	20.5293	0.168336	0.0871327	14.1032	0	0.209442	0.0788416	20	1	0	1	0.5	0	1.79176	0	0	1	11.934	12.7	14.886	3.33221	0.0022234	0	0	0.0076948	0	0	0	0	0.274748	0.939787	0	6.77194	0.431007	0	0	0
518	2021	6	20.4993	0.190834	0.0721615	17.2667	0	-0.305575	-0.101035	20	1	0	1	0.5	1e-06	1.79176	0	0	0	12.39	13.152	16.507	3.3673	0	0	0	0.0057783	0	0	0	0	0.416842	1.08195	0	6.76504	0.0462169	0	0	1
519	2003	17	20.0679	0.343985	0.246641	18.4101	0	0.142128	0.0290912	21	0	1	0	0.375	0	2.07944	0.1	1	0				2.3979	0	0	0	0.0046334	0	0	0	0	0.0609604	1.03839	0	5.93224	-0.668345	0	1	0
519	2004	17	19.9896	0.311748	0.264182	18.5911	0	0.0222366	-0.119157	21	0	1	0	0.3333	0	2.19722	0	1	0				2.48491	0	0	0	0.0033053	0	0	0	0	0.0714025	1.18378	0	6.01127	-0.509617	0	1	0
519	2005	17	20.1381	0.373488	0.232835	18.5189	0	-0.0794302	-0.173928	21	0	1	0	0.3333	0	2.19722	0	1	0				2.56495	0	0	0	0.0017607	0	0	0	0	0.0612753	1.19425	0	6.01616	-0.694174	0	1	0
519	2006	17	20.0487	0.264462	0.258996	18.4555	0	0.342581	-0.108522	21	0	1	0	0.4286	0	1.94591	0	1	0				2.63906	0	0	0	0.0020102	0	0	0	0	0.0632742	1.1142	0	6.07993	-0.900322	0	1	0
519	2007	17	20.06	0.29251	0.25057	17.0515	0	0.264727	0.0690857	21	0	1	0	0.4286	0	1.94591	0	1	0	7.652	8.764	4.892	2.70805	0	0	0	0.0045156	0	0	0	0	0.074356	1.08743	0	6.18208	-0.688961	0	1	0
519	2008	17	19.9598	0.252087	0.360188	17.0429	0	0.253132	-0.188384	21	0	1	0	0.4286	0	1.94591	0	1	0	7.154	9.054	5.682	2.77259	0	0	0	0.0014038	0	0	0	0	0.0866772	1.16897	0	6.2186	-0.629923	0	1	0
519	2009	17	20.0578	0.316073	0.303696	16.5993	0	-0.0106888	0.0023753	21	0	1	0	0.4286	0	1.94591	0	1	0	7.521	8.896	6.257	2.83321	0	0	0	0.0092545	0	0	0	0	0.0719368	0.989016	0	6.32256	-0.656569	0	1	0
519	2010	17	19.9901	0.245625	0.317957	18.036	0	0.196263	0.0275854	21	0	1	0	0.4286	0	1.94591	0	1	0	7.431	9.183	5.787	2.89037	0	0	0	0.0083918	0	0	0	0	0.0753215	1.07738	0	6.58202	-0.577962	0	1	0
519	2011	17	19.9727	0.256212	0.284809	18.036	0	0.0007165	-0.0440267	21	0	1	0	0.4286	0	1.94591	0	1	0	7.433	9.438	5.337	2.94444	0	0	0	0.0038544	0	0	0	0	0.0648675	1.03043	0	6.7093	-0.541211	0	1	0
519	2012	17	19.9772	0.252177	0.275429	18.0405	0	-0.132289	-0.0162289	21	0	1	0	0.4286	0	1.94591	0	1	0	7.365	9.646	7.31	2.99573	0	0	0	0.0064091	0	0	0	0	0.058086	1.04205	0	6.79794	-0.479558	0	1	0
519	2013	17	22.3163	0.266653	0.302945	18.9994	0	5.88731	0.217839	21	0	1	0	0.3333	0	2.19722	0	1	0	7.998	9.954	7.371	3.04452	0	0.0932787	1	0.0025678	0	0	0	0	0.0247579	0.782317	0	6.81564	-0.289759	0	1	0
519	2014	17	24.6168	0.0187715	0.0331902	17.6441	0	-0.0214181	0.228803	21	0	1	0	0.3333	0	2.19722	0	1	0	8.291	10.199	7.928	3.09104	0	0.10374	1	0.0024657	0	0	0	0	0.0227902	0.775878	0	6.8742	-0.788582	0	1	0
519	2015	17	22.3634	0.192024	0.349322	17.6441	0	-0.248665	0.17184	21	0	1	0	0.3333	0	2.19722	0.06	1	0	8.594	10.368	8.622	3.13549	0	0.123417	1	0.0042116	0	0	0	0	0.0333822	0.83956	0	6.94505	-1.15633	0	1	0
519	2016	17	23.0516	0.282296	0.247496	18.5691	0	1.48504	0.0386448	21	0	1	0	0.3333	0	2.19722	0	1	0	8.134	10.204	8.562	3.17805	0	0.0942023	1	0.0020905	0	0	0	0	0.0243754	0.961593	0	7.03878	-0.53721	0	1	0
519	2017	17	22.9983	0.226262	0.250214	19.2758	0	0.256374	0.0358981	21	0	1	0	0.375	0	2.07944	0	1	0	8.552	10.454	8.89	3.21888	0	0.0673298	1	0.0018365	0	0	0	0	0.0181381	0.966605	0	7.15929	-0.513813	0	1	0
519	2018	17	23.0672	0.245685	0.213153	19.8271	0	0.0373212	0.0844555	21	0	1	0	0.3333	8e-06	2.19722	0	1	0	9.006	10.486	9.21	3.2581	0	0.0702491	1	0.0011229	0	0	0	0	0.0168049	0.920252	0	7.18539	-0.277245	0	1	0
519	2019	17	23.1222	0.256386	0.200391	19.5461	0	0.0742981	0.062021	21	0	1	0	0.3333	8e-06	2.19722	0.041	1	0	9.06	10.624	11.041	3.29584	0	0.0618369	1	0.0012959	0	0	0	0	0.0147057	0.946261	0	7.25276	-0.458759	0	1	0
519	2020	17	23.222	0.29993	0.205953	19.2486	0	0.21448	0.0642044	21	0	1	0	0.375	8e-06	2.07944	0.045	1	1	9.39	11.274	12.233	3.33221	0.0052657	0.0638327	1	0.0016382	0	0	0	0	0.0071845	0.943737	0	7.51969	-0.332553	0	0	0
519	2021	17	23.3645	0.357772	0.198792	19.5602	0	0.162563	0.0836044	21	0	1	0	0.4444	0	2.19722	0	1	1	9.732	11.965	13.554	3.3673	0.0297892	0.0390166	1	0.0041216	0	0	0	0	0.0082947	0.91374	0	7.51698	-0.409895	0	0	0
520	2003	13	21.0614	0.0670257	0.353118	17.3706	0	0.250279	0.0879016	20	1	1	0	0.3333	0.000197	2.48491	0.08	1	0				2.3979	0	0	0	0.002119	0	0	0	1	0.0004357	0.929069	0	5.50533	-0.169231	0	1	0
520	2004	13	21.1073	0.0966009	0.287276	16.9661	0	0.576073	0.0610369	20	1	1	0	0.3333	0.000199	2.48491	0.1	1	0				2.48491	0	0	0	0.0016244	0	0	0	1	0.0002745	0.937898	0	5.61313	0.163512	0	1	0
520	2005	13	21.0468	0.0473142	0.331356	16.8387	0	0.241791	0.0215093	20	1	1	0	0.3333	0.000186	2.19722	0.06	1	0				2.56495	0	0	0	0.0011632	0	0	0	1	0.0006303	0.975553	0	5.60212	0.113412	0	1	0
520	2006	13	21.9994	0.612779	0.575511	20.7886	0	0.060409	0.0317732	20	1	1	0	0.375	0	2.07944	0.14	1	0				2.63906	0	0	0	0.0015855	0	0	0	0	0.0080666	0.978133	0	5.65599	-0.328831	0	1	0
520	2007	13	22.3029	0.669896	0.435381	21.2786	1	-0.0026155	0.203065	20	1	1	0	0.3333	0	2.19722	0.032	1	0	7.339	7.405	4.613	2.70805	0	0	0	0.0051382	0	0	0	0	0.0172165	0.929357	0	5.69709	-0.377236	0	1	0
520	2008	13	22.4719	0.72901	0.377021	21.4511	1	0.140955	0.0296297	20	1	1	0	0.3333	0	2.19722	0.162	1	0	7.242	8.136	5.5	2.77259	0	0	0	0.0017937	0.0113104	0	0	0	0.0173586	0.955567	0	5.74939	-0.345021	0	1	0
520	2009	13	22.5689	0.821311	0.42544	21.8527	1	-0.35728	-0.23898	20	1	1	0	0.3333	0	2.19722	0.028	1	0	7.561	8.803	5.796	2.83321	0	0	0	0.0033751	0	0	0	0	0.0256875	1.25695	0	5.83481	-0.550726	0	1	0
520	2010	13	22.7744	0.853835	0.464062	22.1	1	0.321373	-0.0699831	6	0	1	0	0.3333	0	2.19722	0	1	0	7.606	9.541	4.454	2.89037	0	0.142344	1	0.0029797	0	0	0	0	0.0191348	1.06942	0	4.29046	-0.557442	0	1	0
520	2011	13	22.9007	0.973778	0.591275	22.0727	1	0.126354	-0.394149	6	0	1	0	0.3333	0	2.19722	0	1	0	7.482	9.655	4.688	2.94444	0	0	0	0.009536	0	0	0	0	0.0150083	1.39483	0	4.33073	-0.518619	0	1	0
520	2012	13	22.3807	1.10886	0.734131	21.6407	1	-0.176619	-0.489721	6	0	1	0	0.3333	0	2.19722	0	1	0	7.835	10.169	6.202	2.99573	0	0	0		0	0	0	0	0.0188177	1.50513	0	4.39445	-0.819918	0	1	0
520	2015	13	20.0564	0.501002	0.22497	16.9971	1	-0.215797	0.0199105	6	0	0	0	0.4286	0	1.94591	0	0	0	8.87	10.986	6.686	3.13549	0	0	0	0.0480849	0	0	0	0	0.0141736	0.975573	0	4.44265	-0.546601	0	1	0
520	2016	13	20.0842	0.496333	0.173848	16.7649	1	-0.0751811	0.0242109	6	0	0	0	0.4286	0	1.94591	0	0	0	8.63	10.471	6.794	3.17805	0	0	0	0.0300777	0	0	0	0	0.0147391	0.968781	0	4.47734	-0.315304	0	1	0
520	2017	13	20.0712	0.391237	0.116776	16.6347	1	0.16898	0.0502511	6	0	0	0	0.4286	0.000114	1.94591	0	0	1	8.675	10.853	5.866	3.21888	0.012495	0	0	0.0128291	0	0	0	0	0.0125218	0.941361	0	4.56435	-0.169252	0	0	0
520	2018	13	20.26	0.399409	0.528506	16.7883	1	0.0097398	0.0903379	6	0	0	0	0.4286	1.5e-05	1.94591	0	0	0	8.951	10.969	6.794	3.2581	0	0	0	0.0077132	0	0	0	0	0.0117299	0.913378	0	4.62497	-0.0660015	0	0	1
520	2019	13	20.2493	0.343084	0.566498	0	1	-0.0572343	0.0429353	6	0	0	0	0.5	1.5e-05	1.79176	0	0	0	9.438	11.081	10.842	3.29584	0	0	0	0.010444	0	0	0	0	0.008119	0.96858	0	4.64439	-0.385975	0	0	1
520	2020	13	20.2669	0.33569	0.660936	0	1	-0.0975844	0.0193683	6	0	0	0	0.5	5e-06	1.79176	0	0	0	9.808	11.705	11.939	3.33221	0	0	0	0.0081758	0	0	0	0	0.0080813	0.978135	0	4.70953	-0.281321	0	0	1
520	2021	13	20.507	0.356578	0.628097	17.4378	1	0.307343	0.136422	6	0	0	0	0.4286	5e-06	1.94591	0	0	0	10.192	12.364	13.147	3.3673	0	0	0	0.0066977	0	0	0	0	0.0076661	0.863408	0	4.69135	-0.204426	0	0	1
521	2003	8	21.5321	0.61885	0.218587	18.6869	0	0.0966238	-0.133044	21	0	1	0	0.3333	3.3e-05	2.19722	0	1	1				2.3979	0.0098829	0.166927	1	0.0013908	0	0	0	0	0.161288	1.13532	1	5.93224	-0.103268	0	0	0
521	2004	8	21.5808	0.630008	0.202709	18.3135	0	0.0396181	0.0098748	21	0	0	0	0.3333	3.3e-05	2.19722	0	0	1				2.48491	0.0050986	0	0	0.0011061	0	0	0	0	0.114411	0.99036	0	6.01127	-0.0614983	0	0	0
521	2005	8	21.6152	0.639592	0.206957	18.0696	0	0.405513	0.0029206	21	0	1	0	0.6	3.3e-05	1.60944	0	1	1				2.56495	0.0252143	0	0	0.0009194	0	0	0	0	0.0945968	0.998022	1	6.01616	-0.0220475	0	0	0
521	2006	8	21.5872	0.623267	0.200253	18.3512	0	0.365364	0.0037719	21	0	1	0	0.4286	0.000215	1.94591	0	1	1				2.63906	0.0206709	0	0	0.0012004	0	0	0	0	0.100241	0.997088	1	6.07993	-0.166279	0	0	0
521	2007	8	21.8018	0.683432	0.0946505	18.0636	0	0.414413	0.0039044	21	0	1	0	0.4286	0.000215	1.94591	0	1	0	7.421	8.679	4.379	2.70805	0	0	0	0.0025733	0	0	0	1	0.0991652	1.00541	0	6.18208	-0.197307	0	1	1
521	2008	8	21.9442	0.682342	0.196805	17.7524	0	0.110383	0.0049619	21	0	1	0	0.3333	0.000189	2.19722	0	1	1	7.294	8.718	5.027	2.77259	0.0492828	0	0	0.0008958	0	0	0	0	0.167732	0.995634	1	6.2186	-0.304274	0	0	0
[truncated: 46,970 more rows]
