# Supplementary material for: Foreign shareholder, overseas sale and corporate profit margin
Source: PLoS One. 2024 Feb 5;19(2):e0296021. doi: 10.1371/journal.pone.0296021 (PMC10843053; doi:10.1371/journal.pone.0296021)
Supplement: S1 File — The empirical test code utilizing Stata16 in the article. Data2003-2021. Requisite data for empirical validation of the article. Psmdata2003-2021. The data obtained after conducting propensity score matching in the article. (ZIP) [file pone.0296021.s001.zip › Supporting Information/Psmdata2003-2021.xlsx]

## Sheet: Sheet1
stkcd	fyr	place	size	lev	ppe	lninvest	growth	opm	ind	soe	dual	indp	mshare	board	ldiv	age	fsrate	fsts	tobin	fs10	lnfirm
600777	2017	11	23.7143	0.318658	0.0176658	0	5.26282	0.198113	18	0	0	0.3333	0.000239	2.19722	0	3.09104	0	0.993471	0.0018551	0	3.17805
526	2012	9	19.1294	0.201354	0.00413	0	6.26092	0.0793662	10	0	0	0.4286	0	1.94591	0	2.99573	0	0	0.005621	0	4.95583
526	2012	9	19.1294	0.201354	0.00413	0	6.26092	0.0793662	10	0	0	0.4286	0	1.94591	0	2.99573	0	0	0.005621	0	4.95583
600167	2004	3	20.5806	0.467832	0.580151	0	2.22133	0.18414	10	1	0	0.4	0	1.60944	0	1.79176	0	0	0.0017789	0	4.14314
880	2009	11	21.3681	0.634541	0.170127	0	0.978902	0.0985945	21	1	0	0.4444	0	2.19722	0	2.48491	0	0	0.0066481	0	6.32256
2171	2014	8	21.4696	0.460157	0.273379	0	1.13777	0.0078541	21	0	1	0.375	0.005372	2.07944	0.005	2.07944	0	0.0081533	0.0045707	0	6.8742
600319	2018	11	20.9682	0.971217	0.548429	0	0.0309692	0.0022446	20	0	0	0.4286	0	1.94591	0	2.89037	0	0.213602	0.0394797	0	6.47543
571	2005	16	21.3481	0.525278	0.320763	0	0.607142	0.0077797	21	1	1	0.3333	9.6e-05	2.19722	0	2.48491	0	0	0.0016269	0	6.01616
300276	2017	13	22.2271	0.469006	0.0626008	0	0.908898	0.107291	21	0	1	0.3333	0.464957	2.19722	0.01	1.94591	0	0	0.0023339	0	7.15929
2172	2013	6	21.7727	0.707686	0.53443	0	-0.0773913	-0.0008087	20	0	0	0.3333	0.049212	2.19722	0	1.94591	0	0.0169462	0.00286	0	6.14419
687	2015	1	21.6893	0.566617	0.0227989	0	0.21493	-0.309573	20	0	0	0.4444	0.000158	2.19722	0	2.94444	0	0.0646792	0.0179713	0	6.24028
600159	2014	23	21.823	0.289217	0.0178344	0	0.799205	0.143006	10	1	0	0.3333	7.5e-05	2.19722	0	2.83321	0	0	0.0018079	0	4.8828
533	2020	15	21.617	0.610891	0.0803207	0	0.0756854	0.0249752	21	0	1	0.3333	0	2.19722	0	3.29584	0	0.0115449	0.002208	0	7.51969
2504	2019	6	22.0932	0.837862	0.0015913	0	-0.425636	-0.416409	4	0	1	0.5	0	2.07944	0	2.30259	0	0	0.0051451	0	4.54329
600520	2011	8	20.0611	0.444788	0.306284	0	0.354247	0.016356	21	0	0	0.375	0	2.07944	0	2.30259	0	0.130948	0.0035173	0	6.7093
603003	2014	29	21.2576	0.526	0.0946111	0	0.172737	0.0015221	5	0	0	0.4286	0.109213	1.94591	0	1.09861	0	0	0.0054346	0	5.02388
600083	2015	17	18.5862	0.480117	0.0251722	0	0.264191	0.221013	21	0	0	0.4286	0.133043	1.94591	0	2.94444	0	0	0.084881	0	6.94505
300025	2021	7	20.5093	0.628297	0.0303183	0	-0.0978713	-0.0348365	8	0	0	0.4286	0	1.94591	0	2.56495	0	0.0119473	0.0071254	0	5.96358
300025	2021	7	20.5093	0.628297	0.0303183	0	-0.0978713	-0.0348365	8	0	0	0.4286	0	1.94591	0	2.56495	0	0.0119473	0.0071254	0	5.96358
2019	2013	7	20.7825	0.521535	0.422836	0	0.0835616	0.036309	20	0	0	0.3333	0.090744	1.79176	0	2.30259	0	0.584704	0.0090748	0	6.14419
2692	2018	6	21.7922	0.635755	0.157232	0	0.166091	0.0043349	21	0	1	0.4286	0.005128	1.94591	0.01	1.94591	0	1.68e-05	0.0027013	0	7.18539
751	2016	3	22.1452	0.483367	0.195991	0	0.142051	0.0324129	21	1	0	0.3333	4e-06	2.19722	0	2.99573	0	0	0.0037462	0	7.03878
2264	2018	9	22.011	0.551703	0.0899082	0	-0.0175725	0.0077373	5	0	1	0.3333	0.011196	1.79176	0	2.3979	0	0	0.0024405	0	5.09987
300092	2016	17	20.3658	0.263377	0.308283	0	0.590927	0.0631832	21	0	0	0.3333	0.371884	2.19722	0	1.94591	0	0	0.0064075	0	7.03878
2074	2010	6	20.5501	0.4437	0.264253	0	0.168223	0.0530009	21	0	0	0.3636	0.200873	2.3979	0	1.60944	0	0	0.0052081	0	6.58202
2358	2020	12	22.6741	0.496035	0.367568	0	0.0142387	-0.576547	21	0	0	0.4545	0.027724	2.3979	0	2.3979	0	0	0.0012299	0	7.51969
2358	2020	12	22.6741	0.496035	0.367568	0	0.0142387	-0.576547	21	0	0	0.4545	0.027724	2.3979	0	2.3979	0	0	0.0012299	0	7.51969
300330	2019	29	20.2094	0.377919	0.163169	0	0.257805	0.0149217	8	1	0	0.4286	0.00036	1.94591	0	2.07944	0	0	0.0043927	0	5.69709
2371	2015	28	22.1535	0.51503	0.240925	0	-0.111544	0.0528558	21	1	0	0.3333	0.000724	2.19722	0	1.79176	0	0	0.0033498	0	6.94505
2278	2018	29	21.2194	0.284423	0.173098	0	0.354328	0.0521846	21	0	0	0.3333	0.073003	2.19722	0	2.30259	0	0.313844	0.002056	0	7.18539
300061	2013	29	20.3776	0.358447	0.375031	0	0.184474	0.0268086	22	0	1	0.3333	0.55995	2.19722	0	1.38629	0	0.691881	0.0029958	0	3.80666
603111	2019	6	22.2691	0.439029	0.0949266	0	-0.0050356	0.218401	21	0	0	0.3333	0.169552	2.19722	0	1.79176	0	0.0695439	0.0019926	0	7.25276
300405	2016	3	21.2408	0.447386	0.127879	0	-0.0291763	0.0198407	20	0	1	0.3333	0.466071	2.19722	0	1.09861	0	0	0.0039076	0	6.32436
2217	2013	11	21.0837	0.421653	0.602659	0	0.008247	-0.0608674	20	0	0	0.3333	0.282943	2.19722	0	1.79176	0	0.141209	0.0020166	0	6.14419
2217	2013	11	21.0837	0.421653	0.602659	0	0.008247	-0.0608674	20	0	0	0.3333	0.282943	2.19722	0	1.79176	0	0.141209	0.0020166	0	6.14419
2852	2021	14	22.1397	0.405756	0.351014	0	0.0306685	-0.0461035	19	0	1	0.4286	0.240141	1.94591	0	1.60944	0	0	0.0024546	0	5.6204
600546	2006	4	21.3175	0.657668	0.125961	0	0.175128	0.0104029	4	1	1	0.3077	0	2.56495	0.02	1.38629	0	0	0.0024284	0	3.43399
603429	2017	8	20.4431	0.296139	0.188885	0	0.249386	0.464159	20	0	1	0.3333	0.6975	1.79176	0	0	0	0	0.0107011	0	6.45991
600898	2012	12	20.184	0.503866	0.295285	0	-0.20918	0.0490032	5	0	0	0.4286	0	1.94591	0	2.83321	0	0	0.0040147	0	5.02388
600898	2012	12	20.184	0.503866	0.295285	0	-0.20918	0.0490032	5	0	0	0.4286	0	1.94591	0	2.83321	0	0	0.0040147	0	5.02388
2119	2015	7	21.0804	0.507829	0.392964	0	-0.231543	-0.050877	21	0	0	0.4286	0.027643	1.94591	0	2.19722	0	0.232667	0.0063962	0	6.94505
300551	2019	29	20.6157	0.344911	0.120928	0	0.774495	0.100187	21	0	1	0.375	0.369386	2.07944	0.019538	1.38629	0	0.0116547	0.0053746	0	7.25276
2127	2016	6	21.4395	0.235742	0.0022322	0	0.338496	0.659117	11	0	1	0.3333	0.26779	2.19722	0	2.30259	0	0	0.011289	0	3.73767
300175	2014	11	21.1173	0.39231	0.157477	0	0.343979	0.0953666	19	0	0	0.4286	0.017011	1.94591	0.01	1.38629	0	0.568336	0.003448	0	5.21494
300175	2014	11	21.1173	0.39231	0.157477	0	0.343979	0.0953666	19	0	0	0.4286	0.017011	1.94591	0.01	1.38629	0	0.568336	0.003448	0	5.21494
2278	2017	29	21.1751	0.275936	0.138085	0	0.246013	-0.151522	21	0	0	0.4286	0.073003	1.94591	0	2.19722	0	0.284984	0.0046062	0	7.15929
600751	2015	30	23.2714	0.0435256	0.0103015	0	0.700068	0.406552	6	0	0	0.4286	0	1.94591	0	2.99573	0	0	0.0020246	0	4.44265
2416	2011	15	22.5862	0.298761	0.0046697	0	0.182488	0.0376591	5	0	1	0.4286	0.049268	1.94591	0	0.693147	0	0	0.002762	0	4.82028
600365	2008	4	19.5111	0.348843	0.435411	0	0.0688182	0.0321261	19	0	0	0.5714	0	1.94591	0	2.07944	0	0	0.002876	0	4.83628
300141	2011	6	20.4478	0.284129	0.0251897	0	0.182136	0.217477	21	0	0	0.4286	0.688225	1.94591	0	0.693147	0	0	0.002539	0	6.7093
2568	2017	29	21.5647	0.231704	0.406076	0	0.266368	0.200414	19	0	1	0.4286	0.476418	1.94591	0	1.94591	0	0	0.0052143	0	5.40268
601519	2019	29	21.4415	0.284047	0.0102159	0	0.151104	0.13369	8	0	1	0.4286	0.025778	1.94591	0	2.19722	0	0.36642	0.0106812	0	5.69709
600538	2015	24	20.7072	0.250181	0.332421	0	0.219049	0.0137936	20	0	1	0.3333	0.049526	2.19722	0	2.56495	0	0	0.0074585	0	6.24028
533	2019	15	21.5859	0.630724	0.0879812	0	-0.856298	-0.0217593	21	0	1	0.3333	0	2.19722	0	3.2581	0	0.0407188	0.0021713	0	7.25276
300040	2010	5	20.8571	0.221164	0.0997474	0	0.242126	0.1001	21	0	0	0.3333	0.380857	2.19722	0	0	0	0.0450196	0.0030984	0	6.58202
600365	2009	4	19.4149	0.423322	0.454391	0	-0.212051	-0.560435	19	0	0	0.4286	0	1.94591	0	2.19722	0	0	0.0105907	0	4.8828
300389	2020	15	21.4751	0.439036	0.168976	0	-0.246932	-0.0657176	21	0	1	0.4286	0.648002	1.94591	0	1.94591	0	0.525382	0.002901	0	7.51969
300097	2016	3	21.4502	0.350047	0.0360051	0	0.429928	0.154713	21	0	1	0.4286	0.413142	1.94591	0.014842	1.94591	0	0	0.006091	0	7.03878
2213	2008	15	19.5394	0.252988	0.22017	0	0.12931	0.0914093	21	0	0	0.4286	0.577425	1.94591	0	0	0	0	0.0031803	0	6.2186
518	2017	6	20.6524	0.274877	0.0787612	0	0.0572581	0.0534714	20	0	1	0.5	0	1.79176	0	3.21888	0	0	0.0104244	0	6.45991
300079	2015	28	22.1388	0.204139	0.0834493	0	0.879835	0.131642	21	0	1	0.4286	0.160749	1.94591	0.019998	1.79176	0	0.0979091	0.0050946	0	6.94505
818	2014	3	21.7049	0.238306	0.54847	0	0.114028	0.0359977	20	0	0	0.3333	0	2.19722	0	2.89037	0	0.0207762	0.0014451	0	6.18415
520	2020	13	20.2669	0.33569	0.660936	0	-0.0975844	0.0193683	6	0	0	0.5	5e-06	1.79176	0	3.33221	0	0	0.0081758	0	4.70953
2232	2016	4	21.2664	0.342281	0.197193	0	-0.0818668	0.0010083	8	1	0	0.3333	0.015783	2.19722	0.001	2.19722	0	0.102554	0.0048028	0	5.35659
2232	2016	4	21.2664	0.342281	0.197193	0	-0.0818668	0.0010083	8	1	0	0.3333	0.015783	2.19722	0.001	2.19722	0	0.102554	0.0048028	0	5.35659
601801	2010	8	22.2469	0.244162	0.116814	0	0.0847639	0.125529	17	1	0	0.3333	0	2.19722	0	0	0	0	0.0039697	0	2.48491
300126	2021	29	21.0764	0.221738	0.0870305	0	0.458408	0.0173928	21	0	1	0.4286	0.267542	1.94591	0.01	2.48491	0	0	0.0019508	0	7.51698
600539	2008	2	20.8416	0.217608	0.413932	0	0.118104	-0.0171654	21	1	0	0.3333	0	2.48491	0	2.07944	0	0	0.0010447	0	6.2186
603839	2017	7	21.8712	0.184031	0.173952	0	0.177835	0.222415	19	0	1	0.4286	0.670344	1.94591	0	0	0	0	0.0027538	0	5.40268
603839	2017	7	21.8712	0.184031	0.173952	0	0.177835	0.222415	19	0	1	0.4286	0.670344	1.94591	0	0	0	0	0.0027538	0	5.40268
603839	2017	7	21.8712	0.184031	0.173952	0	0.177835	0.222415	19	0	1	0.4286	0.670344	1.94591	0	0	0	0	0.0027538	0	5.40268
600419	2012	27	19.2406	0.543735	0.59117	0	-0.600188	-0.249881	20	1	1	0.3333	0	2.19722	0	2.48491	0	0	0.008528	0	6.14204
300220	2020	13	19.9305	0.510659	0.183514	0	-0.10251	-0.320445	21	0	1	0.4	0.001593	1.60944	0.013	2.30259	0	0.391456	0.0126434	0	7.51969
2211	2020	6	20.8598	0.328631	0.0919425	0	-0.166178	0.0755427	20	0	0	0.4	0.000578	1.60944	0	2.56495	0	0.0358735	0.0033548	0	6.77194
819	2018	14	20.5751	0.121477	0.176437	0	0.266353	0.0349591	20	1	0	0.3333	6.5e-05	2.19722	0	3.09104	0	0	0.0031629	0	6.47543
2403	2012	7	21.5598	0.297192	0.157087	0	-0.120338	0.0170673	21	0	1	0.4286	0.097875	1.94591	0	1.09861	0	0.431018	0.0012411	0	6.79794
600462	2014	4	19.879	0.254429	0.475995	0	-0.0383992	-0.0555623	20	0	1	0.3333	0	2.19722	0	2.48491	0	0.093518	0.0104259	0	6.18415
300946	2021	9	20.8651	0.138207	0.108207	0	0.197246	0.255617	21	0	1	0.4286	0.700465	1.94591	0	0	0	0	0.0050139	0	7.51698
779	2013	21	19.7736	0.289961	0.185259	0	-0.127506	-0.160954	19	1	0	0.3333	5e-06	2.19722	0	2.83321	0	0	0.0058372	0	5.16479
600973	2006	6	21.182	0.56524	0.250775	0	0.961962	0.059756	21	1	1	0.3636	0	2.3979	0.05	1.09861	0	0	0.0028828	0	6.07993
600249	2019	24	21.7141	0.234357	0.126579	0	-0.0466401	-0.0340352	20	1	0	0.3333	0.000244	2.19722	0	2.77259	0	0.0227947	0.0012188	0	6.52796
600249	2019	24	21.7141	0.234357	0.126579	0	-0.0466401	-0.0340352	20	1	0	0.3333	0.000244	2.19722	0	2.77259	0	0.0227947	0.0012188	0	6.52796
2041	2020	11	22.0478	0.166323	0.147166	0	0.0942288	0.0814185	1	0	0	0.3333	0	2.19722	0	2.77259	0	0	0.0062652	0	3.89182
2395	2012	6	20.7388	0.173866	0.230211	0	0.0059605	0.0635373	20	0	0	0.3333	0	2.19722	0	1.09861	0	0	0.0014117	0	6.14204
300105	2019	11	21.5227	0.122292	0.0598779	0	0.106715	0.0211739	21	1	1	0.3333	9.2e-05	2.19722	0	2.30259	0	0	0.001154	0	7.25276
2725	2014	7	20.7739	0.17231	0.345545	0	-0.0097016	0.127816	21	0	1	0.3333	0.4596	2.19722	0	0	0	0.950034	0.0037555	0	6.8742
300243	2016	11	20.5773	0.44377	0.290317	0	0.0853099	0.0265108	20	0	1	0.3333	0.248463	2.19722	0.02	1.79176	0	0	0.0065102	0	6.32436
300086	2012	16	21.4006	0.04827	0.152228	0	0.212128	0.0306777	20	0	1	0.4	0.061675	2.30259	0	1.09861	0	0	0.0012585	0	6.14204
2082	2014	7	21.1622	0.164208	0.267631	0	-0.0283924	0.0115616	21	0	0	0.3333	0.242472	2.19722	0	2.19722	0	0.0051856	0.001724	0	6.8742
2082	2014	7	21.1622	0.164208	0.267631	0	-0.0283924	0.0115616	21	0	0	0.3333	0.242472	2.19722	0	2.19722	0	0.0051856	0.001724	0	6.8742
300565	2019	15	20.6775	0.301365	0.279413	0	-0.375127	-0.29336	21	0	1	0.4286	0.351056	1.94591	0	1.38629	0	0.281776	0.0035374	0	7.25276
300029	2018	6	19.0072	0.40203	0.48545	0	-0.971303	-14.4498	21	0	0	0.4	0	1.60944	0	2.30259	0	0.0037772	0.0086141	0	7.18539
603516	2018	28	20.5109	0.0645327	0.09685	0	0.100789	0.313131	21	0	1	0.3333	0.545289	2.19722	0	0	0	0.0450499	0.0039973	0	7.18539
2790	2016	9	21.1426	0.107164	0.255996	0	0.0024576	0.238322	20	0	0	0.3333	0.51	2.19722	0	0	0	0.43336	0.0056671	0	6.32436
603333	2016	17	21.2359	0.159785	0.337885	0	-0.111913	-0.15355	21	0	0	0.3333	0.014719	2.19722	0	1.60944	0	0	0.0037733	0	7.03878
2015	2017	6	19.6326	0.0672837	0.195648	0	0.0794162	0.0240932	19	0	0	0.375	0	2.07944	0	2.63906	0	0.0708437	0.0107534	0	5.40268
818	2015	3	21.6696	0.162803	0.547824	0	-0.126385	0.0525065	20	0	0	0.3333	0	2.19722	0	2.94444	0	0.0224081	0.0029635	0	6.24028
300489	2018	5	20.3166	0.298858	0.544984	0	0.0222497	-4.88e-05	21	0	0	0.375	0.281612	2.07944	0.013	1.38629	0	0	0.0022703	0	7.18539
300057	2010	15	21.1438	0.145373	0.0836542	0	-0.114045	0.150045	20	0	1	0.3333	0.6	2.19722	0	0	0	0	0.0043421	0	6.00389
2109	2019	20	22.1531	0.108735	0.679223	0	-0.0380852	0.0896554	20	1	0	0.375	0	2.07944	0	2.56495	0	0	0.0009557	0	6.52796
300494	2020	13	21.1515	0.273106	0.0320829	0	0.3559	0.097559	8	0	1	0.5	0.364431	1.79176	0.022	1.79176	0	0.363354	0.0031415	0	5.96101
300276	2015	13	20.59	0.306928	0.0545481	0	0.031705	0.0591824	21	0	0	0.3333	0.589972	2.19722	0.015	1.60944	0	0	0.0157141	0	6.94505
603222	2015	7	20.5537	0.110214	0.212174	0	-0.0813221	0.137025	20	0	0	0.375	0.085625	2.07944	0	0	0	0.157771	0.0082558	0	6.24028
2198	2008	15	19.2761	0.0378113	0.187811	0	0.0273257	0.192098	20	0	0	0.3333	0.75	2.19722	0	0.693147	0	0	0.0034634	0	5.74939
8	2013	15	20.2559	0.100605	0.536794	0	-0.081551	0.0994516	7	0	0	0.4286	0	1.94591	0	3.09104	0	0	0.0048483	0	2.48491
600506	2014	27	19.4777	0.0555201	0.173068	0	-0.0286528	-0.170858	1	1	0	0.4286	0	1.94591	0	2.63906	0	0	0.0061461	0	3.68888
2363	2018	11	21.9602	0.310636	0.31197	0	0.101987	0.051678	21	0	1	0.4286	0.001096	1.94591	0.02	2.19722	0	0.593742	0.000834	0	7.18539
2414	2018	13	22.2056	0.234713	0.160998	0	0.0660803	0.132984	21	0	0	0.4286	0.288071	1.94591	0.015	2.19722	0	0.151146	0.0039923	0	7.18539
600137	2015	17	20.1164	0.192124	0.172364	0	-0.37943	-0.117432	19	0	0	0.4	0	1.60944	0	2.89037	0	0	0.0084405	0	5.24702
300126	2020	29	20.9608	0.195166	0.108514	0	-0.0651932	0.0259313	21	0	1	0.4286	0.267542	1.94591	0.01	2.3979	0	0	0.0022872	0	7.51969
300076	2016	7	20.8515	0.0675209	0.201462	0	-0.154814	-0.175732	21	0	1	0.3333	0.175363	2.19722	0	1.94591	0	0	0.0061035	0	7.03878
600560	2020	28	21.3975	0.573269	0.0571345	0	0.0541998	0.0588228	21	1	0	0.3333	0	2.19722	0.038	2.94444	0	0	0.0024141	0	7.51969
408	2013	1	20.173	0.664357	0.0937969	14.9116	4.79216	-0.120701	5	0	1	0.3333	0	2.19722	0	2.89037	0	0	0.0077806	0	5.03695
300331	2015	6	20.3675	0.284378	0.297878	0	0.0219847	-0.0253844	21	0	0	0.4286	0.404357	1.94591	0.02	1.38629	0	0	0.0095306	0	6.94505
2414	2011	13	21.6408	0.0283453	0.0241344	0	-0.187152	0.374589	21	0	1	0.4286	0.050859	1.94591	0	0.693147	0	0.232195	0.0025151	0	6.7093
2135	2009	7	21.9733	0.716055	0.189394	0	0.449253	0.0181823	4	0	0	0.3333	0.222405	2.19722	0.06	1.09861	0	0.0202419	0.0026031	0	3.71357
300211	2016	6	20.1864	0.144293	0.255446	0	-0.0320159	0.0149568	21	0	1	0.4286	0.515279	1.94591	0.012	1.79176	0	0	0.0075033	0	7.03878
2619	2018	7	22.6891	0.0968545	0.0005142	0	-0.018689	0.785317	8	0	1	0.3333	0.013895	2.19722	0.01	2.07944	0	0.203791	0.000964	0	5.57215
801	2010	17	21.5722	0.650275	0.116843	15.2741	2.96874	0.0104772	21	1	1	0.4286	0	1.94591	0	2.56495	0	0.647573	0.0038007	0	6.58202
2363	2019	11	21.9581	0.294101	0.318427	0	-0.140839	0.0476357	21	0	1	0.4286	0.001096	1.94591	0.02	2.30259	0	0.600415	0.0010477	0	7.25276
2058	2017	29	19.2226	0.158761	0.0946124	0	0.123274	0.0332483	22	0	0	0.3333	0	2.19722	0.02	2.48491	0	0	0.0163269	0	4.27667
893	2020	15	22.186	0.0741989	0.181796	0	-0.40015	0.0886855	20	1	0	0.375	0.000198	2.07944	0	3.13549	0	1	0.0015887	0	6.77194
600857	2017	7	20.5298	0.798479	0.140025	0	0.0792372	0.0496822	5	0	1	0.3333	0	2.19722	0.06	3.17805	0	0	0.012494	0	5.09375
2691	2016	1	20.6435	0.0732106	0.20973	0	-0.196384	0.032283	21	0	0	0.3333	0.004451	2.19722	0.008	1.60944	0	0	0.0075466	0	7.03878
600506	2019	27	19.4961	0.0650434	0.0943994	0	-0.482339	-0.42296	1	1	0	0.4286	0	1.94591	0	2.94444	0	0	0.0054973	0	3.71357
782	2014	15	21.6568	0.496837	0.2979	0	-0.0909361	-0.0698895	20	0	1	0.3333	8e-06	2.19722	0.040001	2.89037	0	0.136199	0.0031447	0	6.18415
600135	2014	1	20.8951	0.152886	0.203304	0	0.0120787	0.0342044	20	1	0	0.3333	0	2.19722	0.022	2.83321	0	0	0.003699	0	6.18415
2826	2019	25	20.5434	0.219339	0.245116	0	0.131924	0.0862236	20	0	1	0.4286	0.400295	1.94591	0.03	1.38629	0	0	0.0029952	0	6.52796
300534	2018	21	20.4729	0.0740948	0.398683	0	-0.246381	0.0665656	20	1	0	0.3333	0.013026	2.19722	0.012	1.09861	0	0	0.0024071	0	6.47543
2058	2015	29	19.2306	0.181538	0.149286	0	-0.205958	-0.147728	22	0	0	0.3333	0.00028	2.19722	0.02	2.30259	0	0	0.0213804	0	3.98898
2058	2015	29	19.2306	0.181538	0.149286	0	-0.205958	-0.147728	22	0	0	0.3333	0.00028	2.19722	0.02	2.30259	0	0	0.0213804	0	3.98898
2499	2015	6	20.7479	0.272648	0.247765	0	-0.105831	0.0723471	21	0	0	0.3333	0.362253	2.19722	0.03	1.79176	0	0.208327	0.0068705	0	6.94505
2835	2020	15	20.8167	0.315342	0.256057	0	0.239528	0.088338	21	0	1	0.4444	0.560297	2.19722	0.043	1.60944	0	0.933293	0.0036791	0	7.51969
600620	2017	29	21.8103	0.189452	0.0227367	0	0.0580497	1.19346	18	0	0	0.3636	0	2.3979	0.03	3.2581	0	0	0.0030196	0	3.17805
2056	2010	7	22.0489	0.268859	0.405142	0	1.22218	0.140851	21	0	1	0.4286	1e-05	1.94591	0.07	1.60944	0	0.289252	0.0058609	0	6.58202
601999	2015	3	21.7962	0.361615	0.058069	0	0.027728	0.0173402	17	1	0	0.3636	0	2.3979	0.041	2.19722	0	0	0.0037482	0	3.63759
2207	2012	27	20.3313	0.451509	0.4714	0	0.0662909	0.0326285	2	0	0	0.3333	0.173199	2.19722	0.05	1.60944	0	0	0.0029893	0	4.14314
600370	2019	6	21.3058	0.117292	0.125601	0	-0.118991	0.110858	19	0	0	0.4286	0	1.94591	0.025	2.83321	0	0.103584	0.0015384	0	5.42495
300455	2019	28	21.5468	0.367719	0.0857979	0	0.191691	0.179869	21	1	0	0.3333	0.016989	2.19722	0.05	1.60944	0	0	0.0050172	0	7.25276
600983	2019	8	22.7492	0.504853	0.172383	0	-0.159725	-0.0524137	21	0	0	0.3333	0	2.48491	0.05	2.77259	0	0.534968	0.0010064	0	7.25276
587	2014	5	21.774	0.508606	0.0243465	0	0.169978	0.0159542	22	0	0	0.375	0	2.07944	0.06	2.94444	0	0	0.004377	0	3.89182
300391	2019	11	21.144	0.506316	0.201216	0	-0.176739	-0.938846	21	0	0	0.375	0	2.07944	0.05	1.79176	0	0.272539	0.0033871	0	7.25276
300344	2014	28	20.623	0.211599	0.338623	0	-0.41139	-0.20138	21	0	1	0.3333	0.568505	2.19722	0.025	1.09861	0	0	0.0025336	0	6.8742
928	2014	4	23.0943	0.774269	0.0057575	18.4082	6.41779	0.0280532	21	1	0	0.5714	0	1.94591	0	2.77259	0	0	0.0036364	0	6.8742
603818	2016	28	21.2953	0.219767	0.225052	0	0.325227	0.138237	20	0	1	0.3636	0.738414	2.3979	0.049	0.693147	0	0.0050335	0.0061105	0	6.32436
600273	2004	6	20.6036	0.307083	0.331979	0	0.150471	0.0393294	19	0	0	0.4	0	2.30259	0.05	0.693147	0	0	0.001322	0	4.7185
600573	2018	9	20.9137	0.0624606	0.302409	0	-0.0306375	0.0468016	19	1	1	0.3333	0.000167	2.19722	0.03	2.77259	0	0	0.0013865	0	5.41165
300292	2017	6	21.9835	0.220593	0.0820966	0	0.29066	0.0803597	21	0	0	0.4286	0.256484	1.94591	0.05	1.79176	0	0.111356	0.00263	0	7.15929
425	2009	6	23.4361	0.707521	0.154799	18.3831	5.17108	0.0968634	21	1	1	0.375	7.7e-05	2.07944	0	2.63906	0	0	0.0069108	0	6.32256
300129	2012	29	21.3894	0.273881	0.159429	0	0.0903955	0.0805292	21	0	0	0.3636	0.434313	2.3979	0.05	1.09861	0	0.139426	0.001208	0	6.79794
300069	2014	7	20.3036	0.262997	0.346809	0	0.0813248	0.0640907	21	0	0	0.6	0.417856	1.60944	0.05	1.60944	0	0	0.003599	0	6.8742
600562	2013	6	20.9832	0.402047	0.0676755	14.6096	2.30918	0.113	21	1	0	0.3333	1.8e-05	2.19722	0	2.3979	0	0	0.0074734	0	6.81564
300179	2014	12	20.5597	0.148816	0.186589	0	0.249189	-0.108202	21	0	1	0.3333	0.420643	2.19722	0.05	1.38629	0	0.595394	0.0031231	0	6.8742
300067	2015	29	21.0399	0.292386	0.219688	0	-0.0755846	0.103799	20	0	1	0.5	0.452138	1.79176	0.050169	1.79176	0	0	0.0056254	0	6.24028
600199	2015	8	21.9202	0.321903	0.112666	0	-0.167436	0.0309965	19	1	0	0.375	4.7e-05	2.07944	0.05	2.89037	0	0	0.002486	0	5.24702
600199	2015	8	21.9202	0.321903	0.112666	0	-0.167436	0.0309965	19	1	0	0.375	4.7e-05	2.07944	0.05	2.89037	0	0	0.002486	0	5.24702
2270	2012	11	20.5328	0.307178	0.351106	0	-0.151508	0.020339	21	0	0	0.3333	0.485827	2.19722	0.05	1.60944	0	0.144368	0.0019024	0	6.79794
600678	2013	17	19.5903	0.813871	0.0817553	15.9078	1.67678	-0.192431	21	0	1	0.4286	0	1.94591	0	3.04452	0	0	0.0334169	0	6.81564
300550	2020	7	21.1694	0.279895	0.0535761	0	0.0312465	0.105221	8	0	0	0.375	0.467839	2.07944	0.055	1.60944	0	0	0.0030219	0	5.96101
300550	2020	7	21.1694	0.279895	0.0535761	0	0.0312465	0.105221	8	0	0	0.375	0.467839	2.07944	0.055	1.60944	0	0	0.0030219	0	5.96101
300550	2020	7	21.1694	0.279895	0.0535761	0	0.0312465	0.105221	8	0	0	0.375	0.467839	2.07944	0.055	1.60944	0	0	0.0030219	0	5.96101
300129	2019	29	22.1761	0.456626	0.159603	0	0.506952	0.0823139	21	0	0	0.4545	0.154907	2.3979	0.080001	2.30259	0	0.328385	0.0015045	0	7.25276
300174	2014	9	20.223	0.177312	0.493649	0	0.0669652	-0.0288139	20	0	0	0.4	0.621284	1.60944	0.05	1.38629	0	0	0.0029609	0	6.18415
300551	2018	29	20.4633	0.309095	0.113883	0	0.101018	0.0694301	21	0	1	0.375	0.393438	2.07944	0.06	1.09861	0	0.0422843	0.0023299	0	7.18539
2256	2012	15	20.4911	0.288534	0.189342	0	0.136702	-0.0258012	20	0	1	0.4286	0	1.94591	0.06	1.60944	0	0.41272	0.0025764	0	6.14204
600566	2013	13	21.4236	0.427928	0.39134	17.6065	14.2954	0.169388	21	0	0	0.3636	0	2.3979	0	2.56495	0	0	0.0129602	0	6.81564
668	2020	13	21.6862	0.602217	0.0009275	0	-0.73838	-0.193121	10	0	0	0.4286	0	1.94591	0.06	3.21888	0	0	0.0019041	0	4.80402
600218	2016	8	21.9505	0.441028	0.231301	0	0.0436931	0.0338053	21	1	0	0.4286	0.000372	1.94591	0.07	2.94444	0	0	0.0020825	0	7.03878
600218	2016	8	21.9505	0.441028	0.231301	0	0.0436931	0.0338053	21	1	0	0.4286	0.000372	1.94591	0.07	2.94444	0	0	0.0020825	0	7.03878
2154	2008	7	20.9281	0.459888	0.279747	0	1.00216	0.17822	19	0	0	0.3333	0.2625	2.19722	0.1	0.693147	0	0.100346	0.0031859	0	4.83628
600088	2006	6	20.9353	0.350996	0.409557	0	0.520793	0.0994452	17	1	0	0.3333	0.000172	2.19722	0.08	2.30259	0	0	0.004423	0	1.38629
506	2015	17	21.8989	0.524292	0.113545	18.7941	2.88578	0.0313844	2	0	0	0.3333	0	2.19722	0	3.13549	0	0.227824	0.0057737	0	4.31749
2515	2014	7	20.7052	0.0766762	0.438702	0	0.0494755	0.0984937	19	0	0	0.3333	0.342072	2.19722	0.05	1.60944	0	0.0079014	0.0036259	0	5.21494
502	2003	16	19.9804	0.468417	0.0471637	18.518	31.619	0.259874	10	0	0	0.3333	0	2.19722	0	2.48491	0	0	0.0093376	0	4.11087
300138	2017	1	21.7785	0.434726	0.208124	0	0.294878	0.0473283	19	0	1	0.375	0.278176	2.07944	0.08	2.07944	0	0.237527	0.0028653	0	5.40268
300138	2017	1	21.7785	0.434726	0.208124	0	0.294878	0.0473283	19	0	1	0.375	0.278176	2.07944	0.08	2.07944	0	0.237527	0.0028653	0	5.40268
600218	2020	8	22.2386	0.504643	0.207219	0	0.101755	0.0432696	21	1	0	0.3333	0.000283	2.19722	0.08	3.13549	0	0	0.0014935	0	7.51969
600088	2015	6	21.1091	0.187925	0.270279	0	-0.320735	0.0684597	17	1	0	0.375	6.8e-05	2.07944	0.048	2.94444	0	0	0.0083543	0	3.63759
300067	2013	29	20.6069	0.100787	0.241725	0	0.930823	0.117335	20	0	1	0.3333	0.552566	2.19722	0.08	1.38629	0	0	0.0021171	0	6.14419
600800	2020	30	22.2755	0.412706	0.488791	18.4004	25.2941	0.117772	20	1	0	0.3333	0	2.19722	0	3.33221	0	0	0.0019925	0	6.77194
2061	2017	7	23.9645	0.783421	0.141196	21.1256	4.69575	0.068645	20	1	0	0.3636	0	2.3979	0	2.48491	0	0.0284632	0.0036044	0	6.45991
600239	2007	19	20.68	0.218219	0.0091341	17.0345	7.95654	0.242621	10	1	1	0.4286	0	1.94591	0	2.19722	0	0	0.0067173	0	4.31749
603029	2018	11	20.8601	0.329274	0.177211	0	0.0818902	0.0758948	21	1	0	0.3333	0.005109	2.19722	0.07	1.09861	0	0.152874	0.0016045	0	7.18539
300030	2012	15	20.4574	0.102544	0.253424	0	0.218097	0.114489	21	0	1	0.3333	0.349208	2.19722	0.06	1.38629	0	0.306647	0.0019621	0	6.79794
979	2010	8	22.4294	0.679205	0.0120684	20.5842	30.7583	0.331707	10	0	1	0.3333	1.5e-05	2.19722	0	2.3979	0	0	0.0056168	0	4.81218
300426	2021	7	21.5632	0.975472	0.0024175	17.0972	1.39272	0.0163084	17	1	0	0.3636	0.024417	2.3979	0	1.94591	0	0.029345	0.0627127	0	4.12713
546	2014	4	22.1317	0.581223	0.679839	19.9581	14.3528	0.145362	21	0	0	0.4286	0.066203	1.94591	0	3.09104	0	0	0.0026661	0	6.8742
300033	2013	7	20.9999	0.136206	0.109113	0	0.0689111	0.0665233	8	0	1	0.3333	0.577679	2.19722	0.06	1.60944	0	0	0.0028022	0	4.8828
2621	2013	3	20.7972	0.0359356	0.0849818	0	-0.115924	0.344311	21	0	0	0.4286	0.67515	1.94591	0.05	1.09861	0	0.246029	0.0020202	0	6.81564
2113	2016	14	20.8343	0.150968	0.0017673	16.9196	6.94607	0.393051	10	0	0	0.3333	0.000199	2.19722	0	2.30259	0	0.153567	0.0149592	0	4.84419
751	2021	3	22.8334	0.644793	0.219244	18.8308	2.35513	0.0106976	21	0	0	0.3333	0	2.19722	0	3.21888	0	0	0.0018668	0	7.51698
600747	2015	3	21.6652	0.197342	0.0332018	17.5156	3.13296	-0.0398562	10	0	0	0.4286	0	1.94591	0	2.99573	0	0.0235967	0.004936	0	4.89784
2428	2013	19	21.419	0.211044	0.325874	0	1.15871	0.154858	21	0	1	0.375	0.057598	2.07944	0.1	1.38629	0	0	0.0054661	0	6.81564
600613	2016	29	21.8227	0.189031	0.131621	0	0.0031109	0.121766	20	0	0	0.3333	0.048685	2.19722	0.065	3.21888	0	0	0.0027618	0	6.32436
600793	2017	17	21.987	0.958826	0.562525	18.3482	1.60287	0.0798385	20	1	0	0.375	0	2.07944	0	3.04452	0	0	0.0170413	0	6.45991
300322	2014	6	20.8396	0.411439	0.357035	0	0.663862	0.0601185	21	0	0	0.3333	0.155647	2.19722	0.1	1.09861	0	0.198546	0.0065131	0	6.8742
600546	2009	4	23.4133	0.757811	0.0865576	21.9359	6.58888	0.0657227	2	1	0	0.3636	0	2.3979	0	1.94591	0	0.0104584	0.0072288	0	3.71357
715	2018	3	21.498	0.379362	0.348481	0	0.0377318	0.0489461	5	1	1	0.3333	5e-06	2.19722	0.08	3.09104	0	0	0.0012036	0	5.09987
300156	2015	28	21.8675	0.421229	0.0699702	19.5453	3.02996	0.164303	21	0	0	0.4	0.105216	2.30259	0	1.60944	0	0	0.0111136	0	6.94505
600965	2017	1	21.6036	0.230831	0.228613	0	-0.0076127	0.158067	1	0	1	0.4286	0.021567	1.94591	0.07	2.63906	0	0	0.0047535	0	3.78419
600179	2016	5	22.6165	0.631604	0.599572	21.2034	3.38347	0.126531	20	0	0	0.4286	0.53756	1.94591	0	2.94444	0	0	0.0065078	0	6.32436
657	2013	16	22.987	0.592067	0.290325	20.96	6.04254	0.0102716	21	1	0	0.3333	0	2.19722	0	2.89037	0	0.146539	0.0016242	0	6.81564
600148	2015	4	20.5443	0.498417	0.220819	0	-0.236569	0.0144541	21	1	0	0.3333	0	2.19722	0.0816	2.89037	0	0.0295812	0.0092356	0	6.94505
2027	2007	15	21.0979	0.506879	0.0924563	10.2302	-0.0999966	0.0154689	21	0	1	0.3333	0.462867	2.19722	0	1.38629	0	0.237713	0.003073	0	6.18208
809	2011	17	21.9788	0.399416	0.0701089	19.9248	8.40095	0.58767	19	1	0	0.3333	4e-06	2.19722	0	2.63906	0	0	0.0035983	0	5.0876
809	2011	17	21.9788	0.399416	0.0701089	19.9248	8.40095	0.58767	19	1	0	0.3333	4e-06	2.19722	0	2.63906	0	0	0.0035983	0	5.0876
809	2011	17	21.9788	0.399416	0.0701089	19.9248	8.40095	0.58767	19	1	0	0.3333	4e-06	2.19722	0	2.63906	0	0	0.0035983	0	5.0876
2074	2008	6	20.4224	0.456797	0.237827	0	0.374641	0.105806	21	0	0	0.3636	0.121018	2.3979	0.1	1.09861	0	0	0.003326	0	6.2186
703	2011	24	23.8332	0.678552	0.344839	22.1587	140.241	0.0885074	20	0	0	0.3333	0	2.19722	0	2.70805	0	0	0.0024162	0	6.11147
600751	2017	30	25.5343	0.854408	0.0201485	23.4761	7.39856	0.0022387	5	0	0	0.4286	0	1.94591	0	3.09104	0	0	0.000879	0	5.09375
300535	2020	17	20.8015	0.187037	0.391658	0	0.184946	0.122178	20	0	1	0.4	0.217763	1.60944	0.08	1.60944	0	0.0273411	0.0016611	0	6.77194
611	2013	23	20.4218	0.194867	0.0624148	18.7675	5.30082	0.0116443	19	0	1	0.3333	0	2.19722	0	2.89037	0	0	0.0023396	0	5.16479
300241	2012	15	20.3816	0.249807	0.21037	0	0.716267	0.105145	21	0	1	0.3333	0.435845	2.19722	0.1	0.693147	0	0.115114	0.0031012	0	6.79794
791	2012	21	23.2981	0.741722	0.796971	22.8814	3.74096	0.233729	3	1	0	0.4286	0	1.94591	0	2.77259	0	0	0.0015376	0	4.38203
2621	2015	3	20.8728	0.0234574	0.0660607	0	-0.264581	0.498786	21	0	0	0.4286	0.66765	1.94591	0.06	1.60944	0	0.197722	0.0046623	0	6.94505
2499	2016	6	20.7723	0.285984	0.223009	0	-0.0986788	0.0061256	21	0	0	0.3333	0	2.19722	0.08	1.94591	0	0.19964	0.0069814	0	7.03878
2499	2016	6	20.7723	0.285984	0.223009	0	-0.0986788	0.0061256	21	0	0	0.3333	0	2.19722	0.08	1.94591	0	0.19964	0.0069814	0	7.03878
723	2015	9	23.422	0.551948	0.448618	21.0238	4.71249	-0.102319	20	0	0	0.3333	1e-06	2.19722	0.005	2.94444	0	0	0.0037045	0	6.24028
2532	2020	7	24.6471	0.618545	0.476163	22.1952	15.61	0.0870971	21	0	1	0.3333	0.219997	2.19722	0	2.3979	0	0.0009045	0.0018247	0	7.51969
2826	2021	25	20.5302	0.126581	0.456719	0	0.203843	0.0670427	20	0	0	0.4286	0.134494	1.94591	0.08	1.79176	0	0	0.0029072	0	6.76504
600752	2003	5	20.9354	0.495098	0.253956	14.3747	0.841883	-1.15107	20	0	0	0.375	0	2.07944	0	2.07944	0	0	0.0019195	0	5.50533
552	2012	21	22.3492	0.573852	0.159075	18.4435	2.93931	0.137021	2	1	0	0.3077	0	2.56495	0.03	2.94444	0	0	0.0015289	0	4.14314
605058	2021	6	21.6412	0.428501	0.0559601	0	0.213651	0.136258	21	0	1	0.4286	0.188912	1.94591	0.1	0.693147	0	0.237512	0.0025427	0	7.51698
2024	2007	6	23.5101	0.702527	0.115176	15.3234	0.610773	0.056038	5	0	0	0.3333	0.315412	2.19722	0	1.38629	0	0	0.0214529	0	4.57471
2620	2014	15	21.4249	0.49495	0.0094568	0	0.0090613	0.0478484	4	0	0	0.3333	0.294868	2.19722	0.1	1.38629	0	0	0.0019495	0	4.17439
300319	2014	15	19.9772	0.282642	0.333466	0	0.393662	0.147792	21	0	0	0.3333	0.068533	2.19722	0.1	1.09861	0	0.263463	0.0043383	0	6.8742
655	2007	11	20.835	0.235552	0.224747	15.9632	1.69325	0.454322	21	1	0	0.3333	0	2.19722	0	2.48491	0	0	0.0133532	0	6.18208
766	2016	4	22.3916	0.215342	0.153594	19.9245	3.30294	0.274983	20	0	0	0.3333	0	2.19722	0	2.99573	0	0	0.0040783	0	6.32436
2730	2016	7	21.0842	0.371255	0.213596	0	0.170731	0.0789789	21	0	0	0.3333	0.132952	2.19722	0.1	1.09861	0	0.000152	0.0073332	0	7.03878
603559	2017	4	20.6076	0.397451	0.0991466	0	0.0983425	0.0723207	8	0	0	0.3636	0.189955	2.3979	0.1	0.693147	0	0	0.0094953	0	5.51343
300331	2019	6	21.6162	0.375757	0.173198	0	0.142866	0.092339	21	0	0	0.4286	0.326888	1.94591	0.1	2.07944	0	0	0.0030856	0	7.25276
600521	2012	7	21.8916	0.394071	0.270961	0	0.102197	0.176713	20	0	1	0.3333	0.275835	2.19722	0.1	2.30259	0	0.812214	0.003202	0	6.14204
300400	2021	15	20.9318	0.384686	0.207292	0	0.119237	0.0800418	21	0	1	0.375	0.00489	2.07944	0.1	2.07944	0	0	0.0073335	0	7.51698
2151	2009	28	19.9954	0.303697	0.118963	0	0.288912	0.194195	21	0	0	0.4	0.740407	1.60944	0.1	1.09861	0	0.0045906	0.0091227	0	6.32256
600633	2008	29	19.289	0.440583	0.313121	11.9184	0.0389427	-0.079718	20	0	0	0.3333	0	2.19722	0	2.77259	0	0.292262	0.0057031	0	5.74939
600633	2008	29	19.289	0.440583	0.313121	11.9184	0.0389427	-0.079718	20	0	0	0.3333	0	2.19722	0	2.77259	0	0.292262	0.0057031	0	5.74939
600633	2008	29	19.289	0.440583	0.313121	11.9184	0.0389427	-0.079718	20	0	0	0.3333	0	2.19722	0	2.77259	0	0.292262	0.0057031	0	5.74939
46	2007	15	22.7756	0.454089	0.0062263	19.194	2.11182	0.244071	10	0	0	0.3333	5e-06	2.19722	0	2.63906	0	0.0040217	0.008044	0	4.31749
2481	2019	11	22.1804	0.3546	0.33459	10.8385	-0.108241	0.0998607	19	1	0	0.375	0.140793	2.07944	0	2.30259	0	0.315117	0.0035627	0	5.42495
2013	2012	13	23.3033	0.668622	0.171421	21.1118	10.0539	0.0655975	21	1	0	0.375	0.000823	2.07944	0.02	2.19722	0	0.032248	0.0018622	0	6.79794
600577	2007	8	21.5508	0.608512	0.171741	0	0.28071	0.0254195	21	0	1	0.3333	0	2.19722	0.12	1.79176	0	0	0.0025611	0	6.18208
600232	2017	7	21.296	0.32488	0.21686	0	0.196929	0.0356401	19	0	0	0.3333	0	2.19722	0.1	2.89037	0	0	0.002349	0	5.40268
300453	2018	10	20.5338	0.262395	0.408625	0	0.315522	0.0903003	21	0	0	0.4286	0.415313	1.94591	0.1	1.38629	0	0	0.0029488	0	7.18539
300453	2018	10	20.5338	0.262395	0.408625	0	0.315522	0.0903003	21	0	0	0.4286	0.415313	1.94591	0.1	1.38629	0	0	0.0029488	0	7.18539
2166	2012	24	20.6269	0.820117	0.166606	19.6634	1.42008	-0.23627	20	0	1	0.4286	0.105004	1.94591	0	1.79176	0	0.585535	0.0086825	0	6.14204
600817	2003	29	20.7809	0.796634	0.112936	15.1818	0.162754	0.0197319	18	0	0	0.3333	6.6e-05	2.19722	0	2.30259	0	0	0.0051327	0	4.26268
669	2010	4	19.1329	0.267527	0.199359	11.4927	0.205248	-1.2825	21	0	0	0.3333	0	2.19722	0	2.70805	0	0	0.0198567	0	6.58202
600526	2004	7	21.0376	0.664973	0.0342022	16.5451	0.809192	0.0834825	21	1	0	0.3333	0	2.70805	0	1.09861	0	0	0.0024901	0	6.01127
600773	2016	25	22.9502	0.706106	0.0174739	21.9239	2.61231	0.0319621	10	1	0	0.4444	0.000206	2.19722	0.01	3.04452	0	0	0.0031927	0	4.84419
300226	2016	29	22.4749	0.811701	0.0363564	18.1436	0.932796	0.0006584	8	0	0	0.3333	0.070718	2.19722	0	1.79176	0	0	0.0059374	0	5.35659
603679	2018	17	20.5618	0.313569	0.0736665	0	0.0962289	0.161515	21	0	1	0.3636	0.357821	2.3979	0.09902	0.693147	0	0	0.0039043	0	7.18539
603679	2018	17	20.5618	0.313569	0.0736665	0	0.0962289	0.161515	21	0	1	0.3636	0.357821	2.3979	0.09902	0.693147	0	0	0.0039043	0	7.18539
603679	2018	17	20.5618	0.313569	0.0736665	0	0.0962289	0.161515	21	0	1	0.3636	0.357821	2.3979	0.09902	0.693147	0	0	0.0039043	0	7.18539
603679	2018	17	20.5618	0.313569	0.0736665	0	0.0962289	0.161515	21	0	1	0.3636	0.357821	2.3979	0.09902	0.693147	0	0	0.0039043	0	7.18539
300231	2014	28	20.0781	0.238004	0.146531	0	0.28172	0.135796	8	0	1	0.4	0.275008	1.60944	0.1	1.38629	0	0	0.0087926	0	4.92725
975	2009	31	20.8547	0.183036	0.684635	13.7826	0.979614	-0.0801953	13	0	1	0.3333	0	2.19722	0	2.30259	0	0	0.0050143	0	2.30259
558	2006	3	20.2016	0.679144	0.393827	18.6439	1.33173	0.116357	10	0	0	0.3333	0	2.19722	0	2.56495	0	0	0.0030146	0	4.20469
600179	2012	5	21.2434	0.820966	0.532007	15.2926	0.052474	-0.0573684	20	1	1	0.3333	2.6e-05	2.19722	0	2.70805	0	0	0.0093229	0	6.14204
603477	2018	17	21.0611	0.387372	0.146523	0	-0.0558296	0.11086	19	0	0	0.3333	0.088375	2.19722	0.1	0.693147	0	0.0008452	0.0020931	0	5.41165
300178	2013	15	21.0577	0.179795	0.107992	0	0.381795	0.301426	11	0	0	0.3333	0.39365	2.19722	0.1	1.09861	0	0.0450978	0.0031796	0	3.13549
300343	2017	11	22.5265	0.270496	0.024889	0	0.18732	0.161794	8	0	0	0.3333	0.374511	2.19722	0.1	1.79176	0	0.0347449	0.0017082	0	5.51343
600764	2005	21	21.0457	0.539436	0.0703837	19.4714	5.16172	0.0516165	21	1	0	0.3333	0	1.79176	0.03	2.30259	0	0	0.0020589	0	6.01616
600764	2005	21	21.0457	0.539436	0.0703837	19.4714	5.16172	0.0516165	21	1	0	0.3333	0	1.79176	0.03	2.30259	0	0	0.0020589	0	6.01616
300536	2017	13	20.707	0.461522	0.0130277	0	0.115012	0.139677	4	0	0	0.3333	0.487137	2.19722	0.11	0.693147	0	0	0.0056211	0	4.58497
2006	2011	7	21.7149	0.537408	0.197988	17.9832	1.41243	0.203314	21	0	0	0.3333	0.100708	2.19722	0	2.07944	0	0.0294227	0.0057575	0	6.7093
2409	2019	6	22.3467	0.103286	0.137231	0	0.184171	0.207923	20	0	1	0.3333	0.48335	2.19722	0.09	2.30259	0	0.642929	0.0023617	0	6.52796
23	2006	15	20.6004	0.695779	0.195407	16.4244	0.608888	0.038305	4	0	0	0.3333	6.6e-05	2.48491	0	2.63906	0	0	0.0024393	0	3.43399
2388	2016	15	20.9542	0.528441	0.0652495	14.5911	0.430136	0.0140999	21	0	1	0.3333	0	2.19722	0	1.94591	0	0.0311644	0.0071372	0	7.03878
600088	2010	6	21.2656	0.400815	0.240335	0	-0.133757	0.0911865	17	1	0	0.3333	8.6e-05	2.19722	0.1	2.63906	0	0	0.0051262	0	2.48491
300745	2021	15	21.4626	0.448214	0.0571567	18.2761	1.64216	-0.0064081	21	0	1	0.4286	0.297247	1.94591	0	1.38629	0	0	0.0069302	0	7.51698
2413	2014	6	21.1971	0.249452	0.270921	0	0.167547	0.0276807	21	0	0	0.4286	0	1.94591	0.1	1.60944	0	0	0.0032961	0	6.8742
2176	2016	10	22.7703	0.507545	0.187209	19.9984	2.34292	0.0728729	21	0	1	0.4286	0.000678	1.94591	0.01	2.30259	0	0.0442806	0.0045957	0	7.03878
688299	2021	7	21.6341	0.20053	0.277406	0	0.240797	0.150991	20	0	1	0.4444	0.161196	2.19722	0.1	1.09861	0	0.422553	0.0046911	0	6.76504
504	2018	16	19.6524	0.685587	0.0554954	15.9721	0.415306	-0.363368	12	1	1	0.4286	0	1.94591	0	3.29584	0	0	0.0360584	0	3.93183
2213	2009	15	19.6322	0.266425	0.232711	0	0.0833014	0.168284	21	0	0	0.5	0.478779	1.79176	0.1	0.693147	0	0	0.005761	0	6.32256
2702	2014	9	20.7796	0.242395	0.302508	0	0.133597	0.0311435	19	0	1	0.4286	0.560113	1.94591	0.1	1.09861	0	0.0025807	0.0030325	0	5.21494
603729	2018	29	20.9682	0.317634	0.0522735	0	-0.0329773	0.0238502	11	0	1	0.4	0.330576	1.60944	0.1	1.38629	0	0	0.0016532	0	3.93183
2231	2009	3	19.9831	0.175697	0.064409	0	0.267867	0.107671	21	0	1	0.4	0.747664	1.60944	0.1	0.693147	0	0	0.0051291	0	6.32256
300742	2019	6	21.2248	0.824085	0.175266	14.8557	-0.215577	-2.10879	21	0	1	0.5	0.290071	1.79176	0	0.693147	0	0	0.0059752	0	7.25276
300015	2013	14	21.4741	0.179367	0.267959	0	0.21025	0.161421	16	0	0	0.4286	0.253024	1.94591	0.098741	1.60944	0	0	0.0077657	0	1.09861
2041	2012	11	21.8023	0.28729	0.192229	0	0.0154537	0.375462	1	0	0	0.4444	0.089321	2.19722	0.1	2.07944	0	0	0.003962	0	3.66356
2188	2009	7	20.025	0.297826	0.283563	12.4106	0.171554	0.0796016	21	0	0	0.3333	0.370136	2.19722	0	1.09861	0	0.762895	0.0045763	0	6.32256
2188	2009	7	20.025	0.297826	0.283563	12.4106	0.171554	0.0796016	21	0	0	0.3333	0.370136	2.19722	0	1.09861	0	0.762895	0.0045763	0	6.32256
851	2009	18	21.3453	0.427517	0.0957543	18.2343	1.58376	0.0151862	21	1	1	0.5714	0.000191	1.94591	0	2.48491	0	0	0.003434	0	6.32256
2495	2014	15	20.8273	0.0276562	0.367876	0	0.111133	0.150473	19	0	0	0.3333	0.538544	2.19722	0.09	1.60944	0	0	0.00443	0	5.21494
2495	2014	15	20.8273	0.0276562	0.367876	0	0.111133	0.150473	19	0	0	0.3333	0.538544	2.19722	0.09	1.60944	0	0	0.00443	0	5.21494
2499	2017	6	21.1955	0.537133	0.130314	18.705	1.71546	0.055787	3	0	0	0.375	0	2.07944	0.008	2.07944	0	0.0462976	0.0051031	0	4.68213
600228	2012	10	20.5654	0.873083	0.53482	15.4715	-0.212695	-0.130533	20	1	0	0.4	0	2.30259	0	2.63906	0	0	0.032929	0	6.14204
600228	2012	10	20.5654	0.873083	0.53482	15.4715	-0.212695	-0.130533	20	1	0	0.4	0	2.30259	0	2.63906	0	0	0.032929	0	6.14204
703	2005	24	20.2853	0.617157	0.386053	17.0395	0.780563	-0.106051	21	1	0	0.3333	2.4e-05	2.19722	0	2.19722	0	0	0.0012728	0	6.01616
2041	2014	11	22.0968	0.264858	0.142597	0	-0.0168022	0.369956	1	0	0	0.3333	0.0821	2.48491	0.1	2.30259	0	0	0.0038858	0	3.68888
803	2009	17	19.2537	0.428603	0.0907568	13.7419	0.197275	0.344805	10	0	0	0.375	0.000133	2.07944	0	2.48491	0	0	0.0076286	0	4.56435
727	2017	6	24.243	0.456457	0.730334	22.9348	2.8025	0.0072946	21	1	0	0.3333	0	2.19722	0	3.04452	0	0.185976	0.0005872	0	7.15929
600568	2004	13	20.464	0.365661	0.34576	17.8872	1.52804	0.0271917	20	0	0	0.3333	0.000243	2.48491	0	1.38629	0	0	0.0010583	0	5.61313
600158	2003	30	21.4814	0.486607	0.216079	19.2505	2.33957	0.0699013	14	1	0	0.3333	0.000231	2.19722	0.02	1.79176	0	0	0.0018635	0	1.60944
601677	2013	12	21.9447	0.209116	0.220505	0	0.0739081	0.015063	21	0	0	0.375	0.672202	2.07944	0.1	1.09861	0	0.256833	0.0012077	0	6.81564
2033	2011	19	20.9602	0.304669	0.547996	18.8372	1.9157	0.384363	11	1	0	0.3636	0	2.3979	0	2.07944	0	0	0.003606	0	3.29584
600118	2006	28	20.9443	0.665133	0.0506078	18.4363	1.02736	0.0754104	21	1	0	0.3636	0	2.3979	0	2.30259	0	0	0.0108337	0	6.07993
300503	2020	15	21.4394	0.509549	0.231838	18.8907	1.48746	0.100305	21	0	0	0.3333	0.401994	2.19722	0	1.60944	0	0	0.0030701	0	7.51969
600273	2014	6	22.3343	0.426519	0.520657	18.3578	1.50876	0.200755	19	0	0	0.3333	0.020907	2.19722	0	2.48491	0	0.042192	0.0040664	0	5.21494
300392	2017	28	21.1726	0.697399	0.0889739	15.8677	0.203997	-0.0862951	8	0	1	0.3333	0.001857	2.19722	0	1.38629	0	0	0.0120891	0	5.51343
600184	2007	13	20.5921	0.570117	0.328398	18.4679	1.22209	0.0027628	21	1	0	0.4444	0	2.19722	0	1.60944	0	0	0.0049904	0	6.18208
300242	2020	15	21.5234	0.683662	0.001704	16.0051	0.265504	-0.0507889	8	0	0	0.3333	0	2.19722	0	2.30259	0	1.29e-05	0.0043798	0	5.96101
600097	2005	7	20.0198	0.634805	0.226653	15.3395	0.168596	0.0379251	21	0	0	0.4	0	1.60944	0	2.19722	0	0	0.0027469	0	6.01616
600239	2004	19	19.632	0.0231765	0.245763	10.9023	0.106716	0.0097721	19	0	0	0.3636	0.002396	2.3979	0	1.79176	0	0	0.0020868	0	4.7185
600817	2007	29	22.6562	0.966228	0.0193529	16.1166	-0.152872	-0.0491366	18	0	1	0.3333	0	2.19722	0	2.63906	0	0	0.0077117	0	4.20469
2072	2016	11	20.3668	0.863083	0.0048502	14.96	-0.442695	-1.5655	19	0	0	0.4	0	1.60944	0	2.3979	0	0	0.0532446	0	5.31812
517	2013	7	22.8305	0.604261	0.0010851	18.9803	1.25765	0.128966	10	0	1	0.3333	0.000283	2.19722	0	3.04452	0	0	0.0015944	0	4.90527
795	2006	2	21.1142	0.728751	0.277286	16.1204	0.151114	-0.797226	21	0	0	0.3333	3.7e-05	2.19722	0	2.30259	0	0	0.0017326	0	6.07993
2521	2020	11	22.2782	0.266719	0.251727	0	-0.135057	0.0671767	20	0	0	0.4286	0.190684	1.94591	0.1	2.3979	0	0.0795166	0.0007737	0	6.77194
300074	2013	29	20.7735	0.0462275	0.0301359	0	0.279724	0.307517	8	0	0	0.375	0.444645	2.07944	0.1	1.38629	0	0	0.0049223	0	4.8828
300321	2017	11	20.397	0.178406	0.342598	0	0.0100281	0.0563504	20	0	0	0.3333	0.090957	2.19722	0.1	1.79176	0	0	0.0034645	0	6.45991
2669	2014	29	20.4691	0.197794	0.233672	0	0.641737	0.157864	20	0	1	0.3333	0.353518	2.19722	0.12	1.09861	0	0	0.0041627	0	6.18415
591	2007	31	21.2817	0.76317	0.188072	16.3564	0.0727076	0.0046594	20	1	0	0.2941	5.1e-05	2.83321	0	2.48491	0	0.0917973	0.004091	0	5.69709
151	2012	28	21.2336	0.45525	0.0490695	16.0115	0.612361	0.0383315	5	1	0	0.3333	0	2.19722	0	2.56495	0	0.546133	0.0022374	0	5.02388
300757	2019	6	21.0807	0.477242	0.0435086	15.7549	0.489608	0.11905	21	0	0	0.4286	0	1.94591	0	0	0	0.110402	0.004531	0	7.25276
665	2005	13	20.1175	0.82458	0.472328	17.2365	0.154178	-0.516127	20	1	0	0.3636	0	2.3979	0	2.30259	0	0	0.0050071	0	5.60212
600281	2016	2	21.4742	0.732405	0.0304977	14.9787	-0.314232	-0.110043	20	1	0	0.3333	0	2.19722	0	2.83321	0	0	0.006786	0	6.32436
300563	2019	6	20.3768	0.252843	0.308065	0	0.273206	0.130762	21	0	0	0.4286	0.436175	1.94591	0.115	1.38629	0	0	0.0042394	0	7.25276
2176	2010	10	20.3359	0.431723	0.196553	11.9829	0.637404	0.0628586	21	0	1	0.3333	0.000864	2.19722	0.035	1.38629	0	0	0.0084082	0	6.58202
300140	2016	20	21.8819	0.551893	0.124791	18.8633	3.54063	0.0774068	21	1	0	0.375	0.00759	2.07944	0.05	1.94591	0	0	0.0038999	0	7.03878
4	2012	15	19.0778	0.232528	0.241166	13.5924	0.306825	0.143828	20	0	0	0.3333	2.7e-05	2.19722	0	3.09104	0	0	0.0046397	0	6.14204
600458	2010	14	21.7773	0.486355	0.196908	16.2199	0.524523	0.0973549	20	1	0	0.3333	0	2.70805	0	2.19722	0	0	0.0101836	0	6.00389
300051	2010	9	20.179	0.0919813	0.115681	12.7657	0.358969	0.210448	8	0	1	0.4286	0.500501	1.94591	0	0	0	0	0.0040893	0	4.68213
300104	2014	28	22.9038	0.62225	0.0387543	18.2207	1.88786	0.0070196	8	0	1	0.4	0.516397	1.60944	0.031474	1.60944	0	0	0.0081616	0	4.92725
600768	2004	7	20.0375	0.691428	0.583354	18.5296	0.751453	0.0569068	21	1	0	0.3333	3.9e-05	2.19722	0	2.19722	0	0	0.0104266	0	6.01127
803	2006	17	19.4399	0.560435	0.283538	16.9678	0.571034	0.0218925	10	0	0	0.2857	0.00013	1.94591	0	2.19722	0	0	0.0044044	0	4.20469
300560	2017	9	20.1941	0.179301	0.121758	0	0.181152	0.116914	8	0	0	0.3333	0.570242	2.19722	0.11	0.693147	0	0.0437944	0.0075143	0	5.51343
836	2005	30	20.6821	0.76323	0.489827	17.2546	0.193199	-0.520764	8	0	0	0.3333	4.2e-05	2.19722	0	2.19722	0	0	0.002053	0	3.8712
701	2006	9	21.5041	0.675904	0.178791	18.5231	0.738066	0.0119604	5	1	0	0.3333	0.000175	2.19722	0	2.30259	0	0.0285336	0.002105	0	4.58497
862	2009	26	21.5018	0.854739	0.424968	20.751	1.00404	0.0509626	22	1	0	0.3333	0	2.19722	0	2.48491	0	0	0.0108914	0	3.55535
607	2012	31	21.424	0.726068	0.225038	16.5275	0.045364	-0.0037201	22	0	0	0.4286	0	1.94591	0	2.83321	0	0.116492	0.0039581	0	3.66356
600722	2021	1	21.0171	0.10893	0.101989	13.3914	0.404914	0.17983	20	0	0	0.3333	0	2.19722	0	3.2581	0	0	0.0039212	0	6.76504
600305	2009	6	21.8195	0.791699	0.245369	19.3391	0.680902	0.0344488	19	1	0	0.3333	0	2.19722	0	2.19722	0	0	0.0027432	0	4.8828
600870	2005	9	22.0816	0.771978	0.120883	19.1372	0.658994	0.0092186	21	1	0	0.3333	0.000106	2.19722	0	2.3979	0	0	0.0016807	0	6.01616
600057	2005	9	22.1741	0.834064	0.162848	17.1675	-0.0485222	-0.13904	21	1	0	0.3333	0.000241	2.48491	0	2.19722	0	0	0.0020216	0	6.01616
2213	2021	15	20.3986	0.471482	0.0416488	17.6945	1.21178	0.0290129	21	0	1	0.4286	1e-06	1.94591	0.01	2.63906	0	0.447234	0.0097334	0	7.51698
2213	2021	15	20.3986	0.471482	0.0416488	17.6945	1.21178	0.0290129	21	0	1	0.4286	1e-06	1.94591	0.01	2.63906	0	0.447234	0.0097334	0	7.51698
600858	2006	11	20.5452	0.685325	0.473966	17.4118	0.324928	0.0557117	5	1	0	0.4	4.7e-05	1.60944	0	2.56495	0	0	0.0093812	0	4.58497
600791	2010	18	22.3158	0.758447	0.0038634	19.6723	4.5932	0.285847	10	1	0	0.4286	3.3e-05	1.94591	0.06	2.63906	0	0	0.0023759	0	4.81218
2125	2011	14	20.7703	0.593942	0.520218	16.3805	0.215612	0.0445765	20	1	0	0.3333	3.6e-05	2.19722	0	1.60944	0	0	0.0031422	0	6.11147
23	2004	15	20.4191	0.659048	0.211013	16.8703	0.207184	0.0081956	4	0	0	0.3333	0.000445	2.48491	0	2.48491	0	0	0.0026976	0	3.33221
600230	2017	1	22.1921	0.299474	0.507569	0	0.500456	0.406542	20	1	0	0.3333	0	2.19722	0.13	2.89037	0	0	0.0041087	0	6.45991
300354	2021	6	20.1168	0.0928147	0.210687	0	0.252226	0.334107	22	0	0	0.4286	0.492325	1.94591	0.11	2.30259	0	0	0.0106952	0	4.62497
923	2016	1	21.0663	0.710503	0.300409	16.7067	0.0237499	-0.002259	21	1	0	0.3333	0	2.19722	0	2.89037	0	0.226624	0.0116244	0	7.03878
2112	2017	7	20.8791	0.676349	0.171393	16.7537	0.106361	-0.229955	21	1	0	0.5	0.117708	1.79176	0	2.3979	0	0	0.00928	0	7.15929
300491	2019	1	20.5726	0.21343	0.176282	15.4633	0.708261	0.127187	21	0	0	0.375	0.231285	2.07944	0	1.60944	0	0	0.0030914	0	7.25276
708	2004	13	22.1251	0.784015	0.403087	19.8316	0.762116	0.0152421	21	1	0	0.5	1.1e-05	2.07944	0	2.07944	0	0	0.0027195	0	6.01127
702	2011	14	20.5393	0.449502	0.451236	15.1918	0.120955	0.0016851	19	1	0	0.5	2.3e-05	1.79176	0	2.70805	0	0	0.0024336	0	5.0876
610	2010	20	20.6945	0.569959	0.35321	17.3605	0.485632	0.0352223	11	1	0	0.3333	0	2.19722	0	2.70805	0	0	0.0052963	0	3.17805
603655	2018	6	20.0581	0.0649218	0.272841	0	-0.0701889	0.170182	20	0	1	0.3333	0.493396	2.19722	0.1	0.693147	0	0	0.0034392	0	6.47543
2289	2015	15	21.8896	0.819794	0.147473	18.3344	0.229191	-0.322686	21	0	0	0.4286	0.073883	1.94591	0	1.94591	0	0.0429376	0.0111681	0	6.94505
600466	2010	17	20.1793	0.107253	0.349069	12.4292	0.0248234	0.0803048	20	0	0	0.3333	0	2.19722	0	2.30259	0	0	0.0033073	0	6.00389
300540	2020	17	20.9085	0.510472	0.109585	12.4292	0.191511	0.0281473	21	0	1	0.375	0.320871	2.07944	0.03	1.60944	0	0	0.0037907	0	7.51969
688329	2021	6	20.854	0.291794	0.0799817	14.6051	0.255959	0.28156	21	0	0	0.3333	0.414216	2.19722	0	0	0	0	0.0040258	0	7.51698
2034	2009	7	20.9213	0.565628	0.409869	14.9615	-0.233093	-0.03076	19	0	0	0.3333	0.36246	2.19722	0	1.79176	0	0.391746	0.0020239	0	4.8828
617	2012	11	21.7562	0.75248	0.233737	16.8735	-0.0804759	-0.022497	21	1	0	0.4	8e-06	1.60944	0	2.83321	0	0.042073	0.0034074	0	6.79794
603103	2021	7	22.4197	0.72651	0.141503	21.7617	1.39061	0.0045149	17	0	0	0.4286	2.2e-05	1.94591	0	1.60944	0	0	0.0056161	0	4.12713
600701	2004	5	20.9853	0.322505	0.193393	14.8172	0.228234	0.041213	18	1	0	0.3333	0.000168	2.19722	0	2.19722	0	0	0.0015496	0	4.21951
600522	2007	6	21.5073	0.607777	0.199236	18.7533	0.755245	0.0683029	21	0	1	0.3333	0	2.19722	0	1.79176	0	0	0.0042998	0	6.18208
600375	2017	8	23.0879	0.734101	0.280501	18.731	0.480239	0.0130802	21	1	0	0.3333	6e-06	2.19722	0	2.70805	0	0.0012432	0.001049	0	7.15929
2516	2018	6	22.1908	0.118335	0.375133	0	-0.237593	0.164711	19	0	0	0.3333	0.471738	2.19722	0.1	2.19722	0	0.0061963	0.0011155	0	5.41165
852	2019	13	22.9041	0.779779	0.150315	18.624	0.339409	0.0083813	21	1	0	0.3333	0	2.19722	0	3.09104	0	0.0754414	0.0025284	0	7.25276
62	2012	15	22.3323	0.679874	0.051617	21.1554	1.2814	0.25088	11	0	0	0.3333	1.5e-05	2.19722	0	2.77259	0	0	0.0025136	0	3.04452
852	2017	13	22.6687	0.728646	0.186866	17.6443	0.159628	0.0089636	21	1	0	0.3333	0	2.19722	0	2.99573	0	0.151254	0.0030528	0	7.15929
600331	2020	17	21.5679	0.978896	0.485332	17.9098	-0.10391	-0.969413	21	0	1	0.3333	7.5e-05	2.19722	0	2.99573	0	0	0.0914346	0	7.51969
600240	2009	23	22.6218	0.69003	0.0050896	21.2065	1.26838	0.146889	10	0	1	0.4	0	1.60944	0	2.30259	0	0	0.0025372	0	4.56435
593	2011	17	20.2976	0.488884	0.522198	18.7207	0.961397	0.124372	5	0	0	0.3333	8.2e-05	2.19722	0	2.77259	0	0	0.0041733	0	4.82028
595	2008	26	20.6475	0.474603	0.180958	14.9339	-0.11213	-0.0247412	21	1	0	0.4444	0.000136	2.19722	0	2.56495	0	0.0491749	0.0029069	0	6.2186
856	2013	1	21.4654	0.723374	0.106038	16.6995	-0.128833	0.0092759	21	1	0	0.4286	0	1.94591	0	2.77259	0	0	0.0020472	0	6.81564
600403	2004	6	19.809	0.351497	0.0209948	16.2243	0.508441	0.0380657	8	0	0	0.3636	0.072484	2.3979	0	0.693147	0	0	0.0046737	0	3.91202
2118	2010	4	21.6669	0.380453	0.100145	17.214	1.50663	0.277965	20	0	1	0.4286	0	1.94591	0.023	1.38629	0	0	0.0051725	0	6.00389
2118	2010	4	21.6669	0.380453	0.100145	17.214	1.50663	0.277965	20	0	1	0.4286	0	1.94591	0.023	1.38629	0	0	0.0051725	0	6.00389
2015	2013	6	21.6904	0.847659	0.303655	18.872	0.206567	-0.196347	19	0	0	0.3333	0.101882	2.19722	0	2.30259	0	0.0457614	0.0031556	0	5.16479
600281	2010	2	22.0951	0.769624	0.313987	18.0745	0.117243	-0.094632	20	1	0	0.3333	0	2.19722	0	2.3979	0	0	0.0066208	0	6.00389
600290	2010	6	21.6179	0.614032	0.0398056	18.016	0.429515	0.0798431	21	0	0	0.3333	0	2.19722	0	2.3979	0	0	0.0043414	0	6.58202
300495	2017	6	22.6573	0.58112	0.0097408	20.3963	1.18378	0.148865	13	0	1	0.5556	0.523961	2.19722	0	1.09861	0	0	0.003065	0	3.7612
760	2009	13	20.3175	0.722637	0.190103	18.065	0.200774	-0.0099441	21	0	1	0.3333	6.7e-05	2.19722	0	2.56495	0	0	0.0109165	0	6.32256
676	2017	12	22.6731	0.280641	0.0012669	20.0119	1.69618	0.086155	8	0	0	0.4	0.041644	1.60944	0	3.09104	0	0.17518	0.0021243	0	5.51343
600800	2017	30	20.0701	0.955694	0.122566	18.8529	0.0676286	-0.426816	21	1	0	0.3333	3e-06	2.19722	0	3.21888	0	0	0.172321	0	7.15929
300231	2015	28	20.3057	0.252912	0.129269	0	0.371537	0.140228	8	0	1	0.4	0.272952	1.60944	0.13	1.60944	0	0	0.018371	0	5.04986
2113	2018	14	21.7538	0.174544	0.0216661	18.8104	1.54952	-0.475784	8	0	0	0.3333	0.000167	2.19722	0	2.48491	0	0.0307431	0.002505	0	5.57215
600684	2009	15	21.3119	0.562685	0.0036662	20.0188	1.07254	0.156461	10	1	0	0.3636	0.000991	2.3979	0	2.83321	0	0	0.0031338	0	4.56435
59	2010	15	24.0018	0.750634	0.637145	22.8905	7.29227	0.0195159	20	1	0	0.3333	0	2.19722	0.04	2.63906	0	0	0.0021027	0	6.00389
600803	2003	1	20.4971	0.641487	0.209173	17.2914	0.105237	0.0104086	20	1	0	0.3333	0.000249	2.19722	0	2.30259	0	0	0.0023152	0	5.50533
600783	2004	11	20.3503	0.533453	0.258907	16.6766	0.153249	0.0579576	21	1	1	0.3333	8e-06	2.19722	0	2.19722	0	0	0.0027323	0	6.01127
600783	2004	11	20.3503	0.533453	0.258907	16.6766	0.153249	0.0579576	21	1	1	0.3333	8e-06	2.19722	0	2.19722	0	0	0.0027323	0	6.01127
300313	2016	27	20.567	0.531146	0.438127	17.9313	0.51987	-0.499977	1	0	1	0.3333	0.012143	2.19722	0	1.60944	0	0.0145399	0.0093499	0	3.78419
600714	2018	22	20.3339	0.0778802	0.14139	15.3328	0.725472	0.169947	2	1	0	0.3636	0.000209	2.3979	0	3.13549	0	0	0.002657	0	4.31749
600179	2013	5	21.5489	0.862708	0.360948	18.6263	0.0013526	-0.0140585	20	1	1	0.3333	2.6e-05	2.19722	0	2.77259	0	0	0.0064193	0	6.14419
300138	2014	1	21.1342	0.331313	0.307465	13.6412	0.0176653	0.0097048	19	0	1	0.375	0.288623	2.07944	0.01	1.60944	0	0.31684	0.0019586	0	5.21494
2715	2020	15	20.4148	0.30746	0.379253	14.9726	0.110097	0.045069	21	0	0	0.5	0	1.79176	0	1.94591	0	0.373704	0.0047608	0	7.51969
600470	2008	8	21.6566	0.558006	0.276096	17.5469	0.32259	0.0214054	20	1	0	0.3333	7e-06	2.19722	0	1.60944	0	0	0.0012727	0	5.74939
600112	2004	18	20.1173	0.438361	0.116058	16.7336	0.340162	0.127448	21	0	0	0.4286	4e-05	1.94591	0	2.07944	0	0	0.0040025	0	6.01127
300275	2017	31	20.7305	0.296044	0.117098	19.1006	1.32556	0.126252	8	0	0	0.3333	0.369898	2.19722	0	1.94591	0	0	0.0032644	0	5.51343
600318	2006	8	20.7046	0.528997	0.57786	16.4059	0.0476884	0.0453668	21	1	0	0.4	0	1.60944	0	1.94591	0	0	0.0025524	0	6.07993
993	2012	9	22.0023	0.543641	0.297724	20.8154	2.21333	0.0573814	3	1	0	0.3333	0	2.19722	0.027	2.56495	0	0	0.0021246	0	4.38203
600693	2003	9	20.4118	0.499424	0.293122	17.2104	0.338438	0.0711606	5	1	0	0.3333	0.000232	2.19722	0	2.3979	0	0	0.0018113	0	4.58497
723	2003	9	20.381	0.646564	0.217344	17.2909	0.046722	0.064138	20	1	0	0.2727	0.000299	2.3979	0	1.94591	0	0	0.0042048	0	5.50533
600873	2006	25	20.3849	0.689025	0.232518	18.1059	0.191365	0.0442961	21	0	0	0.3333	0.042538	2.19722	0	2.48491	0	0	0.0018454	0	6.07993
600354	2014	21	22.0318	0.664097	0.198552	16.1293	-0.330141	-0.194065	1	1	0	0.3636	0	2.3979	0	2.3979	0	0	0.0030259	0	3.68888
410	2011	3	23.2373	0.868213	0.116016	19.4476	0.194342	0.0081435	21	1	0	0.3333	1.1e-05	2.19722	0	2.77259	0	0.0500437	0.0023048	0	6.7093
2006	2009	7	21.0098	0.753519	0.302447	18.1043	0.0435774	0.005608	21	0	1	0.3333	0.106107	2.19722	0	1.79176	0	0.113139	0.0062686	0	6.32256
829	2010	10	22.8705	0.657799	0.0422221	17.9628	0.198353	0.0272573	5	1	0	0.3636	9e-05	2.3979	0	2.63906	0	0	0.0038009	0	4.7185
2209	2020	15	21.1358	0.58331	0.228895	17.79	0.305373	0.0192867	21	0	0	0.4286	0.278078	1.94591	0	2.56495	0	0.521589	0.0020905	0	7.51969
600707	2019	20	24.4555	0.504389	0.528159	23.1932	2.03747	0.0054008	21	1	0	0.3333	0	2.19722	0	3.17805	0	0	0.0007279	0	7.25276
600784	2007	11	21.2091	0.766081	0.279549	19.1397	0.302996	0.0129516	21	1	0	0.2727	3.1e-05	2.3979	0	2.48491	0	0	0.0064257	0	6.18208
600713	2010	6	22.8484	0.849066	0.0770957	19.0289	0.0935518	-0.0007681	5	1	0	0.3333	0.001317	2.19722	0	2.70805	0	0	0.0032816	0	4.7185
524	2004	15	20.4545	0.285707	0.702665	17.0701	0.718004	0.13856	7	1	0	0.3333	1e-05	2.19722	0	2.48491	0	0	0.0019512	0	1.94591
751	2006	3	22.7579	0.603679	0.288456	20.2234	0.949013	0.039471	21	1	0	0.2727	0.000185	2.3979	0	2.30259	0	0	0.0020359	0	6.07993
603956	2019	29	21.1091	0.236862	0.194537	15.398	0.317313	0.154269	21	0	0	0.3333	0.644314	2.19722	0	0	0	0	0.006296	0	7.25276
600609	2009	3	22.2954	0.9695	0.0772258	20.027	0.280279	-0.0806611	21	1	0	0.4	0	2.30259	0	2.89037	0	0	0.0414995	0	6.32256
600093	2004	17	20.7758	0.564595	0.168052	18.5509	0.534935	0.0372054	1	0	0	0.3333	0.000533	2.19722	0	2.07944	0	0	0.0020506	0	3.55535
856	2015	1	21.5289	0.867773	0.0933744	18.6084	-0.0919763	-0.14399	21	1	0	0.4286	0	1.94591	0	2.89037	0	0	0.0111224	0	6.94505
300441	2020	7	21.7727	0.448171	0.339051	16.7851	0.263796	0.0871515	21	0	1	0.4286	0.053973	1.94591	0	1.79176	0	0.0273739	0.0037821	0	7.51969
910	2003	6	21.4038	0.445454	0.328182	19.4091	1.02925	0.0818392	20	1	0	0.3846	0	2.56495	0	1.60944	0	0	0.001269	0	5.50533
586	2006	17	20.494	0.571374	0.185357	17.1815	0.111594	0.0122623	5	0	0	0.4444	0	2.19722	0	2.48491	0	0	0.0016006	0	4.58497
600869	2007	22	19.5775	0.553323	0.238543	16.9328	0.0770321	0.0400816	20	0	0	0.3846	0	2.56495	0	2.56495	0	0	0.0149798	0	5.69709
600076	2014	11	20.4796	0.684197	0.0033095	18.5611	0.262333	-1.40692	21	1	0	0.3333	5e-06	2.19722	0	2.89037	0	0	0.0077826	0	6.8742
300318	2015	28	21.4509	0.380112	0.16466	18.8261	1.66265	0.0404473	21	0	0	0.3333	0.574775	2.19722	0.020024	1.38629	0	0.136794	0.0083684	0	6.94505
682	2015	11	21.9076	0.419911	0.146981	16.2015	0.131839	0.0383771	21	1	0	0.3333	0.00019	2.19722	0	2.94444	0	0.12563	0.0038126	0	6.94505
600069	2004	12	21.1052	0.677914	0.34599	19.7235	0.604502	0.0594399	20	1	0	0.4	0.000196	2.30259	0	2.07944	0	0	0.0030395	0	5.61313
600857	2007	7	20.4011	0.426675	0.304597	16.8961	0.310389	0.0663555	5	1	1	0.375	0.000628	2.07944	0	2.63906	0	0	0.0053781	0	4.57471
600343	2006	20	20.4874	0.40733	0.334564	17.5171	0.525218	0.0949469	21	1	0	0.3333	0	1.79176	0	1.38629	0	0	0.003189	0	6.07993
2102	2011	9	21.2611	0.726185	0.245004	17.9448	-0.0328899	-0.202772	21	0	0	0.3333	0.265605	2.19722	0	1.79176	0	0.0023161	0.0053336	0	6.7093
957	2012	11	21.7203	0.745591	0.126154	18.5605	0.101736	0.0190904	21	1	0	0.3333	0.000145	2.19722	0	2.56495	0	0.159732	0.001982	0	6.79794
300462	2016	29	20.4375	0.263588	0.01859	15.1732	0.140936	0.220418	21	0	1	0.5	0.456391	1.79176	0	0.693147	0	0.102307	0.0086015	0	7.03878
2303	2018	15	22.5749	0.279797	0.191415	0	0.137021	0.145893	20	0	1	0.4	0.000492	1.60944	0.13	2.30259	0	0.296598	0.0015521	0	6.47543
600986	2012	11	21.7512	0.759488	0.0341524	18.8814	0.154697	0.0111184	4	0	0	0.5	0	1.79176	0	2.19722	0	0.0019088	0.0025882	0	4.09434
603690	2017	29	20.722	0.585806	0.127633	18.4678	0.40175	0.135028	21	0	1	0.4	0.412785	1.60944	0	0	0	0.0127059	0.0103194	0	7.15929
737	2010	2	21.9669	0.855106	0.459956	19.6019	0.158895	-0.164528	20	1	0	0.3333	0.000122	2.19722	0	2.63906	0	0.0849479	0.0066614	0	6.00389
600505	2006	17	21.2168	0.908315	0.554817	19.4106	0.0356665	0.212297	3	1	0	0.4545	0.000492	2.3979	0	1.60944	0	0	0.008325	0	4.07754
609	2014	28	21.3522	0.313943	0.0221547	18.4709	0.970595	0.257311	10	0	1	0.3333	0.074986	2.19722	0	2.94444	0	0	0.0032131	0	4.8828
600186	2014	12	21.6926	0.788089	0.196508	18.3848	-0.0703322	-0.11973	19	0	1	0.4444	0	2.19722	0	2.83321	0	0.207785	0.0083456	0	5.21494
2076	2018	15	21.1869	0.719433	0.161236	16.5829	-0.448045	-1.50738	21	0	0	0.5	0.459277	1.79176	0	2.56495	0	0.419282	0.0054761	0	7.18539
31	2007	15	22.5165	0.391569	0.0461317	20.5076	1.38225	0.676301	10	1	0	0.3333	0	2.19722	0	2.70805	0	0	0.006335	0	4.31749
498	2004	3	21.4977	0.754045	0.254618	18.9216	0.149293	0.0522433	20	0	0	0.3333	0.000161	2.19722	0	2.07944	0	0	0.0026461	0	5.61313
300736	2020	28	19.4202	0.323716	0.0142292	16.5881	0.383532	-0.130139	14	0	1	0.4	0.026218	1.60944	0	1.09861	0	0	0.0065579	0	0
600856	2012	4	19.9355	0.750039	0.647039	18.6433	0.0682697	0.018183	5	0	0	0.3333	0.000124	2.19722	0	2.94444	0	0	0.0085918	0	5.02388
416	2012	11	20.6842	0.118874	0.0568135	12.7968	-0.292239	0.211974	5	0	0	0.3333	0	2.19722	0	2.83321	0	0	0.0034586	0	5.02388
688158	2020	29	22.183	0.241875	0.284297	16.8468	0.620639	-0.135316	8	0	1	0.3333	0.231197	2.19722	0	0	0	0.410562	0.0053887	0	5.96101
600678	2006	17	20.6691	0.610049	0.468571	17.6956	0.0751966	0.0752375	21	0	0	0.3333	4.6e-05	2.19722	0	2.63906	0	0	0.001751	0	6.07993
600862	2014	6	22.6412	0.838636	0.194773	20.8119	0.493743	-0.120719	10	1	0	0.4286	0.000534	1.94591	0	3.04452	0	0	0.0053899	0	4.8828
300256	2019	7	23.0358	0.665862	0.273816	20.1381	0.661181	0.021081	21	1	0	0.4286	0.000164	1.94591	0	2.19722	0	0.167602	0.0017144	0	7.25276
600540	2016	27	21.6504	0.78884	0.286385	18.3562	-0.119218	-0.706277	1	1	0	0.375	0	2.07944	0	2.56495	0	0	0.0069803	0	3.78419
2103	2007	7	20.5856	0.301243	0.224612	16.1227	0.258549	0.104917	20	0	0	0.3333	0.319155	2.19722	0	0	0	0	0.004678	0	5.69709
605	2003	28	19.7211	0.620569	0.190829	17.5044	0.381065	0.199905	20	0	0	0.3333	0	2.19722	0.012	2.07944	0	0	0.0047978	0	5.50533
2395	2018	6	20.9878	0.341581	0.263169	15.9048	0.0959695	0.0310256	20	0	0	0.3333	0	2.19722	0	2.19722	0	0	0.002249	0	6.47543
600290	2006	6	20.0819	0.594696	0.368604	17.3957	-0.0107511	-0.0720391	21	1	0	0.3333	4e-06	2.19722	0	1.94591	0	0	0.0126342	0	6.07993
600784	2011	11	21.9639	0.730369	0.102499	19.563	0.325397	0.0622201	21	1	1	0.3333	3.1e-05	2.48491	0	2.77259	0	0.0092667	0.0027407	0	6.7093
576	2005	15	20.9919	0.573202	0.426584	18.9161	0.462328	-0.25194	19	1	0	0.3333	0.000384	2.19722	0	2.48491	0	0	0.0012595	0	4.7362
2172	2021	6	22.0644	0.986703	0.21732	19.5662	-0.0176696	-0.361046	20	0	1	0.3333	0.000791	2.19722	0	2.70805	0	0.0042049	0.0615514	0	6.76504
918	2005	14	21.1689	0.957738	0.266535	19.3503	-0.0815643	-0.149052	1	1	1	0.3333	0	2.19722	0	1.94591	0	0	0.0081199	0	3.52636
584	2008	17	21.7577	0.374891	0.393089	15.7418	-0.0461928	0.0839101	18	0	0	0.3333	2.8e-05	2.19722	0	2.63906	0	0	0.0008672	0	4.14314
2127	2013	6	21.7688	0.835527	0.577801	20.0059	0.212341	-0.130874	20	0	0	0.3333	0	2.19722	0	1.94591	0	0.0258885	0.0063454	0	6.14419
300204	2021	28	21.3259	0.151203	0.120161	15.5711	0.374118	-0.364909	20	0	0	0.4286	0.016616	1.94591	0	2.3979	0	0	0.0053874	0	6.76504
963	2012	7	22.601	0.641817	0.115554	18.9411	0.309742	0.0536841	5	0	1	0.3333	3.5e-05	2.19722	0	2.56495	0	0.0007774	0.0063013	0	5.02388
300268	2019	14	23.1777	0.938324	0.125855	22.3522	0.778394	-0.0615636	19	0	1	0.4286	0.001328	1.94591	0	2.19722	0	0.637105	0.0025963	0	5.42495
600317	2008	3	22.915	0.651304	0.802098	20.7213	0.803596	0.189008	6	1	0	0.3333	0	2.48491	0	1.94591	0	0	0.0010866	0	4.20469
600361	2008	28	22.3745	0.661651	0.126631	18.5998	0.16435	0.0179758	5	1	1	0.375	0	2.07944	0	2.07944	0	0	0.0016931	0	4.58497
600290	2005	6	20.0303	0.585264	0.379654	17.0834	-0.116737	-0.0715203	21	1	0	0.3333	4e-06	2.19722	0	1.79176	0	0	0.0039162	0	6.01616
2118	2014	4	22.1226	0.5076	0.167587	19.1151	0.63423	0.0209873	20	0	1	0.4286	0.000329	1.94591	0	2.07944	0	0	0.0030927	0	6.18415
600882	2007	11	21.2349	0.654672	0.349178	18.9221	0.264976	0.0297327	20	1	0	0.3333	5.5e-05	2.19722	0	2.56495	0	0.0158985	0.0034397	0	5.69709
600421	2005	13	20.4296	0.371401	0.156798	15.8709	-0.0207575	0.11073	20	0	0	0.3333	0	2.19722	0	0.693147	0	0	0.0013094	0	5.60212
600178	2021	5	22.8884	0.576289	0.166148	17.1759	0.945399	0.0139661	21	1	0	0.3333	4e-06	2.19722	0.03	3.17805	0	0.108796	0.0011011	0	7.51698
2021	2011	7	21.6834	0.591098	0.160446	18.5621	0.279757	0.0608903	21	0	0	0.3333	0	2.48491	0	2.07944	0	0.0017045	0.0017952	0	6.7093
737	2016	2	21.7516	0.949834	0.339871	19.7462	-0.0077138	0.0055597	20	1	0	0.3333	0	2.19722	0	2.99573	0	0.0910219	0.0291025	0	6.32436
48	2005	15	20.8161	0.894275	0.377292	19.1085	-0.193839	0.0183903	19	0	1	0.3636	0	2.3979	0	2.48491	0	0	0.0078485	0	4.7362
851	2008	18	20.8539	0.467241	0.0346717	18.1114	0.40553	0.0248306	21	1	1	0.5556	0.00025	2.19722	0	2.3979	0	0	0.0021748	0	6.2186
603021	2020	11	22.0019	0.59689	0.33706	18.1711	0.14726	0.0886908	21	1	0	0.3333	0.033171	2.19722	0	1.79176	0	0	0.0012817	0	7.51969
600725	2021	19	20.0142	0.322984	0.0018977	16.4687	0.233909	0.0064484	20	1	0	0.3333	0	2.19722	0	3.2581	0	0	0.0137613	0	6.76504
600759	2017	16	23.5204	0.650821	0.0690955	21.6041	1.36415	-0.008987	2	0	0	0.4286	1.8e-05	1.94591	0.01	3.09104	0	0.951578	0.0016841	0	4.31749
801	2011	17	21.47	0.588181	0.104482	16.4891	-0.328562	0.0232389	21	1	1	0.4286	0	1.94591	0	2.63906	0	0.556951	0.0030741	0	6.7093
801	2011	17	21.47	0.588181	0.104482	16.4891	-0.328562	0.0232389	21	1	1	0.4286	0	1.94591	0	2.63906	0	0.556951	0.0030741	0	6.7093
2020	2010	7	20.6711	0.662722	0.34666	18.8219	0.187299	0.0157256	20	0	1	0.3333	0.322947	2.19722	0	1.94591	0	0	0.005526	0	6.00389
300208	2015	11	21.4825	0.458394	0.103943	19.236	0.735072	0.302557	21	0	0	0.4444	0.283813	2.19722	0	1.60944	0	0.947439	0.0160951	0	6.94505
2134	2018	30	20.1879	0.35371	0.327609	15.623	-0.090798	-0.147453	21	1	0	0.375	6.6e-05	2.07944	0	2.48491	0	0.545687	0.0038336	0	7.18539
300249	2017	17	21.641	0.61637	0.0866767	18.8458	0.281487	0.0731124	21	0	0	0.4	0.39778	1.60944	0	1.94591	0	0	0.003609	0	7.15929
600599	2008	14	19.6631	0.347301	0.133981	16.051	0.0411115	0.0507743	20	0	1	0.3333	0	2.19722	0	2.07944	0	0.634119	0.0052439	0	5.74939
2237	2019	11	23.5046	0.711912	0.279997	19.7794	0.345981	0.0137054	21	1	0	0.3333	0	2.19722	0	2.48491	0	0.208309	0.0027488	0	7.25276
2671	2020	11	21.8531	0.291986	0.319793	14.6496	-0.251594	-0.110303	21	0	1	0.4	0.01385	1.60944	0	2.19722	0	0	0.001084	0	7.51969
868	2017	8	22.8	0.857071	0.12382	20.1573	0.145374	-0.0539223	21	1	0	0.3636	9e-06	2.3979	0	3.04452	0	0	0.0050746	0	7.15929
603633	2020	29	21.3105	0.399356	0.365824	16.8058	0.138591	0.091747	21	0	1	0.3333	0.130541	2.19722	0	1.60944	0	0	0.0023483	0	7.51969
504	2007	16	20.3395	0.340976	0.0316716	17.2736	0.396466	-0.0012358	17	1	0	0.5455	0	2.3979	0	2.77259	0	0	0.0079038	0	1.60944
661	2005	4	21.0686	0.704934	0.299757	19.701	0.328416	-0.082776	20	1	1	0.3333	4.4e-05	2.19722	0	2.30259	0	0	0.0009548	0	5.60212
503	2021	16	20.8992	0.339746	0.0091872	16.6569	0.21769	-0.698559	8	0	0	0.3333	0.001689	2.19722	0	3.4012	0	0	0.019475	0	5.96358
918	2004	14	21.2541	0.807614	0.229936	19.4744	0.0367467	-0.23414	1	1	0	0.25	0	2.07944	0	1.79176	0	0	0.0029685	0	3.55535
300376	2014	15	21.6483	0.568037	0.104607	19.1862	0.460892	0.0912806	21	0	1	0.4286	0.004997	1.94591	0	0	0	0.204369	0.0055637	0	6.8742
723	2005	9	20.3852	0.61076	0.174001	17.1685	-0.215582	0.0243575	20	0	0	0.3636	0.000409	2.3979	0	2.19722	0	0	0.0017199	0	5.60212
600862	2008	6	21.1655	0.838166	0.0703834	19.1859	-0.113562	-0.118134	21	1	0	0.4286	0	1.94591	0	2.70805	0	0	0.0041753	0	6.2186
300708	2019	6	21.7138	0.728893	0.354652	20.0485	1.04612	0.0069628	21	0	1	0.3333	0.400468	2.19722	0.02	1.09861	0	0	0.0047923	0	7.25276
628	2006	17	21.2709	0.762747	0.185963	19.1479	0.030775	-0.125989	10	1	0	0.375	0.000128	2.07944	0	2.3979	0	0	0.0018458	0	4.20469
719	2004	12	20.4295	0.620384	0.274733	17.3968	-0.175858	-0.209264	20	0	0	0.3333	0.000187	2.19722	0	2.07944	0	0	0.0018608	0	5.61313
600165	2007	26	21.0032	0.630978	0.32093	18.834	0.215943	-0.0053984	21	1	0	0.4444	6.2e-05	2.19722	0	2.30259	0	0	0.0031342	0	6.18208
600731	2016	14	21.322	0.539386	0.328545	17.6889	0.0696795	0.033764	20	1	0	0.3333	9.7e-05	2.19722	0	3.04452	0	0	0.0041235	0	6.32436
600731	2016	14	21.322	0.539386	0.328545	17.6889	0.0696795	0.033764	20	1	0	0.3333	9.7e-05	2.19722	0	3.04452	0	0	0.0041235	0	6.32436
528	2004	24	21.6183	0.374867	0.21591	17.6539	0.407336	0.076934	21	1	0	0.3333	2.8e-05	2.19722	0	2.48491	0	0	0.0015409	0	6.01127
590	2006	14	20.1169	0.502602	0.237435	17.3869	0.0579616	0.0081772	20	1	0	0.4286	7.3e-05	1.94591	0	2.3979	0	0	0.0024026	0	5.65599
806	2014	24	21.5139	0.617742	0.174516	18.1559	0.0227617	0.0446372	21	0	1	0.4286	1e-06	1.94591	0	2.83321	0	0.0014374	0.0063882	0	6.8742
701	2009	9	21.6658	0.641415	0.108219	19.4648	0.34951	0.0121816	5	1	0	0.375	2.8e-05	2.07944	0	2.56495	0	0.0118836	0.0028506	0	4.59512
600760	2011	11	21.9826	0.720144	0.27895	19.521	0.198286	-0.0627759	21	1	0	0.3333	0.000244	2.19722	0	2.77259	0	0	0.0028723	0	6.7093
600853	2003	5	21.6355	0.705138	0.177302	18.9139	0.053954	0.019245	4	1	0	0.2727	0	2.3979	0	2.30259	0	0	0.0031689	0	3.21888
600980	2008	28	19.9425	0.257757	0.397011	14.9141	-0.160283	-0.13384	21	1	0	0.4286	0	1.94591	0	1.60944	0	0	0.0020915	0	6.2186
952	2016	13	21.2142	0.596556	0.545575	18.8957	0.275483	0.222723	20	1	1	0.375	5.4e-05	2.07944	0	2.89037	0	0.443816	0.0075224	0	6.32436
600961	2020	14	22.4485	0.865192	0.563949	21.0262	0.319291	0.0198333	21	1	0	0.3333	0	2.19722	0	2.83321	0	0.0085512	0.0050742	0	7.51969
600887	2006	23	22.7415	0.608324	0.458836	19.2348	0.341982	0.0345455	19	1	1	0.3636	0.000172	2.3979	0	2.3979	0	0	0.0046438	0	4.78749
404	2013	10	22.5741	0.609224	0.145463	18.7515	0.197908	0.0372397	21	1	0	0.3333	3e-05	2.19722	0	2.89037	0	0.365179	0.0013836	0	6.81564
600167	2010	3	21.1436	0.623647	0.303768	18.9466	0.221297	0.235144	3	0	1	0.4286	0	1.94591	0	2.48491	0	0	0.0035464	0	4.27667
2136	2011	8	20.561	0.250997	0.305803	16.5236	0.307266	0.0913946	20	1	0	0.3333	0.01074	2.19722	0	1.60944	0	0	0.0047678	0	6.11147
600701	2008	5	20.8882	0.310451	0.210077	16.9867	0.314806	-0.10193	18	1	0	0.25	0.000198	2.07944	0	2.56495	0	0	0.0014291	0	4.14314
677	2006	11	22.0151	0.757372	0.533993	19.7675	0.17324	0.0387779	20	1	1	0.3636	0	2.3979	0	2.3979	0	0	0.0017702	0	5.65599
600599	2012	14	20.1413	0.529665	0.0767291	18.264	0.215742	0.0367629	20	0	1	0.3333	0	2.19722	0	2.48491	0	0.568134	0.005422	0	6.14204
2467	2017	28	21.5886	0.199602	0.0722052	15.1186	0.0002112	0.0394755	8	0	0	0.4286	0.215502	1.94591	0	2.07944	0	0.497165	0.0031522	0	5.51343
600842	2006	29	20.2474	0.680358	0.328758	18.4117	-0.0667169	-0.0599801	20	1	0	0.3636	0.000391	2.3979	0	2.56495	0	0	0.0036146	0	5.65599
678	2011	13	20.7684	0.497509	0.228607	17.6809	0.108612	0.0240067	21	1	1	0.3333	1.2e-05	2.19722	0	2.70805	0	0.139479	0.0022222	0	6.7093
300025	2019	7	21.2008	0.702726	0.0234948	18.0314	-0.232402	-0.180512	8	0	1	0.4286	0.000211	1.94591	0	2.3979	0	0.0184182	0.004596	0	5.69709
600039	2011	17	22.8663	0.819018	0.160277	21.2932	0.466006	0.0343702	4	1	0	0.4444	0	2.19722	0	2.19722	0	0	0.0012117	0	3.8712
600039	2011	17	22.8663	0.819018	0.160277	21.2932	0.466006	0.0343702	4	1	0	0.4444	0	2.19722	0	2.19722	0	0	0.0012117	0	3.8712
600203	2012	9	21.0327	0.671327	0.0203086	19.6047	0.288162	0.0108218	5	1	0	0.3333	0	2.19722	0	2.63906	0	0.666744	0.002954	0	5.02388
600065	2004	5	20.4944	0.613406	0.491448	16.9673	-0.354944	-0.350492	20	1	0	0.2727	5.6e-05	2.3979	0	2.07944	0	0	0.0022914	0	5.61313
628	2017	17	21.8173	0.738966	0.0446429	17.4798	-0.485879	0.0607167	4	1	1	0.375	0	2.07944	0	3.09104	0	0	0.0033406	0	4.58497
600774	2009	13	21.1301	0.621733	0.708057	18.4792	0.0519258	-0.0359548	5	1	0	0.3333	0.001347	2.19722	0	2.63906	0	0	0.0024273	0	4.59512
600184	2014	13	21.7974	0.657219	0.156327	18.7459	0.053436	0.0351658	21	1	0	0.3636	0	2.3979	0	2.48491	0	0	0.0074781	0	6.8742
600165	2009	26	21.186	0.686046	0.326623	18.8953	0.0348506	-0.0210481	21	1	0	0.4444	3.2e-05	2.19722	0	2.48491	0	0.0313039	0.0031541	0	6.32256
2265	2021	19	21.0095	0.339489	0.464222	17.0291	0.227501	0.0008431	21	1	0	0.3333	0	2.19722	0	2.63906	0	0	0.0091759	0	7.51698
862	2008	26	21.141	0.821983	0.502177	20.3041	0.153056	0.0822778	22	1	0	0.3333	0	2.19722	0	2.3979	0	0	0.0052446	0	3.55535
153	2006	8	20.7868	0.417703	0.373795	17.4476	0.181498	0.0238385	20	1	0	0.3333	3.1e-05	2.19722	0	1.94591	0	0	0.0013786	0	5.65599
600129	2003	31	22.0955	0.699089	0.348272	20.1706	0.37272	0.0203114	20	1	0	0.3333	9e-05	2.70805	0	1.94591	0	0	0.0047079	0	5.50533
600186	2009	12	21.9978	0.638174	0.237232	19.1588	0.208456	-0.0055521	19	1	0	0.3636	1.5e-05	2.3979	0	2.48491	0	0.15405	0.0050465	0	4.8828
300117	2018	28	22.6348	0.797313	0.0672381	19.9952	0.452134	0.016109	4	0	1	0.4286	0.004604	1.94591	0.01	2.19722	0	0	0.002175	0	4.57471
601069	2015	27	21.6577	0.372098	0.437167	16.321	-0.0566855	0.0808171	2	1	0	0.3333	0	2.19722	0	0	0	0	0.0084865	0	4.31749
600586	2007	11	22.117	0.450364	0.248357	20.0625	0.860099	0.179263	21	0	0	0.3333	0	2.19722	0	1.79176	0	0.231603	0.0044318	0	6.18208
300401	2019	7	21.4554	0.161845	0.186169	0	0.0881039	0.554852	19	0	0	0.3333	0.055396	2.19722	0.13	1.79176	0	0	0.0034234	0	5.42495
2503	2017	15	23.0584	0.422052	0.0656053	20.5091	1.90038	0.0572464	19	0	0	0.4286	0.457483	1.94591	0.025	2.07944	0	0	0.0028989	0	5.40268
862	2010	26	22.0323	0.858165	0.553919	21.0916	0.28923	0.0096605	21	1	0	0.25	0	2.07944	0	2.56495	0	0.0259806	0.006648	0	6.58202
833	2014	24	20.9387	0.315745	0.362723	15.9639	-0.0478685	-0.0534419	20	1	0	0.4	1.4e-05	1.60944	0	2.83321	0	0	0.0030419	0	6.18415
600069	2005	12	21.3298	0.678801	0.518296	19.9941	0.350156	0.109783	20	1	0	0.4444	0.000276	2.19722	0	2.19722	0	0	0.0019744	0	5.60212
967	2008	7	20.6713	0.479683	0.225257	17.0634	-0.0819459	0.0143867	21	0	0	0.4286	0.004874	1.94591	0	2.19722	0	0	0.0015369	0	6.2186
300673	2020	7	21.4209	0.189099	0.180647	16.3582	0.328807	0.101707	19	0	1	0.4286	0.471629	1.94591	0	1.38629	0	0.851367	0.0032607	0	5.60947
300537	2017	6	21.1716	0.209511	0.115755	0	0.657092	0.147964	20	0	1	0.3333	0.484218	2.19722	0.15	0.693147	0	0.0231112	0.0024284	0	6.45991
600677	2012	7	22.6705	0.773362	0.151411	20.0602	0.159042	-0.0029759	5	1	0	0.3333	0	2.19722	0	2.99573	0	0.203027	0.001544	0	5.02388
300108	2019	4	21.8982	0.873196	0.226741	20.7033	0.131128	-1.63797	20	0	1	0.4286	0.432785	1.94591	0	2.30259	0	0	0.0063913	0	6.52796
600086	2013	13	22.3672	0.827508	0.0193662	20.7145	0.228106	0.0314112	22	0	0	0.4	2e-05	1.60944	0	2.83321	0	0	0.0068663	0	3.80666
600086	2013	13	22.3672	0.827508	0.0193662	20.7145	0.228106	0.0314112	22	0	0	0.4	2e-05	1.60944	0	2.83321	0	0	0.0068663	0	3.80666
600476	2010	14	19.9615	0.416099	0.152233	16.4113	-0.147452	-0.10659	8	1	0	0.3333	0	2.48491	0	2.07944	0	0	0.0073739	0	4.68213
600223	2010	11	23.1336	0.8967	0.0008488	21.0787	0.20729	0.202799	10	1	0	0.4	3.6e-05	1.60944	0	2.3979	0	0	0.0064728	0	4.81218
600379	2005	20	20.011	0.406966	0.300248	16.3583	-0.146253	0.0165502	21	1	0	0.4444	0	2.19722	0	1.38629	0	0	0.0018521	0	6.01616
600552	2009	8	20.5436	0.666456	0.494793	18.7893	0.005637	0.0366331	21	1	0	0.375	0	2.07944	0	2.07944	0	0	0.0080815	0	6.32256
589	2005	18	21.8798	0.66976	0.442973	19.8938	0.317272	0.0229299	20	1	1	0.375	0.000204	2.07944	0	2.30259	0	0	0.000923	0	5.60212
300043	2010	15	20.4336	0.069243	0.156265	15.764	0.390987	0.190056	20	0	1	0.4286	0.39	1.94591	0	0	0	0.720249	0.0041721	0	6.00389
821	2021	13	22.7825	0.618869	0.0444757	19.5966	0.335237	0.0373443	21	0	1	0.3333	0.107053	2.19722	0	3.17805	0	0.230273	0.0028747	0	7.51698
300227	2012	15	19.8442	0.192495	0.358386	16.1691	0.244879	0.186883	21	0	1	0.4286	0.49398	1.94591	0	0.693147	0	0	0.0030338	0	6.79794
300208	2017	11	22.0822	0.506171	0.0421975	18.5604	0.26925	0.265165	21	1	0	0.4	0.110219	2.30259	0	1.94591	0	0.997855	0.005025	0	7.15929
829	2014	10	23.1159	0.756689	0.0324878	20.0295	0.158933	-0.0020667	5	0	1	0.3333	0.000147	2.19722	0	2.89037	0	0	0.0028561	0	5.02388
829	2014	10	23.1159	0.756689	0.0324878	20.0295	0.158933	-0.0020667	5	0	1	0.3333	0.000147	2.19722	0	2.89037	0	0	0.0028561	0	5.02388
600523	2006	18	20.7183	0.422645	0.330842	18.0234	0.279075	0.0360884	21	1	0	0.3636	0	2.3979	0	1.79176	0	0	0.0030916	0	6.07993
600202	2014	5	21.6847	0.672668	0.203161	19.5944	0.203884	0.0125224	21	1	1	0.3333	3.3e-05	2.19722	0	2.77259	0	0	0.0034255	0	6.8742
589	2003	18	21.7263	0.67075	0.360506	19.8625	0.284911	0.0263785	20	1	1	0.375	0.000231	2.07944	0	2.07944	0	0	0.0014845	0	5.50533
600193	2011	9	20.5757	0.509186	0.20818	20.162	0.712386	-0.24415	18	0	0	0.4286	0	1.94591	0	2.56495	0	0	0.0057334	0	3.98898
300375	2021	30	21.6561	0.255777	0.23896	15.8174	-0.010859	0.0432888	20	0	1	0.4286	0.299389	1.94591	0	2.07944	0	0	0.0016617	0	6.76504
519	2007	17	20.06	0.29251	0.25057	17.0515	0.264727	0.0690857	21	1	0	0.4286	0	1.94591	0	2.70805	0	0	0.0045156	0	6.18208
600758	2009	3	20.1942	0.540632	0.786148	18.2814	0.0943262	0.166551	4	1	0	0.3333	0	2.19722	0	2.63906	0	0	0.0082404	0	3.71357
2660	2016	15	21.5447	0.544033	0.28933	17.4977	0.402059	0.0001098	21	0	1	0.4	0.336621	1.60944	0.016	1.60944	0	0.276102	0.0040616	0	7.03878
600792	2012	19	22.4347	0.597332	0.504431	18.1975	-0.0641197	-0.0117549	20	1	0	0.3333	0	2.19722	0	2.77259	0	0	0.0019262	0	6.14204
1896	2009	12	20.7731	0.792573	0.403222	20.1656	0.0913654	-0.524123	3	1	0	0.3333	1.2e-05	2.19722	0	2.48491	0	0	0.0166063	0	4.15888
600343	2004	20	20.1833	0.267488	0.164263	17.2395	0.355342	0.173977	21	1	0	0.375	0	2.07944	0	0.693147	0	0	0.0020586	0	6.01127
603559	2018	4	21.1945	0.459695	0.0501212	13.2691	0.331264	0.0855525	8	0	0	0.4286	0.16534	1.94591	0.045	1.09861	0	0	0.0039854	0	5.57215
600225	2012	9	23.0987	0.867436	0.0183594	21.5034	0.318143	0.0411373	10	1	0	0.3333	0	2.19722	0	2.56495	0	0	0.0020122	0	4.95583
2545	2011	11	21.9002	0.209466	0.0525973	15.9418	0.10016	0.162755	21	0	0	0.3333	0.74928	2.19722	0	0	0	0.281504	0.001449	0	6.7093
300424	2019	15	21.6352	0.588496	0.127492	20.2321	0.980712	0.0438261	21	0	0	0.375	0.243948	2.07944	0.013	1.60944	0	0	0.0037505	0	7.25276
2089	2008	6	20.2146	0.320012	0.229333	18.0354	0.469136	0.133159	21	0	0	0.3333	0.408427	2.19722	0	1.09861	0	0	0.0022441	0	6.2186
517	2011	7	23.0579	0.776253	0.0009384	20.8012	0.30199	0.249892	10	0	1	0.3333	0.00033	2.19722	0	2.94444	0	0	0.0023474	0	4.85203
657	2004	16	20.9999	0.443441	0.101474	16.7472	-0.16826	0.021065	21	0	0	0.3333	0	2.19722	0	2.19722	0	0	0.001056	0	6.01127
600247	2010	4	20.7092	0.483487	0.0107752	18.8279	0.348818	0.0175285	5	0	0	0.4286	0	1.94591	0	2.3979	0	0	0.0032238	0	4.7185
829	2008	10	22.5248	0.64912	0.035428	19.0426	0.0599314	0.0147981	5	1	0	0.3636	8.9e-05	2.3979	0	2.48491	0	0	0.0014965	0	4.58497
600540	2015	27	21.7941	0.571517	0.262857	18.5494	0.0808108	-0.165213	1	1	0	0.375	0	2.07944	0	2.48491	0	0	0.0031865	0	3.78419
600206	2004	28	20.9426	0.425058	0.512288	18.8048	0.46399	-0.0031573	22	1	0	0.3333	0	2.19722	0	1.79176	0	0	0.0013104	0	3.2581
2431	2020	15	23.5238	0.712462	0.0370689	21.9983	0.779795	-0.0010661	4	1	0	0.3636	0.025693	2.3979	0	2.3979	0	0	0.0010058	0	4.67283
300976	2021	15	21.9277	0.0803448	0.141029	15.6053	0.265442	0.20462	21	0	0	0.4	0.356538	1.60944	0	0	0	0.466827	0.0025292	0	7.51698
2009	2007	6	20.8292	0.640718	0.105762	18.5613	0.682323	0.119198	21	0	0	0.3333	0.308272	2.19722	0.022	1.38629	0	0	0.0121723	0	6.18208
2480	2013	17	22.0606	0.503476	0.182372	20.0207	0.637316	-0.097854	21	0	0	0.3333	0.014943	2.19722	0	1.38629	0	0.0029156	0.0023955	0	6.81564
600038	2003	5	21.0517	0.235701	0.203032	17.7293	0.537728	0.0907357	21	1	0	0.2727	0	2.3979	0	1.38629	0	0	0.0035792	0	5.93224
638	2016	3	21.1248	0.794594	0.0012243	18.7663	-0.347882	0.0972661	5	0	0	0.3333	0.005348	2.19722	0	3.04452	0	0	0.0150012	0	5.04986
600093	2005	17	20.6229	0.570063	0.20125	18.3519	0.0073191	-0.134633	1	0	0	0.3333	0.000333	2.19722	0	2.19722	0	0	0.0014607	0	3.52636
600093	2005	17	20.6229	0.570063	0.20125	18.3519	0.0073191	-0.134633	1	0	0	0.3333	0.000333	2.19722	0	2.19722	0	0	0.0014607	0	3.52636
600161	2004	28	20.4521	0.164859	0.398184	16.0021	0.184295	0.193091	20	1	0	0.3333	0.000243	2.19722	0	1.94591	0	0	0.0039206	0	5.61313
711	2006	5	20.1065	0.396811	0.228835	16.8112	-0.0756585	-0.728805	10	0	0	0.4286	0	1.94591	0	2.30259	0	0	0.0012785	0	4.20469
600448	2003	11	20.9903	0.448369	0.31756	17.938	0.139433	0.0025138	19	1	0	0.3077	0	2.56495	0	1.09861	0	0	0.0014181	0	4.64439
300380	2017	29	20.2181	0.281434	0.0427718	17.1243	0.252444	0.0155547	8	0	1	0.3333	0.167024	2.19722	0	1.38629	0	0	0.0066887	0	5.51343
600399	2006	3	22.2434	0.671149	0.468397	18.7998	-0.0900776	0.0049292	21	1	0	0.3333	0	2.19722	0	1.94591	0	0	0.00111	0	6.07993
603739	2019	11	20.9711	0.194335	0.188724	15.7662	0.0403054	0.115485	19	0	0	0.375	0.077114	2.07944	0	0	0	0.0876445	0.0038283	0	5.42495
601015	2017	20	23.3639	0.490031	0.2639	20.2897	0.724133	0.0394025	20	0	0	0.3333	0.046264	2.19722	0	1.38629	0	0	0.0018286	0	6.45991
766	2014	4	20.9745	0.487007	0.0994442	19.1884	0.410286	0.076861	20	0	0	0.3333	4e-06	1.79176	0	2.89037	0	0	0.0043438	0	6.18415
837	2008	20	21.1055	0.403861	0.211102	18.1406	0.282252	0.0612572	21	1	0	0.4	0.0003	2.30259	0	2.3979	0	0	0.0018041	0	6.2186
600715	2021	3	22.7	0.706399	0.0177856	21.0053	0.469911	-0.92427	17	0	0	0.3333	0	2.19722	0	3.2581	0	0	0.0029142	0	4.12713
600203	2009	9	20.852	0.911665	0.0614536	19.5809	-0.33174	-0.154171	21	1	0	0.3333	0	2.19722	0	2.3979	0	0.574512	0.0171897	0	6.32256
300262	2016	29	21.9941	0.433732	0.0264902	19.1982	0.516665	0.175365	4	0	0	0.4286	0.426185	1.94591	0	1.79176	0	0	0.003765	0	4.49981
603011	2021	8	21.8563	0.434691	0.120971	18.9532	0.43955	0.0545988	21	0	1	0.375	0.336863	2.07944	0	2.07944	0	0	0.0020793	0	7.51698
603011	2021	8	21.8563	0.434691	0.120971	18.9532	0.43955	0.0545988	21	0	1	0.375	0.336863	2.07944	0	2.07944	0	0	0.0020793	0	7.51698
573	2004	15	21.5015	0.363435	0.158291	17.088	0.0492806	0.0225571	10	0	0	0.25	0.000335	2.07944	0	2.3979	0	0	0.0009473	0	4.14314
600390	2015	14	21.5486	0.452653	0.36118	17.7446	0.0475423	-0.25829	21	1	0	0.3333	0	2.19722	0	2.70805	0	0	0.0057464	0	6.94505
835	2018	28	20.5534	0.940514	0.186454	18.7076	-0.736971	-6.07026	8	0	0	0.3333	0.010099	2.19722	0	2.99573	0	0	0.027083	0	5.57215
600107	2006	13	20.5596	0.473448	0.298546	18.1742	0.12602	-0.0773673	19	1	0	0.3333	8.4e-05	2.19722	0	2.30259	0	0	0.0032373	0	4.78749
600595	2006	12	21.9796	0.680781	0.629958	19.8746	0.17772	0.0918641	21	0	0	0.3333	0.000916	2.19722	0	1.60944	0	0	0.001568	0	6.07993
600328	2014	23	22.6435	0.79558	0.579358	21.3101	0.349846	-0.0409682	20	1	0	0.3333	0	2.19722	0	2.70805	0	0.053824	0.0023045	0	6.18415
600466	2005	17	20.5344	0.270712	0.433375	15.9437	-0.0957253	-0.41183	20	0	1	0.3333	2.2e-05	2.19722	0	1.60944	0	0	0.0008166	0	5.60212
600081	2008	29	20.8563	0.643028	0.344815	19.2964	0.0868343	-0.0445473	21	1	0	0.3	0	2.30259	0	2.48491	0	0	0.0025683	0	6.2186
877	2008	27	22.5161	0.785783	0.56088	21.3856	0.387697	0.0501408	21	1	0	0.3	0.000312	2.30259	0	2.30259	0	0	0.0025756	0	6.2186
2923	2018	15	20.8529	0.234646	0.226497	17.1933	0.339277	0.114806	20	0	0	0.4286	0.349294	1.94591	0	0	0	0	0.0032393	0	6.47543
875	2011	4	23.5628	0.826577	0.745317	23.0999	0.796649	0.0022858	3	1	0	0.3333	0.000106	2.19722	0	2.30259	0	0	0.0008371	0	4.29046
697	2021	20	21.9006	0.870669	0.241904	20.2325	-0.128569	-0.543172	21	0	0	0.4286	0.188058	1.94591	0	3.21888	0	0.958734	0.013791	0	7.51698
973	2006	15	22.2602	0.669446	0.402421	20.2778	0.309428	-0.0263516	20	1	0	0.3333	0.000749	2.19722	0	1.94591	0	0	0.0009524	0	5.65599
973	2006	15	22.2602	0.669446	0.402421	20.2778	0.309428	-0.0263516	20	1	0	0.3333	0.000749	2.19722	0	1.94591	0	0	0.0009524	0	5.65599
600678	2020	17	20.0187	0.669785	0.313978	18.805	-0.120398	0.223202	21	1	0	0.4286	0.000516	1.94591	0	3.33221	0	0	0.0130413	0	7.51969
600537	2020	7	22.7394	0.644284	0.460353	19.5604	0.151437	-0.148531	21	0	0	0.3333	0	2.19722	0	2.89037	0	0.254036	0.0022284	0	7.51969
972	2016	27	21.604	0.684876	0.348789	18.862	-0.138704	-0.467644	19	1	0	0.3333	0.000185	2.19722	0	2.83321	0	0.71356	0.0071013	0	5.31812
300159	2020	27	22.0681	0.861301	0.364058	19.7425	-0.258974	-0.725779	21	0	0	0.3333	0.000113	2.19722	0	2.30259	0	0	0.0128807	0	7.51969
785	2004	13	21.4388	0.688587	0.280585	19.8682	0.142698	-0.0042714	5	1	0	0.3333	0.000103	2.19722	0	2.07944	0	0	0.0015186	0	4.58497
409	2013	15	21.2981	0.383685	0.275862	18.4216	0.367785	0.417963	2	1	0	0.3333	0	2.19722	0	2.89037	0	0	0.0055639	0	4.18966
628	2003	17	21.3501	0.764145	0.138938	19.3433	-0.176684	-0.278072	10	1	1	0.3333	5e-05	2.19722	0	2.07944	0	0	0.0018065	0	4.11087
14	2008	15	21.2344	0.743529	0.0207119	19.2091	0.678886	0.195517	10	1	0	0.3636	8e-06	2.3979	0.024999	2.83321	0	0	0.0034719	0	4.43082
430	2005	14	20.1483	0.629682	0.428749	19.4355	0.13295	0.0012477	11	0	0	0.3333	1.8e-05	2.19722	0	2.30259	0	0	0.0021497	0	2.70805
2134	2011	30	20.5801	0.194668	0.516775	15.3158	-0.139574	0.0020476	21	1	0	0.3333	0	2.19722	0	1.60944	0	0.448531	0.0020678	0	6.7093
678	2012	13	21.0002	0.597451	0.177334	18.3025	-0.128035	-0.0205862	21	1	1	0.3333	1.2e-05	2.19722	0	2.77259	0	0.144837	0.0022624	0	6.79794
678	2012	13	21.0002	0.597451	0.177334	18.3025	-0.128035	-0.0205862	21	1	1	0.3333	1.2e-05	2.19722	0	2.77259	0	0.144837	0.0022624	0	6.79794
300169	2011	6	20.9585	0.226713	0.128162	16.6487	0.177601	0.141078	20	0	1	0.3333	0.545723	2.19722	0	0	0	0.245044	0.0029215	0	6.11147
600622	2004	29	20.7611	0.440654	0.138397	19.1796	0.454214	0.13173	18	1	0	0.3	0.000245	2.30259	0	2.56495	0	0	0.0022804	0	4.21951
2163	2017	15	22.6322	0.834541	0.290172	20.596	0.026947	-0.0120746	4	1	0	0.3333	0.00022	2.19722	0	2.3979	0	0.144629	0.0055	0	4.58497
300228	2020	6	21.9874	0.587902	0.240261	19.2141	0.14756	0.0694462	21	0	1	0.4286	0.091961	1.94591	0	2.30259	0	0.357135	0.0021878	0	7.51969
600483	2014	9	23.3873	0.573578	0.660342	22.6218	3.92436	0.172532	3	1	0	0.3333	0	2.19722	0.05	2.3979	0	0	0.0019345	0	4.41884
603818	2019	28	22.7667	0.748306	0.233461	21.5569	0.479909	0.025023	20	0	1	0.3636	0.734443	2.3979	0	1.60944	0	0.57263	0.0021034	0	6.52796
600084	2005	27	22.06	0.872078	0.291787	19.7707	-0.301751	-0.337136	5	1	1	0.3333	0.000149	2.19722	0	2.19722	0	0	0.0019028	0	4.57471
663	2007	9	20.9759	0.586136	0.196113	19.9073	0.343584	0.0386261	1	1	0	0.3333	7.5e-05	2.19722	0	2.48491	0	0	0.0052632	0	3.55535
2082	2011	7	21.0923	0.271192	0.333684	0	0.350169	0.0184155	21	0	1	0.375	0.258197	2.07944	0.15	1.79176	0	0.004922	0.0019779	0	6.7093
603008	2015	7	21.8938	0.584451	0.25546	19.7921	0.30753	0.138529	20	0	0	0.4286	0.044834	1.94591	0	1.38629	0	0.321532	0.0058548	0	6.24028
600339	2013	27	22.0828	0.676056	0.776142	19.2658	-0.0413796	-0.001862	20	1	0	0.3636	0	2.3979	0	2.63906	0	0	0.0019889	0	6.14419
818	2004	3	21.8941	0.63074	0.578391	20.4753	0.404301	0.0080548	20	1	0	0.3333	1.2e-05	2.19722	0	2.07944	0	0	0.0009793	0	5.61313
2639	2018	9	22.0935	0.412289	0.221508	18.8364	0.39175	0.0093362	21	0	1	0.3333	0.280899	2.19722	0	2.07944	0	0.170705	0.0015531	0	7.18539
2274	2012	6	22.1284	0.670418	0.40719	19.2572	-0.0342535	-0.0282202	20	0	0	0.3333	0	2.19722	0	1.60944	0	0.0087264	0.0012866	0	6.14204
159	2006	27	20.9769	0.582811	0.33042	19.0839	0.100189	0.108636	20	0	1	0.3333	0	2.19722	0	1.94591	0	0	0.0013963	0	5.65599
600398	2007	6	21.6025	0.258703	0.308389	16.8173	0.128489	0.160227	19	1	0	0.375	0	2.07944	0	2.07944	0	0	0.0018448	0	4.83628
600263	2008	28	22.7828	0.740627	0.0570881	21.038	0.329365	0.0185194	4	1	0	0.375	0	2.07944	0	2.19722	0	0	0.0013645	0	3.55535
300756	2021	15	21.3136	0.416296	0.123543	18.6284	0.315617	0.0485405	20	0	0	0.4	0.464757	1.60944	0	1.38629	0	0.0099067	0.0027424	0	6.76504
602	2009	15	21.4667	0.706222	0.476604	17.6183	-0.737209	-0.0797225	8	1	0	0.3333	0	2.19722	0	2.63906	0	0	0.0045578	0	4.41884
600247	2005	4	20.5172	0.433742	0.317037	18.7257	0.470795	0.208652	5	0	0	0.4286	0.000136	1.94591	0.005	1.79176	0	0	0.0016521	0	4.57471
600969	2007	14	21.5113	0.626297	0.535834	20.3172	0.352638	0.100115	3	1	0	0.4	0	2.30259	0	1.38629	0	0	0.0026225	0	4.09434
790	2009	17	20.383	0.434457	0.305527	17.8699	0.0487065	0.031235	20	1	0	0.3333	4.8e-05	2.19722	0	2.48491	0	0	0.0045493	0	5.83481
2164	2013	7	21.3778	0.433299	0.384538	17.4254	-0.0782024	-0.0500059	21	0	1	0.4286	0.121178	1.94591	0	1.94591	0	0.0079141	0.0015324	0	6.81564
600657	2003	28	21.7239	0.66476	0.0260356	19.337	-0.0168838	0.0231619	20	1	0	0.3636	5.9e-05	2.3979	0	2.3979	0	0	0.0020699	0	5.50533
2702	2016	9	20.9369	0.36786	0.262048	17.6961	0.134818	0.0158547	19	0	0	0.4286	0.445518	1.94591	0	1.60944	0	0.0107062	0.0072509	0	5.31812
567	2005	16	19.6228	0.752348	0.216447	18.6664	-0.399881	-0.121965	18	0	1	0.4286	0	1.94591	0	2.48491	0	0	0.0056335	0	4.18966
600719	2011	3	21.1031	0.51324	0.573419	16.7731	-0.0028494	-0.0532005	3	1	1	0.3333	0.000108	2.19722	0.013	2.77259	0	0	0.0016659	0	4.29046
815	2017	26	21.7521	0.277529	0.269131	18.0922	0.432321	0.0310581	20	1	0	0.3333	0	2.19722	0	2.99573	0	0	0.0051941	0	6.45991
300169	2018	6	21.4503	0.420847	0.184443	18.2419	0.171186	0.035488	20	0	0	0.4286	0.259249	1.94591	0	2.07944	0	0.103484	0.0013195	0	6.47543
600986	2006	11	21.2591	0.654811	0.305557	19.1485	-0.0639313	0.0352109	4	1	0	0.5556	0.001191	2.19722	0	1.09861	0	0	0.0010538	0	3.43399
600658	2005	28	20.0616	0.495595	0.137324	18.3836	0.0513198	-0.0064173	21	1	0	0.3636	0	2.3979	0	2.56495	0	0	0.0021306	0	6.01616
589	2007	18	21.9822	0.658619	0.38433	19.9372	0.155073	0.0275041	20	1	0	0.375	0.00027	2.07944	0	2.48491	0	0.216562	0.0020309	0	5.69709
2101	2012	15	21.2876	0.439454	0.386186	17.9626	0.0439688	0.0568177	21	1	0	0.375	0	2.07944	0	1.94591	0	0.406529	0.001391	0	6.79794
300268	2013	14	19.9711	0.364862	0.299214	16.3805	-0.257068	-0.862251	19	0	0	0.4	0.304403	1.60944	0	1.09861	0	0	0.0025291	0	5.16479
600490	2018	29	22.8362	0.333525	0.26081	21.6422	1.33439	0.0090628	21	0	0	0.4444	0.043051	2.19722	0	2.77259	0	0.160483	0.0017424	0	7.18539
600811	2010	5	23.1798	0.511231	0.0839427	22.4387	1.18511	0.0492629	18	0	0	0.5714	0.005215	1.94591	0	2.83321	0	0	0.0022921	0	3.98898
600201	2011	23	21.2687	0.425539	0.137794	17.2469	-0.140513	0.288627	20	0	1	0.3333	0.00025	2.19722	0	2.56495	0	0.006925	0.0033801	0	6.11147
603178	2020	7	21.3483	0.639432	0.358214	19.3017	0.0009957	0.0472671	21	0	0	0.3333	0.046491	2.19722	0	1.38629	0	0.350556	0.0026365	0	7.51969
2199	2014	7	21.2629	0.558682	0.570303	19.6303	0.266536	-0.5489	21	0	0	0.3333	0.237595	2.19722	0	2.07944	0	0.529369	0.0031193	0	6.8742
2165	2021	6	22.4175	0.607336	0.347981	20.1501	0.313231	0.0089503	20	0	0	0.3333	0.01445	2.19722	0	2.70805	0	0.232941	0.0021641	0	6.76504
2659	2015	6	21.6651	0.663283	0.138697	18.7323	-0.0833791	0.0088437	4	0	1	0.4286	0	1.94591	0.004	1.38629	0	0.0168189	0.0084095	0	4.35671
600692	2004	29	20.4544	0.471047	0.346031	18.6747	0.16617	0.13366	6	1	1	0.4	0.000887	1.60944	0	2.48491	0	0	0.0022634	0	4.02535
2329	2010	24	20.6428	0.188445	0.22626	17.2452	0.34886	0.100965	19	0	0	0.4	0.715234	1.60944	0	0	0	0	0.0070462	0	4.99043
300508	2017	29	20.1403	0.0842475	0.194831	0	0.378679	0.423412	8	0	0	0.3333	0.687637	2.19722	0.141	0.693147	0	0	0.0080563	0	5.51343
833	2003	24	21.0595	0.592733	0.613634	18.6618	-0.100133	-0.0481815	19	1	0	0.3333	0.000174	1.79176	0	1.79176	0	0	0.0020523	0	4.64439
692	2015	3	22.1769	0.672847	0.481782	19.5896	-0.0026757	0.0456048	3	1	0	0.3333	0.000118	2.19722	0	2.94444	0	0	0.0026455	0	4.49981
2599	2021	28	21.6817	0.462403	0.299979	18.683	0.178802	0.0380735	20	0	0	0.3333	0.348395	2.19722	0	2.3979	0	0.0002025	0.0029592	0	6.76504
300758	2021	3	21.6908	0.310787	0.292931	18.1227	0.335804	0.154704	20	0	1	0.3333	0.173386	2.19722	0	1.09861	0	0.106662	0.0032467	0	6.76504
601888	2010	28	22.5922	0.303911	0.0839757	18.9423	0.584239	0.0738763	11	1	0	0.625	0	2.07944	0	0.693147	0	0	0.0060404	0	3.17805
600190	2008	3	22.184	0.634834	0.804257	21.1029	0.505236	0.28391	6	0	0	0.4	0.000325	2.30259	0	2.30259	0	0	0.0020894	0	4.20469
592	2010	9	21.3792	0.355135	0.139435	19.2003	0.545054	0.0789974	1	0	0	0.4	6.4e-05	1.60944	0	2.70805	0	0	0.0046321	0	3.7612
2074	2013	6	20.9589	0.57943	0.299157	17.4531	0.244498	0.0664865	21	0	0	0.3636	0.158301	2.3979	0.02	2.07944	0	0	0.0026655	0	6.81564
600359	2015	27	21.7331	0.693886	0.238871	19.6198	-0.0546046	-0.278806	1	1	0	0.4286	0	1.94591	0	2.83321	0	0	0.0054296	0	3.78419
600538	2008	24	20.908	0.733177	0.576942	18.093	-0.587204	-0.514177	20	0	0	0.3333	5.5e-05	2.19722	0	1.79176	0	0	0.0025664	0	5.74939
300187	2016	14	21.8205	0.486124	0.0338565	18.1975	0.986171	0.127963	13	0	1	0.3333	0.021014	2.19722	0.03	1.79176	0	0	0.00519	0	3.49651
753	2008	9	20.8648	0.591048	0.153961	20.2177	0.325528	0.0650189	6	1	0	0.4286	0	1.94591	0	2.48491	0	0	0.0019873	0	4.20469
600532	2013	11	21.3885	0.454963	0.426055	18.8617	0.219496	0.300778	2	0	0	0.3333	0	2.19722	0	2.48491	0	0	0.002822	0	4.18966
300490	2021	14	22.3123	0.480084	0.102885	19.2243	0.951731	0.0179873	21	0	0	0.3333	0.025548	2.19722	0.02	1.94591	0	0.0096213	0.0028881	0	7.51698
9	2004	15	22.3267	0.663205	0.173856	20.3398	0.202869	0.074173	18	1	1	0.375	0.000204	2.07944	0	2.63906	0	0	0.0019648	0	4.21951
881	2015	3	22.3176	0.805987	0.381011	20.8053	0.0347138	-0.655868	18	0	0	0.5	0.00039	2.07944	0	2.89037	0	0.293025	0.0062719	0	3.21888
600129	2012	31	22.8429	0.820908	0.156787	20.91	0.0330696	-0.0266538	20	1	0	0.3333	3.2e-05	2.70805	0	2.77259	0	0.0320702	0.0019462	0	6.14204
600326	2012	25	21.7223	0.504234	0.235851	19.2826	0.231858	-7.26e-06	4	1	0	0.3333	0	2.19722	0	2.48491	0	0	0.0035483	0	4.09434
600520	2014	8	20.4955	0.321627	0.215691	16.8868	-0.0769879	-0.216696	21	0	0	0.3333	0	2.19722	0	2.56495	0	0	0.0046074	0	6.8742
2017	2006	15	20.2019	0.294823	0.259359	16.3861	-0.167763	0.0297513	22	1	1	0.3333	0.029593	2.19722	0	1.09861	0	0	0.0020216	0	3.4012
600859	2004	28	21.9326	0.528363	0.210088	19.6985	0.295026	0.0173157	5	1	1	0.3333	0.000483	2.19722	0	2.3979	0	0	0.0012282	0	4.58497
600661	2016	29	21.5343	0.553137	0.132044	19.5285	0.192715	0.155006	15	1	0	0.3636	0.0158	2.3979	0	3.17805	0	0	0.0073249	0	1.09861
2201	2009	6	20.4843	0.522116	0.554208	17.8245	-0.237893	0.0264411	21	0	1	0.4286	0.066945	1.94591	0	1.09861	0	0.526069	0.0041457	0	6.32256
300466	2020	6	20.9032	0.299061	0.144741	17.3249	0.0890804	0.0275333	22	1	0	0.3333	0.287674	2.19722	0	1.79176	0	0.0110739	0.0038165	0	4.72739
300102	2021	9	22.5272	0.573814	0.516344	20.5165	0.428224	0.108231	21	0	0	0.4286	0.000514	1.94591	0	2.48491	0	0.005382	0.0024567	0	7.51698
600302	2009	20	21.1081	0.154706	0.195901	14.9193	-0.309462	0.0283463	21	1	0	0.4286	0	1.94591	0	2.30259	0	0.291535	0.0022452	0	6.32256
779	2005	21	20.2641	0.507688	0.302869	17.743	-0.241453	-0.184236	19	1	0	0.3333	6.9e-05	2.19722	0	2.19722	0	0	0.0015133	0	4.7362
911	2021	24	22.7161	0.911726	0.221093	21.0468	-0.0885357	-0.0108371	19	0	0	0.4286	0	1.94591	0	3.13549	0	0	0.0066142	0	5.6204
851	2019	18	22.9566	0.5809	0.0123005	19.9444	0.231512	0.0019141	5	1	1	0.5556	0.003735	2.19722	0	3.09104	0	0	0.0013415	0	5.11199
600576	2010	6	20.2414	0.126455	0.0524806	15.9556	0.0369376	-0.0653441	10	0	0	0.4286	0	1.94591	0	2.07944	0	0	0.007705	0	4.81218
973	2007	15	22.2532	0.658741	0.412651	20.4537	0.212181	0.0082777	20	1	0	0.2857	0.000544	1.94591	0	2.07944	0	0	0.0025732	0	5.69709
600821	2005	30	20.9693	0.510143	0.284353	18.5681	-0.0206471	-0.0341142	5	1	0	0.3333	2.9e-05	1.79176	0	2.48491	0	0	0.0012559	0	4.57471
2114	2016	19	21.361	0.519974	0.305899	18.9615	0.0688277	0.078863	21	1	0	0.3333	8.7e-05	2.19722	0	2.30259	0	0	0.0066321	0	7.03878
600768	2008	7	20.1816	0.794477	0.375291	17.6722	-0.206089	-0.0841365	21	0	0	0.3333	4.9e-05	2.19722	0.02	2.56495	0	0	0.00349	0	6.2186
600084	2013	27	21.8194	0.698282	0.119288	19.6611	-0.108067	-0.257797	19	1	0	0.3333	1e-05	2.48491	0	2.83321	0	0	0.0035341	0	5.16479
890	2014	6	21.8581	0.634225	0.219649	17.1828	-0.009161	0.0116092	21	0	1	0.3333	0.000298	2.19722	0.02	2.77259	0	0.185621	0.0024892	0	6.8742
910	2009	6	22.779	0.678719	0.396422	20.3251	0.125022	0.0342168	20	0	0	0.3333	0	2.19722	0	2.3979	0	0.0771999	0.0023874	0	5.83481
2167	2017	15	21.8133	0.664229	0.267088	19.8971	0.030057	-0.0487312	21	1	0	0.3333	0.001958	2.19722	0	2.3979	0	0.141393	0.006466	0	7.15929
2560	2012	12	21.1875	0.366348	0.0844888	0	0.0077866	0.0654595	21	0	0	0.4286	0.70167	1.94591	0.15	0.693147	0	0	0.0013952	0	6.79794
762	2007	25	20.7935	0.441093	0.484316	19.3577	0.343304	0.119801	2	1	0	0.3636	0.001001	2.3979	0	2.3979	0	0	0.0105842	0	3.49651
2406	2017	12	21.726	0.138731	0.274691	0	0.486526	0.144951	21	0	0	0.3333	0.343531	2.19722	0.15	2.07944	0	0	0.001711	0	7.15929
766	2009	4	20.5831	0.328286	0.149253	17.5323	0.0519697	0.12237	20	1	1	0.3333	8e-06	1.79176	0	2.56495	0	0	0.0070213	0	5.83481
300223	2018	28	20.9039	0.0467898	0.0302997	14.4231	0.407678	0.0601404	21	0	1	0.3333	0.483242	1.79176	0.019981	2.07944	0	0	0.0032066	0	7.18539
600110	2013	4	22.5848	0.678205	0.345836	20.9112	0.287052	-0.0500329	21	0	0	0.3333	6.3e-05	2.19722	0	2.83321	0	0.180202	0.0033837	0	6.81564
600067	2003	9	21.5297	0.806511	0.086452	20.5227	1.60702	0.0957747	21	0	0	0.3333	0.000295	2.19722	0.05	1.94591	0	0	0.0038223	0	5.93224
600081	2006	29	20.8665	0.60798	0.341013	19.2173	-0.05822	0.0033094	21	1	0	0.3333	0	2.19722	0	2.30259	0	0	0.0026062	0	6.07993
300179	2019	12	20.8704	0.209458	0.189016	0	0.330457	0.263917	21	0	1	0.3333	0.401565	2.19722	0.15	2.19722	0	0.547429	0.0032656	0	7.25276
600069	2017	12	22.1109	0.495854	0.406527	19.4792	0.253741	0.0023154	20	0	1	0.4444	0	2.19722	0	3.04452	0	0	0.005252	0	6.45991
600207	2015	12	21.5801	0.628607	0.347511	19.3159	-0.075421	0.014113	3	1	1	0.4286	0.00012	1.94591	0	2.83321	0	0	0.0116491	0	4.49981
592	2009	9	20.7936	0.429733	0.101736	18.6035	0.139039	0.115877	1	0	0	0.4	9.6e-05	1.60944	0	2.63906	0	0	0.0068617	0	3.52636
958	2008	1	21.7742	0.709216	0.720818	20.1328	-0.0104525	-0.321695	3	1	0	0.375	0	2.07944	0	2.30259	0	0	0.0011054	0	4.09434
600742	2006	4	21.4768	0.469814	0.297234	20.1082	0.489279	0.0055369	21	1	0	0.3333	0	2.19722	0	2.3979	0	0	0.0006873	0	6.07993
600217	2019	20	22.4685	0.681341	0.0909577	20.1238	0.0432472	0.150661	22	0	0	0.4286	0	1.94591	0	3.04452	0	0	0.003896	0	4.30406
600217	2019	20	22.4685	0.681341	0.0909577	20.1238	0.0432472	0.150661	22	0	0	0.4286	0	1.94591	0	3.04452	0	0	0.003896	0	4.30406
421	2008	6	21.8138	0.66825	0.409618	19.7584	-0.0397181	-0.0943957	14	1	0	0.3333	0.00017	2.19722	0	2.56495	0	0	0.0012254	0	2.07944
300049	2010	23	20.4947	0.136035	0.04668	16.5881	0.168195	0.305545	20	0	1	0.3846	0.210895	2.56495	0	0	0	0	0.0037155	0	6.00389
600543	2018	21	20.9764	0.11154	0.54748	15.9159	0.0246205	0.145811	19	1	0	0.3333	4.3e-05	2.19722	0	2.70805	0	0	0.0018323	0	5.41165
600408	2010	2	22.6417	0.56891	0.444258	20.2853	0.32158	0.0054704	20	0	0	0.4444	0.313923	2.19722	0	2.07944	0	0	0.0019479	0	6.00389
600078	2006	6	21.9911	0.659623	0.295761	19.7668	-0.0213587	0.0509852	20	0	0	0.3333	0	2.19722	0	2.30259	0	0	0.0019442	0	5.65599
300091	2019	6	22.5468	0.580319	0.181253	18.1606	-0.0333769	0.0692584	21	1	0	0.3333	0.230485	2.19722	0.008413	2.30259	0	0.109209	0.00195	0	7.25276
300091	2019	6	22.5468	0.580319	0.181253	18.1606	-0.0333769	0.0692584	21	1	0	0.3333	0.230485	2.19722	0.008413	2.30259	0	0.109209	0.00195	0	7.25276
600675	2008	29	23.0342	0.636707	0.0167687	21.4324	0.505547	0.179748	10	1	0	0.4286	0.000663	1.94591	0	2.77259	0	0	0.001675	0	4.43082
600962	2018	28	21.3933	0.498896	0.362781	18.6107	-0.0228999	0.0148352	19	1	0	0.3333	2e-05	2.19722	0	2.70805	0	0.889664	0.0019626	0	5.41165
925	2019	7	22.7148	0.659408	0.0479091	21.0048	0.329767	0.0330856	21	0	0	0.3636	0.047299	2.3979	0	3.04452	0	0.0305004	0.0014755	0	7.25276
547	2003	9	20.9119	0.612662	0.127544	19.6546	0.0354175	0.0604022	21	0	0	0.3333	8.4e-05	2.19722	0	2.3979	0	0	0.0013112	0	5.93224
600858	2019	11	23.1177	0.705011	0.333127	19.9538	-0.0738829	0.0124072	5	1	0	0.3333	0	1.79176	0	3.2581	0	0	0.0008315	0	5.11199
2164	2016	7	21.2649	0.364907	0.407492	17.8162	0.0273224	0.0126933	21	0	1	0.4286	0.105114	1.94591	0	2.30259	0	0.013456	0.0045599	0	7.03878
600058	2013	28	24.5557	0.76588	0.217539	21.8982	0.360611	0.0014383	5	1	0	0.3333	6.4e-05	2.19722	0	2.83321	0	0	0.0013446	0	5.03695
600691	2017	17	24.4585	0.864392	0.491351	22.1391	0.221178	0.0067936	20	1	0	0.4286	0	1.94591	0	3.21888	0	0.0116032	0.0011316	0	6.45991
600691	2017	17	24.4585	0.864392	0.491351	22.1391	0.221178	0.0067936	20	1	0	0.4286	0	1.94591	0	3.21888	0	0.0116032	0.0011316	0	6.45991
600357	2008	1	23.7754	0.829144	0.386616	21.9922	0.253008	0.0015545	21	1	0	0.4545	1.4e-05	2.3979	0	1.94591	0	0	0.0012395	0	6.2186
600207	2013	12	21.7803	0.609411	0.554895	20.5187	0.287635	-0.0859096	3	1	0	0.4286	0.000102	1.94591	0	2.70805	0	0	0.0030079	0	4.38203
600272	2011	29	20.6998	0.647284	0.199472	19.5342	-0.0804112	0.0383739	19	1	0	0.3333	0	2.19722	0	2.3979	0	0.0011805	0.0044474	0	5.0876
698	2003	3	21.8966	0.474378	0.537437	19.624	0.311341	0.0299383	20	1	0	0.3333	9.2e-05	2.19722	0	1.94591	0	0	0.0013573	0	5.50533
300156	2014	28	21.6141	0.371843	0.0344903	18.1	0.0865968	0.0621151	21	0	0	0.3333	0.166063	2.19722	0	1.38629	0	0	0.0043715	0	6.8742
2069	2015	3	22.2241	0.797523	0.278053	21.0052	0.0242538	-0.112939	1	0	1	0.5	0.055931	1.79176	0	2.30259	0	0.451372	0.0106958	0	3.78419
2785	2021	9	21.0249	0.533843	0.0547198	18.92	0.21635	-0.0318172	21	0	0	0.5	0.222044	1.79176	0.007	1.94591	0	0.341	0.0084092	0	7.51698
2166	2008	24	19.6887	0.305812	0.158918	17.0423	-0.0837314	0.0226098	20	0	0	0.4286	0.484406	1.94591	0	0.693147	0	0.7717	0.0025151	0	5.74939
676	2008	12	21.1001	0.628383	0.133793	19.2726	-0.123074	-0.0408067	22	0	0	0.4	0	1.60944	0	2.56495	0	0.591617	0.0016842	0	3.55535
600562	2012	6	20.2666	0.448974	0.3419	18.1314	-0.075076	0.0343105	21	1	0	0.3333	0.000527	2.19722	0	2.30259	0	0	0.0082876	0	6.79794
2264	2021	9	22.2434	0.76856	0.0431016	20.6322	-0.0306463	0.0084913	5	0	0	0.3333	0.027189	1.79176	0	2.63906	0	0	0.0038291	0	5.23111
600399	2013	3	23.1664	0.851243	0.251669	19.3766	0.111536	0.0045759	21	1	0	0.3529	0	2.83321	0.02	2.63906	0	0	0.0017708	0	6.81564
600192	2003	21	21.4984	0.5052	0.172755	19.431	0.177497	0.0258064	21	1	0	0.3077	0.000164	2.56495	0	1.79176	0	0	0.001656	0	5.93224
2332	2010	7	21.3235	0.384767	0.140515	18.5501	0.175653	0.0989394	20	1	0	0.3333	0.153852	2.19722	0	0	0	0.183701	0.0060739	0	6.00389
600107	2015	13	20.9453	0.546217	0.134509	19.2044	0.0229186	0.0199799	19	1	0	0.3333	8.2e-05	2.19722	0	2.94444	0	0.195399	0.0132538	0	5.24702
599	2012	11	22.2948	0.680971	0.44532	19.8886	-0.0644421	0.0023224	20	1	0	0.4444	4.8e-05	2.19722	0	2.83321	0	0.413783	0.0011994	0	6.14204
300011	2021	28	21.9462	0.562376	0.132711	19.7098	0.132792	0.0113014	21	1	0	0.4444	0.136094	2.19722	0	2.56495	0	0.0891493	0.0025814	0	7.51698
300011	2021	28	21.9462	0.562376	0.132711	19.7098	0.132792	0.0113014	21	1	0	0.4444	0.136094	2.19722	0	2.56495	0	0.0891493	0.0025814	0	7.51698
300311	2016	15	20.8419	0.279975	0.15728	15.9735	0.841725	-0.828662	8	0	0	0.4286	0.423621	1.94591	0.035013	1.60944	0	0.0318285	0.0092186	0	5.35659
518	2008	6	20.4698	0.107216	0.347056	14.683	-0.362183	-0.838396	20	1	1	0.3333	0	1.79176	0	2.77259	0	0	0.0032245	0	5.74939
600543	2010	21	20.8627	0.0907294	0.281099	16.2285	0.11471	0.152479	19	1	0	0.3333	0	2.19722	0	1.94591	0	0	0.0036801	0	4.99043
968	2003	2	21.5259	0.434693	0.272971	18.5985	0.412229	0.101481	2	1	0	0.2222	0	2.19722	0.01	1.38629	0	0	0.0024531	0	2.99573
600241	2009	3	21.177	0.662837	0.0719846	19.7206	-0.0900042	0.0033256	5	1	0	0.3333	6.6e-05	2.19722	0	2.30259	0	0	0.0025982	0	4.59512
600839	2005	17	23.4848	0.365084	0.169991	18.9101	0.30527	0.0170092	21	1	0	0.3333	3.6e-05	2.48491	0	2.48491	0	0	0.0008164	0	6.01616
720	2017	11	22.9242	0.842368	0.364256	21.7111	0.104107	-0.195473	3	1	0	0.3333	0	2.19722	0	3.04452	0	0	0.0040575	0	4.68213
2654	2019	15	22.2489	0.53867	0.104935	18.8341	-0.0867921	0.015954	11	1	0	0.3333	0.117858	2.19722	0	2.07944	0	0.0674225	0.0022846	0	3.98898
68	2019	15	22.0546	0.747129	0.0485142	20.987	0.0931884	-0.185364	21	1	1	0.4444	0	2.19722	0	3.13549	0	0	0.0043844	0	7.25276
796	2014	20	20.9597	0.479718	0.147778	18.4307	-0.0817374	0.0982572	7	0	0	0.4286	0	1.94591	0	2.89037	0	0	0.0027046	0	2.48491
796	2014	20	20.9597	0.479718	0.147778	18.4307	-0.0817374	0.0982572	7	0	0	0.4286	0	1.94591	0	2.89037	0	0	0.0027046	0	2.48491
796	2014	20	20.9597	0.479718	0.147778	18.4307	-0.0817374	0.0982572	7	0	0	0.4286	0	1.94591	0	2.89037	0	0	0.0027046	0	2.48491
2077	2018	6	22.7003	0.540374	0.145262	20.1557	0.289358	-0.363017	10	1	0	0.4286	0.091315	1.94591	0	2.56495	0	0	0.0006662	0	4.82028
300472	2018	28	21.1678	0.267715	0.113409	15.5419	0.768907	0.0456029	21	0	1	0.4286	0.299766	1.94591	0.036363	1.38629	0	0	0.0015793	0	7.18539
554	2010	11	20.6713	0.0814459	0.412197	16.0935	0.0808574	0.0050379	5	1	0	0.375	1e-05	2.07944	0	2.89037	0	0	0.0047414	0	4.7185
600333	2009	4	21.387	0.326781	0.466669	17.2155	-0.11715	0.0594099	3	1	0	0.3333	5e-06	2.19722	0	2.30259	0	0	0.0041548	0	4.15888
757	2016	17	20.7193	0.424839	0.275743	18.6732	0.0968467	0.0729142	21	1	0	0.3333	5e-06	2.19722	0	2.99573	0	0	0.0085772	0	7.03878
603166	2015	24	21.9999	0.435197	0.420478	0	-0.223344	0.0156591	21	0	0	0.375	0.057852	2.07944	0.15	0.693147	0	0.0032225	0.006589	0	6.94505
600767	2014	9	20.2373	0.35501	0.0368003	16.8061	-0.306149	0.167261	10	0	1	0.25	0	2.07944	0	2.94444	0	0	0.0096093	0	4.8828
695	2020	30	20.7972	0.456221	0.345763	18.3467	-0.0762905	-0.0409473	20	1	0	0.3333	0	2.19722	0	3.17805	0	0	0.0026938	0	6.77194
600746	2011	6	20.516	0.449068	0.466443	19.0253	0.13459	0.0315277	20	1	0	0.4286	7.7e-05	1.94591	0	2.77259	0	0	0.0039416	0	6.11147
608	2003	24	21.3809	0.681086	0.0033161	19.6734	-0.170432	0.139234	10	1	0	0.4286	1.9e-05	1.94591	0	2.07944	0	0	0.0017688	0	4.11087
2622	2013	4	20.94	0.0529574	0.0958993	14.8451	-0.245221	0.223623	21	0	1	0.3333	0.475223	2.19722	0	1.09861	0	0	0.0017547	0	6.81564
600538	2021	24	20.8028	0.147917	0.103651	18.3893	0.586542	0.0356912	5	0	1	0.3333	0.070718	2.19722	0	2.94444	0	0	0.0034317	0	5.23111
600466	2004	17	20.7211	0.319589	0.305359	18.283	0.191566	0.0623268	20	0	1	0.3333	2.2e-05	2.19722	0	1.38629	0	0	0.0010489	0	5.61313
600127	2005	14	21.4488	0.549948	0.249984	19.9012	0.170698	0.014041	19	1	0	0.2727	0.000158	2.3979	0	2.07944	0	0	0.0010374	0	4.7362
600359	2018	27	21.484	0.784741	0.276869	19.5759	-0.422364	-0.252815	1	1	0	0.4286	0	1.94591	0	2.99573	0	0	0.0035201	0	3.71357
603601	2015	31	19.9159	0.229204	0.275138	17.3068	0.0946339	0.152208	21	0	1	0.3333	0.525	2.19722	0	0	0	0.41103	0.0177094	0	6.94505
603601	2015	31	19.9159	0.229204	0.275138	17.3068	0.0946339	0.152208	21	0	1	0.3333	0.525	2.19722	0	0	0	0.41103	0.0177094	0	6.94505
600692	2013	29	20.8816	0.548868	0.0896303	18.4852	-0.244314	0.0790569	6	1	0	0.3333	0.000122	1.79176	0	3.04452	0	0	0.005531	0	4.40672
600889	2020	6	21.5602	0.332201	0.255434	16.2138	-0.443573	0.187832	20	1	0	0.4286	2e-06	1.94591	0	3.21888	0	0.0229124	0.0010357	0	6.77194
952	2005	13	20.5982	0.3974	0.374682	19.0998	0.25019	0.0526497	20	1	0	0.3333	0.000187	2.70805	0	1.94591	0	0	0.0010336	0	5.60212
150	2016	6	22.6974	0.65133	0.112044	20.9974	0.257199	0.799598	16	0	0	0.4286	0	1.94591	0	2.83321	0	0.0060545	0.0055065	0	1.79176
600515	2014	16	22.0313	0.77869	0.381352	21.306	0.076125	0.0468481	5	0	0	0.375	0	2.07944	0	2.56495	0	0	0.0041834	0	5.02388
600077	2015	3	23.3456	0.714259	0.0039377	21.8621	0.495241	0.0359801	10	0	0	0.5	0.003044	1.79176	0.003587	2.94444	0	0	0.0024765	0	4.89784
600495	2019	2	22.0913	0.187771	0.325139	15.4737	0.0460071	0.0487451	21	1	0	0.5	0	1.79176	0.012	2.77259	0	0.122316	0.0015907	0	7.25276
300736	2021	28	19.2953	0.330883	0.0115849	16.5275	-0.361766	0.0197367	14	0	1	0.4	0.019354	1.60944	0	1.38629	0	0	0.0094401	0	0
603161	2020	6	22.1072	0.672266	0.384823	20.2735	-0.0007348	0.0133317	21	0	0	0.4286	0.355022	1.94591	0	1.09861	0	0.559018	0.0018381	0	7.51969
554	2018	11	20.9613	0.287816	0.429564	16.7582	0.131882	0.0033741	5	1	0	0.3333	1e-05	2.19722	0.01	3.2581	0	0	0.0027244	0	5.09987
421	2009	6	21.7127	0.635898	0.335789	19.6554	-0.110281	-0.0316574	14	1	0	0.3333	0.00017	2.19722	0	2.63906	0	0	0.0023485	0	2.07944
2012	2018	7	21.3453	0.282503	0.270852	17.7926	0.0971682	0.039202	20	0	0	0.3	0.001709	2.30259	0	2.70805	0	0.0479251	0.0013716	0	6.47543
300106	2014	27	21.2822	0.568291	0.309997	19.0561	0.708633	0.0136764	1	1	0	0.3333	0.005429	2.19722	0.025	1.60944	0	0	0.0027402	0	3.68888
2031	2021	15	22.2593	0.474772	0.226009	19.9658	0.316237	-0.186992	21	0	0	0.3333	0.160998	2.19722	0	2.89037	0	0.276611	0.0019107	0	7.51698
600568	2011	13	21.4632	0.562982	0.0626916	19.6312	0.0316194	0.39335	20	0	1	0.3333	0.001949	2.19722	0	2.3979	0	0	0.0032771	0	6.11147
632	2018	9	22.7739	0.797246	0.0698016	21.424	0.0527247	0.0277426	5	1	0	0.4286	1.1e-05	1.94591	0	3.13549	0	0.267853	0.0011402	0	5.09987
600299	2009	28	23.2402	0.76147	0.330968	20.8767	-0.0304726	-0.0393712	20	1	0	0.3333	2.5e-05	2.19722	0	2.30259	0	0.0574763	0.0024017	0	5.83481
2159	2018	13	21.7754	0.659234	0.393707	20.9451	0.201616	0.325141	13	0	0	0.3333	0.001128	2.19722	0	2.48491	0	0	0.002498	0	3.89182
600192	2012	21	21.8904	0.610924	0.145305	20.0487	0.0436943	0.0181321	21	1	0	0.3333	3e-05	2.19722	0	2.70805	0	0	0.0014791	0	6.79794
600192	2012	21	21.8904	0.610924	0.145305	20.0487	0.0436943	0.0181321	21	1	0	0.3333	3e-05	2.19722	0	2.70805	0	0	0.0014791	0	6.79794
2369	2019	15	22.0946	0.496581	0.31179	19.3053	0.0626141	0.0153764	21	0	0	0.375	0.003066	2.07944	0	2.30259	0	0.147201	0.0026743	0	7.25276
600246	2015	28	23.3383	0.766289	0.0020081	22.3378	0.370001	-0.197332	10	0	0	0.3333	0.000286	2.19722	0	2.77259	0	0	0.002895	0	4.89784
19	2011	15	20.7834	0.162047	0.142008	17.9727	0.38483	-0.0156798	19	1	0	0.3333	0	2.19722	0	2.99573	0	0.0084606	0.0019499	0	5.0876
2125	2016	14	21.5019	0.501184	0.425976	19.3074	0.051375	0.0359267	20	1	1	0.3333	0.00287	2.19722	0	2.30259	0	0	0.0046115	0	6.32436
600712	2016	24	21.5309	0.526513	0.515601	17.2056	-0.0673554	-0.0153058	5	1	0	0.375	7.5e-05	2.07944	0.016	3.04452	0	0	0.0051908	0	5.04986
603619	2021	29	22.4938	0.664557	0.333864	20.702	0.106739	0.0687568	2	0	0	0.4286	0.112913	1.94591	0	1.60944	0	0.612273	0.003043	0	4.36945
600057	2012	9	22.6329	0.748941	0.0264698	20.4858	-0.134926	0.0045654	11	1	0	0.3333	3.2e-05	2.19722	0	2.77259	0	0	0.0022983	0	3.04452
600569	2018	12	24.2579	0.744719	0.441388	21.7159	0.227433	0.058587	21	1	0	0.3333	3.7e-05	2.19722	0	2.89037	0	0.0019239	0.0008287	0	7.18539
600249	2014	24	22.1364	0.443493	0.275137	18.7596	0.0029057	-0.003099	20	1	0	0.3333	0.00022	2.19722	0	2.3979	0	0.186361	0.0014504	0	6.18415
600192	2006	21	21.4198	0.494431	0.133218	19.4547	0.0915342	0.0230272	21	1	0	0.3333	3.9e-05	2.19722	0	2.19722	0	0	0.0014821	0	6.07993
2590	2019	7	21.9997	0.449323	0.266443	18.8027	-0.0027085	0.0595366	21	0	1	0.3333	0.076622	2.19722	0	2.19722	0	0.105939	0.0016769	0	7.25276
600869	2015	22	23.3006	0.669052	0.162631	20.5372	0.0316456	0.0378856	21	0	0	0.3333	0.000237	2.19722	0	3.04452	0	0.0152263	0.004341	0	6.94505
600400	2006	6	21.7279	0.51472	0.195136	19.1829	-0.0360581	0.0781021	19	0	0	0.3333	0.006873	2.19722	0	1.79176	0	0	0.0009019	0	4.78749
600569	2013	12	24.1834	0.767841	0.460368	22.016	0.247565	0.0004146	21	1	0	0.3333	6.3e-05	2.19722	0	2.56495	0	0.0065187	0.0005605	0	6.81564
300311	2021	15	21.2592	0.462959	0.0933232	18.2248	-0.20807	-0.0440102	8	0	0	0.5	0.269626	1.79176	0	2.30259	0	0	0.0059966	0	5.96358
600512	2010	7	21.9213	0.662045	0.107761	19.6643	-0.213232	0.0173865	4	0	0	0.3333	0.215577	2.19722	0	2.19722	0	0	0.0030402	0	3.71357
519	2010	17	19.9901	0.245625	0.317957	18.036	0.196263	0.0275854	21	1	0	0.4286	0	1.94591	0	2.89037	0	0	0.0083918	0	6.58202
600769	2007	13	20.8791	0.314121	0.539239	18.2955	0.124283	0.011899	3	1	1	0.3571	0.000162	2.63906	0	2.48491	0	0	0.002994	0	4.09434
599	2020	11	23.0317	0.650014	0.435596	20.5735	0.0719949	-0.0160417	20	1	0	0.3333	0.000557	2.19722	0	3.21888	0	0.278685	0.0009926	0	6.77194
600714	2014	22	20.9789	0.650862	0.303737	19.4738	-0.250776	0.0114267	2	1	0	0.3636	0	2.3979	0	2.94444	0	0	0.0068044	0	4.26268
2039	2007	18	21.7065	0.79627	0.75083	21.3811	-0.0116283	0.0529862	3	1	0	0.3333	0.000278	2.70805	0	1.09861	0	0	0.00426	0	4.09434
600108	2006	21	21.9299	0.433793	0.291699	19.1113	0.0968033	0.023204	1	1	0	0.3333	0.001854	2.70805	0	2.30259	0	0	0.0015992	0	3.58352
821	2019	13	22.3348	0.523492	0.0791004	19.4503	0.003883	-0.230616	21	0	1	0.3333	0.171854	2.19722	0	3.09104	0	0.215349	0.0014631	0	7.25276
600966	2010	11	22.6175	0.515308	0.603507	21.0184	0.475072	0.050536	20	0	1	0.3333	0	2.19722	0	1.94591	0	0	0.0012309	0	6.00389
600131	2012	17	21.6019	0.649927	0.57861	21.0604	0.19942	0.0808113	3	1	0	0.3636	2.6e-05	2.3979	0	2.70805	0	0	0.003182	0	4.38203
554	2013	11	20.843	0.190248	0.340312	17.003	-0.0034901	0.0083436	5	1	0	0.3333	1e-05	2.19722	0	3.04452	0	0	0.0026021	0	5.03695
510	2003	17	21.7427	0.64426	0.336658	19.3523	0.565801	0.0890317	20	0	0	0.3333	0.000135	2.19722	0.025	2.3979	0	0	0.0025579	0	5.50533
600724	2008	7	21.5454	0.519792	0.252269	19.2063	-0.0654579	0.0651341	21	1	0	0.4286	0.000185	1.94591	0	2.56495	0	0.243957	0.001632	0	6.2186
600810	2016	12	23.0114	0.712048	0.254337	21.6707	0.241225	0.0104727	20	1	0	0.3333	0	2.19722	0	3.13549	0	0	0.0016035	0	6.32436
600247	2012	4	20.6217	0.41971	0.0055764	17.7933	-0.264079	0.10314	5	0	0	0.25	0	2.07944	0	2.56495	0	0	0.0025863	0	5.02388
600247	2012	4	20.6217	0.41971	0.0055764	17.7933	-0.264079	0.10314	5	0	0	0.25	0	2.07944	0	2.56495	0	0	0.0025863	0	5.02388
600250	2009	6	22.1711	0.836784	0.187091	19.5659	-0.123314	-0.0027078	5	1	1	0.3333	0.001517	2.48491	0.015	2.19722	0	0.579533	0.002776	0	4.59512
68	2020	15	22.0353	0.790441	0.0529873	21.4759	0.0159652	-0.775296	12	1	0	0.3333	0	2.48491	0	3.17805	0	0	0.0042038	0	4.52179
722	2004	14	21.6564	0.624228	0.539686	20.6608	0.129752	-0.228965	18	0	0	0.3333	0	2.48491	0	2.07944	0	0	0.0007097	0	4.21951
2201	2008	6	20.4477	0.521203	0.425992	18.5184	0.107868	0.0333925	21	0	1	0.3333	0.076095	2.19722	0.0112	0.693147	0	0.576371	0.0019885	0	6.2186
2168	2017	15	21.897	0.567712	0.0310835	20.8176	0.292962	-0.319712	21	0	1	0.3333	0.032489	2.19722	0	2.3979	0	0.0099594	0.0080763	0	7.15929
600659	2003	9	20.2863	0.615151	0.132325	18.6227	-0.444285	-0.577615	18	0	0	0.2	1.5e-05	1.60944	0	2.3979	0	0	0.0047084	0	4.26268
600888	2015	27	22.9156	0.636635	0.445074	21.8083	0.431375	-0.0071075	21	0	1	0.375	6.5e-05	2.07944	0	2.99573	0	0.042637	0.0017319	0	6.94505
600223	2011	11	23.5931	0.920426	0.0014626	21.4228	-0.210941	0.132816	10	1	0	0.4	3.6e-05	1.60944	0	2.48491	0	0	0.0033312	0	4.85203
603003	2020	29	22.1707	0.101743	0.303818	15.2479	-0.337421	-0.0118639	5	0	0	0.4286	0.046123	1.94591	0	2.19722	0	0	0.0008267	0	5.23644
600746	2010	6	20.4363	0.433069	0.456572	19.1322	0.0860001	0.0280976	20	1	0	0.4286	8.3e-05	1.94591	0	2.70805	0	0	0.0052932	0	6.00389
600133	2003	13	21.1535	0.521737	0.0549971	19.0956	-0.113279	0.15538	18	0	0	0.2222	0.000211	2.19722	0	1.79176	0	0	0.0020088	0	4.26268
600206	2013	28	21.0969	0.16287	0.364177	17.555	0.200171	0.0106852	21	1	0	0.3333	0	2.19722	0	2.70805	0	0.310564	0.0044199	0	6.81564
600418	2009	8	23.2388	0.641799	0.428079	20.2172	0.364495	0.0189381	21	1	0	0.375	0.00021	2.07944	0.012	2.19722	0	0.0459007	0.0030968	0	6.32256
600391	2020	17	22.4826	0.664976	0.298786	19.869	-0.195797	0.0054629	21	1	0	0.3333	1.8e-05	2.19722	0	2.99573	0	0	0.0043852	0	7.51969
300967	2021	26	20.8729	0.289347	0.546409	18.9148	0.322857	0.0993791	1	0	1	0.3333	0.448071	2.19722	0	0	0	0	0.0060566	0	3.85015
2607	2021	8	23.0559	0.816715	0.171794	20.3413	-0.383019	-0.403084	15	0	0	0.4286	0.32174	1.94591	0	2.3979	0	0	0.0256651	0	2.48491
523	2009	15	20.4469	0.38723	0.204516	18.3212	-0.0588752	0.0121684	20	1	0	0.4286	0.00025	1.94591	0	2.83321	0	0	0.0030708	0	5.83481
511	2011	3	21.9913	0.564651	0.0408732	20.5569	0.210918	0.0383458	10	0	0	0.4	1.1e-05	1.60944	0	2.94444	0	0	0.0018511	0	4.85203
600396	2005	3	21.687	0.732329	0.345915	21.2911	0.919448	0.195026	3	0	0	0.5	0.000783	2.07944	0.025	1.60944	0	0	0.0017291	0	4.06044
600396	2005	3	21.687	0.732329	0.345915	21.2911	0.919448	0.195026	3	0	0	0.5	0.000783	2.07944	0.025	1.60944	0	0	0.0017291	0	4.06044
603955	2019	6	21.9316	0.579752	0.0072043	20.4511	0.146309	0.128944	4	0	0	0.3333	0.326878	2.19722	0	1.09861	0	0	0.001287	0	4.54329
600208	2007	7	23.0577	0.594864	0.0490508	21.4385	0.394721	0.205832	22	0	0	0.3333	4e-06	2.19722	0	2.19722	0	0	0.0067341	0	3.55535
2562	2021	7	22.4463	0.46526	0.542826	20.6013	0.424331	0.0117753	20	0	1	0.3333	0.455111	2.19722	0	2.3979	0	0.537854	0.0017707	0	6.76504
2562	2021	7	22.4463	0.46526	0.542826	20.6013	0.424331	0.0117753	20	0	1	0.3333	0.455111	2.19722	0	2.3979	0	0.537854	0.0017707	0	6.76504
428	2011	14	22.4311	0.68591	0.453423	21.248	0.139307	0.112695	7	1	0	0.5556	0	2.19722	0	2.77259	0	0	0.0017135	0	2.3979
688083	2021	15	21.8602	0.0978284	0.0202381	17.7087	0.356488	0.326495	8	0	1	0.3333	0.436363	2.19722	0	0	0	0.17699	0.0077052	0	5.96358
688083	2021	15	21.8602	0.0978284	0.0202381	17.7087	0.356488	0.326495	8	0	1	0.3333	0.436363	2.19722	0	0	0	0.17699	0.0077052	0	5.96358
688186	2020	6	22.1457	0.57855	0.237523	20.4799	0.139797	0.113925	21	0	1	0.5	0.12409	2.07944	0	0	0	0	0.0034207	0	7.51969
300096	2019	9	21.2677	0.492816	0.0394491	19.8189	0.29996	0.061484	8	0	0	0.4	0.165824	2.30259	0.005	2.30259	0	0	0.0047763	0	5.69709
300096	2019	9	21.2677	0.492816	0.0394491	19.8189	0.29996	0.061484	8	0	0	0.4	0.165824	2.30259	0.005	2.30259	0	0	0.0047763	0	5.69709
600529	2015	11	21.8129	0.247424	0.36282	0	0.0189785	0.114815	21	1	0	0.3333	0.000409	2.19722	0.15	2.63906	0	0	0.0022236	0	6.94505
600175	2009	16	21.9433	0.466667	0.0552294	20.2543	0.310352	0.0721993	18	0	0	0.3333	5.7e-05	2.19722	0	2.3979	0	0	0.0037812	0	4.14314
2740	2019	15	22.233	0.419116	0.0101242	17.7842	0.0343201	-0.118956	19	0	0	0.3333	0.364046	2.19722	0.01	1.60944	0	0	0.0010847	0	5.42495
910	2008	6	22.8807	0.671297	0.337237	20.6327	-0.0159907	0.0384349	20	0	0	0.3333	0	2.19722	0	2.30259	0	0.0978542	0.0007329	0	5.74939
600711	2013	9	22.089	0.363634	0.11977	20.1227	0.487913	0.0563786	2	0	0	0.4286	0	1.94591	0	2.89037	0	0	0.0014439	0	4.18966
795	2017	2	21.6884	0.199601	0.230983	17.6802	0.124798	0.0707932	21	0	0	0.3333	0.00306	2.19722	0	3.04452	0	0.321008	0.0033452	0	7.15929
600723	2004	28	21.2589	0.291323	0.578914	17.9856	0.0184785	0.0072086	5	1	0	0.3333	0.000321	2.48491	0	2.19722	0	0	0.0011404	0	4.58497
720	2013	11	22.4335	0.825087	0.716246	21.6765	-0.0471789	0.0178688	3	1	0	0.3636	1e-06	2.3979	0	2.83321	0	0	0.0020352	0	4.38203
809	2006	17	19.1329	0.315543	0.34601	16.6375	-0.428346	0.130088	19	1	0	0.3333	1.2e-05	2.19722	0	2.19722	0	0	0.0035555	0	4.78749
600235	2010	7	21.3867	0.46501	0.582662	19.6973	0.140077	0.0611241	20	1	0	0.3333	0	2.19722	0	2.3979	0	0.0264359	0.0020973	0	6.00389
2172	2018	6	22.5981	0.689727	0.30315	20.4378	-0.122206	-0.0215638	20	0	1	0.3333	0.005774	2.19722	0	2.48491	0	0.0107591	0.001474	0	6.47543
885	2017	12	22.8153	0.751749	0.718641	21.8821	0.504929	0.236692	21	1	0	0.375	0	2.07944	0.01	2.94444	0	0	0.0038205	0	7.15929
600432	2015	4	23.61	0.726136	0.50603	20.8244	-0.0965941	-1.06258	21	1	0	0.375	0.000402	2.07944	0	2.56495	0	0.404762	0.0042087	0	6.94505
300021	2016	21	21.634	0.44609	0.117359	18.7223	-0.112837	0.0590464	20	0	0	0.375	0.467953	2.07944	0	2.07944	0	0	0.0042153	0	6.32436
2254	2013	11	21.5534	0.186853	0.527028	17.7553	0.156297	0.055256	20	1	0	0.3333	0.000516	2.19722	0	1.79176	0	0	0.0021097	0	6.14419
600975	2019	14	21.2136	0.246984	0.323407	17.8163	0.0437941	0.0355988	1	1	0	0.4286	0	1.94591	0	2.77259	0	0.0334766	0.0042678	0	3.71357
300947	2021	29	22.3412	0.748325	0.0007475	21.8393	0.145827	0.15716	11	0	0	0.3846	0	2.56495	0	0	0	0.0018787	0.0020927	0	4.20469
2219	2018	21	22.8933	0.673746	0.230314	21.2386	0.129163	-0.337876	20	0	1	0.4286	0.014947	1.94591	0	2.3979	0	0.249193	0.0022453	0	6.47543
779	2012	21	19.8277	0.245947	0.20029	17.7275	0.0177825	-0.0521877	19	1	1	0.3333	7e-06	2.19722	0	2.77259	0	0	0.0046559	0	5.14749
912	2014	17	23.2604	0.907888	0.362513	22.2968	-0.0166464	-0.350648	20	1	0	0.4	0	1.60944	0	2.77259	0	0	0.0033354	0	6.18415
2201	2013	6	20.9539	0.665527	0.35919	19.4232	-0.039812	-0.0108434	21	0	1	0.3333	0.063154	2.19722	0.01	1.94591	0	0.619229	0.0029665	0	6.81564
600167	2003	3	20.5679	0.52761	0.457761	18.5181	-0.354828	0.160999	10	1	0	0.4	0	1.60944	0	1.60944	0	0	0.0024288	0	4.11087
300007	2020	12	22.3819	0.598903	0.195243	20.505	0.0668809	0.147659	22	0	0	0.3333	0.199322	2.19722	0	2.48491	0	0.0457862	0.0021643	0	4.72739
600393	2012	15	21.9861	0.706407	0.0192336	19.9888	-0.311703	0.0295568	10	0	0	0.3333	0	2.19722	0	2.48491	0	0	0.0021214	0	4.95583
600712	2020	24	21.3133	0.504883	0.546489	17.2362	-0.580471	-0.154991	5	1	0	0.3333	8.5e-05	2.19722	0.003	3.21888	0	0	0.0027378	0	5.23644
600712	2020	24	21.3133	0.504883	0.546489	17.2362	-0.580471	-0.154991	5	1	0	0.3333	8.5e-05	2.19722	0.003	3.21888	0	0	0.0027378	0	5.23644
600712	2020	24	21.3133	0.504883	0.546489	17.2362	-0.580471	-0.154991	5	1	0	0.3333	8.5e-05	2.19722	0.003	3.21888	0	0	0.0027378	0	5.23644
300180	2011	29	20.9501	0.0564183	0.251446	16.6128	0.0864066	0.181532	20	0	0	0.3636	0.13038	2.3979	0	0	0	0.175613	0.001583	0	6.11147
605081	2021	29	21.4793	0.136564	0.0959983	16.2917	-0.177959	0.225547	13	0	1	0.4444	0.225669	2.19722	0	0	0	0	0.0014669	0	4.49981
2426	2019	6	23.3405	0.693949	0.275028	20.2646	-0.210064	-0.23937	21	0	1	0.3333	0.188909	1.79176	0	2.30259	0	0.255356	0.0019373	0	7.25276
627	2004	13	20.8014	0.330528	0.273302	18.6619	0.0955028	-0.0037127	20	0	0	0.4286	0	1.94591	0	2.19722	0	0	0.0023992	0	5.61313
600798	2010	7	22.6586	0.642767	0.284737	21.9046	0.371938	0.0356273	6	1	0	0.3636	3e-05	2.3979	0	2.63906	0	0	0.0015843	0	4.29046
300348	2020	15	21.4376	0.322747	0.11655	17.5038	0.182831	0.184798	8	0	0	0.3333	0.203331	2.19722	0.012	2.19722	0	0.0633684	0.0099083	0	5.96101
620	2021	5	24.4872	0.899396	0.261355	23.1495	0.213851	-0.386965	10	0	0	0.375	4.7e-05	2.07944	0	3.2581	0	0.243051	0.0008658	0	4.75359
680	2003	11	21.3029	0.456489	0.126772	19.635	0.106849	0.0883246	21	1	0	0.3333	0.000194	2.48491	0	1.94591	0	0	0.0027678	0	5.93224
2198	2021	15	20.5093	0.152172	0.277689	17.2362	0.0550446	0.0093577	20	0	1	0.4286	0	1.94591	0	2.70805	0	0	0.0058426	0	6.76504
45	2018	15	22.2535	0.251066	0.213863	17.3106	-0.137704	-0.0428097	21	1	0	0.3333	0.001645	2.19722	0	3.21888	0	0.257288	0.000773	0	7.18539
615	2007	13	21.325	0.348656	0.17762	19.0358	0.155105	0.0619277	20	0	0	0.375	0.000526	2.07944	0	2.48491	0	0	0.0017787	0	5.69709
300379	2019	28	21.4916	0.232314	0.039234	18.845	0.343816	0.306572	8	0	1	0.4286	0.081637	1.94591	0	1.79176	0	0	0.0078595	0	5.69709
600963	2017	14	23.4602	0.491252	0.302471	20.527	0.280336	0.0756583	20	1	0	0.3333	0.064585	2.19722	0	2.63906	0	0	0.0011441	0	6.45991
600794	2011	19	21.1786	0.661839	0.240607	19.0295	-0.518421	0.415264	6	1	0	0.3333	0.01889	2.19722	0	2.70805	0	0	0.0046141	0	4.33073
600653	2012	29	22.5072	0.620505	0.237158	21.4018	0.256698	0.0002667	5	1	0	0.3636	1.2e-05	2.3979	0	3.13549	0	0.0062063	0.0019634	0	5.02388
600640	2021	29	22.5132	0.225735	0.10849	17.2871	0.0363449	-0.0756238	8	0	0	0.3333	0	2.19722	0.004	3.3673	0	0	0.0026167	0	5.96358
600312	2011	12	22.3269	0.44912	0.136774	20.0133	0.216692	0.0014499	21	1	0	0.4	6.5e-05	2.30259	0	2.3979	0	0	0.0024972	0	6.7093
600749	2020	25	21.0364	0.243253	0.201414	16.6265	-0.329893	0.0562629	13	0	0	0.3333	0	2.19722	0	3.21888	0	0	0.0019275	0	4.47734
601118	2011	16	23.1332	0.173354	0.0961886	19.5507	0.664406	0.0688521	1	1	0	0.375	0	2.07944	0	0	0	0.0669522	0.0029048	0	3.73767
600483	2011	9	20.9287	0.363702	0.271954	16.3231	0.345693	0.0129424	19	1	0	0.3636	4.1e-05	2.3979	0.03	2.07944	0	0	0.0019382	0	5.0876
2509	2019	9	22.5264	0.729521	0.137671	19.5795	-0.509263	-2.80734	21	0	1	0.4286	0.006118	1.94591	0	2.30259	0	0	0.0021562	0	7.25276
600056	2007	28	21.725	0.433503	0.036943	18.8845	-0.0843706	0.128444	5	1	0	0.375	8.3e-05	2.07944	0	2.3979	0	0	0.003762	0	4.57471
600463	2018	28	21.791	0.497594	0.0320126	18.9204	-0.211609	0.0280513	4	1	0	0.4286	0	1.94591	0	2.70805	0	0	0.0014699	0	4.57471
600326	2011	25	21.5637	0.411324	0.298007	19.6359	0.177434	0.0765257	6	1	0	0.3333	0	2.19722	0	2.3979	0	0	0.0033332	0	4.33073
600326	2011	25	21.5637	0.411324	0.298007	19.6359	0.177434	0.0765257	6	1	0	0.3333	0	2.19722	0	2.3979	0	0	0.0033332	0	4.33073
600293	2003	13	20.9832	0.436482	0.490899	19.4281	0.0630067	0.029694	22	1	0	0.3333	0.000106	2.19722	0	1.38629	0	0	0.0017378	0	3.21888
600312	2007	12	21.8563	0.582396	0.0863751	19.7094	-0.166136	0.0847686	21	1	0	0.3333	8.3e-05	2.19722	0	1.94591	0	0	0.0064406	0	6.18208
600312	2007	12	21.8563	0.582396	0.0863751	19.7094	-0.166136	0.0847686	21	1	0	0.3333	8.3e-05	2.19722	0	1.94591	0	0	0.0064406	0	6.18208
300962	2021	15	20.7245	0.124078	0.530771	17.6539	0.207486	0.356825	22	1	0	0.375	0	2.07944	0	0	0	0	0.0059694	0	4.62497
2564	2021	6	24.0722	0.921423	0.0434407	22.1187	-0.117431	-0.125684	4	1	0	0.3333	0.000701	2.19722	0	2.3979	0	0.0433849	0.0018419	0	4.68213
2564	2021	6	24.0722	0.921423	0.0434407	22.1187	-0.117431	-0.125684	4	1	0	0.3333	0.000701	2.19722	0	2.3979	0	0.0433849	0.0018419	0	4.68213
600112	2009	18	20.5904	0.35643	0.161086	18.2412	-0.119114	0.161211	21	0	0	0.3333	0	2.19722	0	2.56495	0	0.0013794	0.0115108	0	6.32256
600222	2021	12	22.054	0.530195	0.124201	18.4991	0.132256	0.0221923	20	1	0	0.5	0	2.07944	0.016	3.13549	0	0	0.0028991	0	6.76504
415	2006	27	20.8685	0.550565	0.258232	19.4349	-0.186468	0.0723561	4	0	1	0.4286	0.000777	1.94591	0	2.3979	0	0	0.0016529	0	3.43399
2265	2012	19	20.4171	0.306535	0.343224	17.9113	-0.112051	-0.162506	21	1	0	0.3333	0	2.19722	0	1.60944	0	0	0.0033004	0	6.79794
958	2006	1	21.8606	0.628571	0.806367	20.609	-0.0134853	0.0092353	3	1	0	0.3333	0	2.19722	0	2.07944	0	0	0.0007188	0	4.07754
925	2018	7	22.5898	0.622874	0.051482	20.6238	0.0013192	0.0164799	21	1	0	0.3636	0.046155	2.3979	0	2.99573	0	0.0510251	0.0013198	0	7.18539
925	2018	7	22.5898	0.622874	0.051482	20.6238	0.0013192	0.0164799	21	1	0	0.3636	0.046155	2.3979	0	2.99573	0	0.0510251	0.0013198	0	7.18539
952	2011	13	21.1332	0.426815	0.400216	18.9774	-0.06207	-0.0062753	20	1	0	0.4545	0.000136	2.3979	0	2.56495	0	0.562921	0.0019907	0	6.11147
976	2017	15	22.3245	0.175341	0.0350441	17.133	-0.0666135	0.254601	21	0	0	0.3333	9.5e-05	2.19722	0	2.89037	0	0	0.0031837	0	7.15929
600635	2005	29	22.5882	0.62125	0.259624	21.0665	0.127196	0.0524391	18	0	0	0.4444	0.001068	2.19722	0	2.56495	0	0	0.0008538	0	4.18966
407	2018	11	22.5838	0.574102	0.22808	21.0499	0.221487	0.050403	3	0	0	0.4	9.3e-05	2.30259	0	3.13549	0	0	0.0011993	0	4.69135
567	2014	16	19.5701	0.247275	0.016537	18.4441	0.157423	0.336737	10	0	1	0.4	0	1.60944	0	3.04452	0	0	0.0071277	0	4.8828
567	2014	16	19.5701	0.247275	0.016537	18.4441	0.157423	0.336737	10	0	1	0.4	0	1.60944	0	3.04452	0	0	0.0071277	0	4.8828
2554	2021	28	22.0654	0.378458	0.123666	20.259	0.404013	0.065391	2	0	0	0.3333	0.176482	2.19722	0	2.3979	0	0.431352	0.0021573	0	4.36945
622	2014	14	19.7396	0.405503	0.0997153	17.0225	-0.701052	-0.750035	21	0	0	0.3333	0	2.19722	0	2.94444	0	0	0.0109225	0	6.8742
300048	2021	28	21.6334	0.264402	0.260976	17.9025	-0.0416739	0.0400572	21	0	0	0.4286	9e-06	1.94591	0	2.48491	0	0	0.0043056	0	7.51698
600693	2014	9	22.1391	0.687844	0.076004	20.6571	-0.142581	0.12143	5	0	0	0.3333	0	2.19722	0	3.09104	0	0	0.0023914	0	5.02388
300049	2019	23	21.5343	0.310486	0.0410721	18.2558	-0.0407022	0.152857	21	0	0	0.3636	0.131696	2.3979	0	2.30259	0	0.655646	0.0012885	0	7.25276
732	2014	9	24.8568	0.892263	0.0060323	23.8749	0.36613	0.113873	10	0	1	0.5	0.001823	1.79176	0	2.89037	0	0	0.0024891	0	4.8828
836	2017	30	21.6986	0.224831	0.16211	18.1408	0.105693	0.0718601	21	0	0	0.3636	8e-06	2.3979	0	3.04452	0	0	0.0024514	0	7.15929
837	2013	20	21.5467	0.505535	0.264052	20.1083	0.0791197	-0.0438737	21	1	0	0.3333	0.000736	2.19722	0	2.77259	0	0.057341	0.0022658	0	6.81564
600855	2004	28	19.9381	0.363334	0.194419	17.7715	0.38109	0.0996863	21	1	0	0.3333	0	2.19722	0.02	2.3979	0	0	0.0027016	0	6.01127
519	2011	17	19.9727	0.256212	0.284809	18.036	0.0007165	-0.0440267	21	1	0	0.4286	0	1.94591	0	2.94444	0	0	0.0038544	0	6.7093
519	2011	17	19.9727	0.256212	0.284809	18.036	0.0007165	-0.0440267	21	1	0	0.4286	0	1.94591	0	2.94444	0	0	0.0038544	0	6.7093
597	2015	3	22.8857	0.723788	0.386456	21.072	-0.115129	-0.105144	20	1	0	0.4444	5.4e-05	2.19722	0	2.99573	0	0.179784	0.00205	0	6.24028
600241	2012	3	21.0152	0.551547	0.0824475	20.0634	-0.0445395	0.0557168	5	1	0	0.3333	0	2.19722	0	2.56495	0	0.541641	0.0016595	0	5.02388
600836	2013	29	21.9228	0.823659	0.168013	19.6765	0.28752	0.0126173	20	0	0	0.3333	0.000212	2.19722	0.03	2.99573	0	0.0474106	0.0046083	0	6.14419
600836	2013	29	21.9228	0.823659	0.168013	19.6765	0.28752	0.0126173	20	0	0	0.3333	0.000212	2.19722	0.03	2.99573	0	0.0474106	0.0046083	0	6.14419
300381	2014	15	20.6859	0.288553	0.334067	18.3098	0.0018295	0.176949	19	0	1	0.4286	0	1.94591	0	0	0	0.122948	0.0039373	0	5.21494
2599	2019	28	21.7051	0.337227	0.269896	18.8659	0.0587123	0.0879872	20	0	0	0.3333	0.407011	2.19722	0	2.19722	0	0.0028372	0.0014597	0	6.52796
717	2015	15	23.5303	0.978569	0.800017	21.2108	-0.428383	-0.229678	21	1	0	0.3636	0	2.3979	0	2.94444	0	0.0160875	0.0340194	0	6.94505
2217	2009	11	20.8483	0.329375	0.18906	0	-0.280474	0.117744	20	0	0	0.3333	0.327615	2.19722	0.15	0.693147	0	0	0.0045039	0	5.83481
2548	2019	15	22.1481	0.506757	0.291362	19.4217	-0.143046	0.0958479	19	0	0	0.4286	0.03552	1.94591	0	2.19722	0	0	0.0018701	0	5.42495
600117	2018	22	23.8811	0.929262	0.533353	22.4006	-0.0870575	-0.256439	21	1	0	0.4286	0	1.94591	0	3.09104	0	0	0.0021295	0	7.18539
600279	2010	31	22.2562	0.649521	0.469002	21.2915	1.45179	0.0595341	6	1	0	0.4444	0	2.19722	0.04	2.3979	0	0	0.002786	0	4.29046
600279	2010	31	22.2562	0.649521	0.469002	21.2915	1.45179	0.0595341	6	1	0	0.4444	0	2.19722	0.04	2.3979	0	0	0.002786	0	4.29046
600551	2017	8	22.6315	0.282717	0.104906	18.2338	-0.0236599	0.0487716	17	1	0	0.4	0	2.30259	0	2.77259	0	0	0.0012281	0	4.06044
600551	2017	8	22.6315	0.282717	0.104906	18.2338	-0.0236599	0.0487716	17	1	0	0.4	0	2.30259	0	2.77259	0	0	0.0012281	0	4.06044
600821	2021	30	23.95	0.792237	0.605433	23.4439	0.406131	0.232914	3	1	0	0.3333	0	2.19722	0	3.33221	0	0	0.0027852	0	4.85981
600103	2021	9	22.408	0.267788	0.253871	18.7314	0.149039	0.0830579	20	1	0	0.3636	0	2.3979	0	3.21888	0	0.0724464	0.0016473	0	6.76504
300371	2018	1	20.3786	0.123666	0.241997	0	0.134173	0.341436	22	0	0	0.3333	0.454604	2.19722	0.15	1.60944	0	0.0052105	0.0023909	0	4.27667
600121	2014	12	23.1538	0.536193	0.470474	20.0262	-0.0513632	0.013996	2	1	0	0.4	2.2e-05	2.30259	0	2.83321	0	0	0.0010979	0	4.26268
2055	2020	15	22.9721	0.735617	0.129828	21.5638	-0.0285837	0.0148278	21	0	0	0.4286	0.051323	1.94591	0	2.70805	0	0.29473	0.0024964	0	7.51969
300053	2017	15	21.7364	0.249984	0.0656313	17.4561	0.319527	0.190685	21	0	0	0.375	0.236402	2.07944	0.015	2.07944	0	0.0291321	0.0043021	0	7.15929
2589	2020	11	24.1666	0.665079	0.0740229	20.3658	-0.228445	0.035086	5	0	0	0.3333	0.317008	2.19722	0	2.30259	0	0	0.0007509	0	5.23644
600756	2011	11	20.8731	0.350592	0.0066019	19.6686	0.235654	0.0171811	8	1	0	0.3333	2e-06	1.79176	0	2.77259	0	0	0.0027023	0	4.84419
600288	2008	28	21.6726	0.46318	0.176418	19.4031	-0.0810347	0.0224333	21	0	0	0.3333	0	2.19722	0	2.19722	0	0	0.0009181	0	6.2186
600051	2008	7	21.9701	0.603094	0.115566	20.2323	-0.137872	0.0649519	18	1	0	0.3636	0.000121	2.3979	0	2.48491	0	0	0.0010971	0	4.14314
300150	2021	28	21.6067	0.20002	0.0205318	18.4878	0.209936	0.0333417	8	0	1	0.3333	0.160363	2.19722	0	2.48491	0	0.0059242	0.0013817	0	5.96358
837	2016	20	22.7801	0.551825	0.253341	20.557	0.0612791	-0.0569626	21	1	0	0.3333	0.000347	2.19722	0	2.94444	0	0.113692	0.0016774	0	7.03878
837	2016	20	22.7801	0.551825	0.253341	20.557	0.0612791	-0.0569626	21	1	0	0.3333	0.000347	2.19722	0	2.94444	0	0.113692	0.0016774	0	7.03878
2173	2021	7	21.6618	0.221138	0.507775	17.8738	-0.0175736	-0.0817013	16	0	0	0.3333	0.063294	2.19722	0	2.70805	0	0	0.0019025	0	2.70805
600691	2013	17	23.9466	0.747797	0.482981	22.3264	0.156754	0.0018749	20	1	0	0.3333	0	2.19722	0	3.04452	0	0.0015341	0.0014369	0	6.14419
600306	2005	3	21.1251	0.619136	0.284673	18.638	0.0378842	0.0117819	5	1	1	0.3846	5e-06	2.56495	0.02	1.79176	0	0	0.001377	0	4.57471
2476	2018	11	20.7747	0.317843	0.31875	17.8206	0.0977536	-0.337966	20	0	0	0.3333	0.055981	2.19722	0.009994	2.19722	0	0.0898927	0.0038008	0	6.47543
601258	2014	1	24.939	0.81897	0.117301	22.1268	-0.0573688	0.0046913	5	0	0	0.3571	0.332621	2.63906	0	1.38629	0	0	0.0015719	0	5.02388
2198	2015	15	20.7702	0.112879	0.262505	16.6208	-0.159088	0.156467	20	0	0	0.3333	0.110833	2.19722	0	2.19722	0	0	0.005972	0	6.24028
600620	2005	29	20.9841	0.612576	0.288211	19.2849	-0.105224	-0.0199124	18	0	0	0.3333	0	2.48491	0.01	2.63906	0	0	0.0016551	0	4.18966
2077	2017	6	22.7128	0.467709	0.131086	19.6188	-0.043011	0.0489909	10	1	0	0.4286	0.091315	1.94591	0	2.48491	0	0.202602	0.002226	0	4.83628
600637	2006	29	22.5343	0.564222	0.163116	21.2658	0.228677	-0.037087	21	1	0	0.3333	4.2e-05	2.19722	0	2.63906	0	0.410292	0.0009429	0	6.07993
600403	2016	6	23.4021	0.544134	0.495089	20.7518	0.120396	-0.353154	2	1	0	0.3636	0	2.3979	0	2.63906	0	0	0.0020521	0	4.31749
600702	2008	17	21.7339	0.355447	0.280203	18.8559	-0.0322719	0.0899392	19	1	1	0.3333	0.000399	2.19722	0	2.56495	0	0	0.00108	0	4.83628
600187	2019	5	22.2885	0.278392	0.0462408	18.9201	0.149279	0.0282515	3	0	0	0.3333	0	2.19722	0	3.09104	0	0	0.0012265	0	4.69135
593	2003	17	20.1837	0.51233	0.372364	18.8252	-0.374237	-0.0014334	5	0	0	0.3333	0.000247	2.19722	0	2.07944	0	0	0.0030524	0	4.58497
576	2019	15	21.1842	0.277351	0.0379506	19.1209	0.20862	0.255414	20	0	0	0.4286	0.022936	1.94591	0	3.2581	0	0	0.0029412	0	6.52796
713	2006	8	20.8644	0.573618	0.253352	17.7622	0.208262	0.0474707	1	1	0	0.3333	2.8e-05	2.19722	0.03	2.30259	0	0	0.002053	0	3.58352
713	2006	8	20.8644	0.573618	0.253352	17.7622	0.208262	0.0474707	1	1	0	0.3333	2.8e-05	2.19722	0.03	2.30259	0	0	0.002053	0	3.58352
617	2007	11	21.3526	0.638843	0.312667	19.5039	0.230004	0.103295	21	1	0	0.4	8e-06	1.60944	0.02	2.48491	0	0.0477542	0.013564	0	6.18208
2178	2019	29	21.4356	0.489299	0.0484389	19.3113	-0.191708	0.017639	12	0	0	0.4286	0.000506	1.94591	0	2.56495	0	0	0.0028658	0	4.06044
2086	2017	11	22.1214	0.259009	0.336763	18.6438	0.102866	0.167207	1	0	1	0.3333	0.058325	2.19722	0	2.48491	0	0.560176	0.0027286	0	3.78419
2068	2020	10	22.6595	0.555243	0.435671	19.9367	-0.150428	0.0202972	20	1	0	0.3333	0.003584	2.19722	0	2.70805	0	0.147069	0.0014952	0	6.77194
600846	2013	29	22.6035	0.653824	0.032303	20.8746	0.591901	0.0636262	4	1	0	0.4444	0	2.19722	0.02	2.99573	0	0	0.0015666	0	4.14314
600052	2006	7	22.4044	0.767831	0.200183	21.2721	-0.217377	-0.389924	10	0	0	0.375	0.00024	2.07944	0	2.30259	0	0	0.0021136	0	4.20469
600052	2006	7	22.4044	0.767831	0.200183	21.2721	-0.217377	-0.389924	10	0	0	0.375	0.00024	2.07944	0	2.30259	0	0	0.0021136	0	4.20469
600501	2018	6	22.23	0.499168	0.176715	20.0586	-0.0014322	-0.060413	21	1	0	0.3333	0	2.19722	0	2.89037	0	0.136103	0.0011317	0	7.18539
600192	2017	21	22.2686	0.558066	0.16181	19.7297	0.0486007	0.0160481	21	1	0	0.3333	3.2e-05	2.19722	0.008	2.99573	0	0	0.0013875	0	7.15929
601003	2017	24	23.862	0.687994	0.423641	19.8663	0.559345	0.0729941	21	1	0	0.3636	2.3e-05	2.3979	0.03	2.3979	0	0	0.0028407	0	7.15929
600637	2008	29	22.0912	0.675169	0.0782421	20.9239	-0.130428	-0.291205	21	1	0	0.3333	0	2.19722	0	2.77259	0	0.459562	0.0016782	0	6.2186
300042	2017	15	20.6738	0.0453169	0.0493328	0	0.571923	0.0706646	21	0	0	0.3333	0.216862	2.19722	0.16	2.07944	0	0.746075	0.0046951	0	7.15929
600647	2011	29	20.0011	0.563172	0.0479614	15.7253	-0.37915	0.242313	18	1	0	0.3333	0	1.79176	0.03	2.94444	0	0	0.0042125	0	3.98898
2457	2015	26	21.629	0.272273	0.146478	15.9373	-0.0461736	0.0689768	21	0	0	0.3333	0.141939	2.19722	0.02	1.79176	0	0	0.0024936	0	6.94505
688086	2020	15	21.7416	0.335939	0.111683	18.7452	-0.0494864	0.183823	21	0	0	0.3333	0.0052	2.19722	0	0	0	0.0087084	0.0040541	0	7.51969
753	2020	9	22.6829	0.637744	0.0812347	21.4587	0.0958102	0.0619099	5	1	0	0.375	0	2.07944	0	3.17805	0	0	0.0011223	0	5.23644
966	2008	13	23.2877	0.855963	0.645068	22.6356	-0.0271625	-0.215071	3	1	0	0.3333	0	2.19722	0	2.19722	0	0	0.000829	0	4.09434
300358	2019	14	22.2263	0.462798	0.197744	17.8759	0.17415	0.0249578	21	0	1	0.3636	0.028489	2.3979	0.022	1.79176	0	0.180827	0.0013428	0	7.25276
300402	2020	6	21.2694	0.605109	0.238844	17.916	0.190842	0.0325434	21	1	0	0.3333	0	2.19722	0.031	1.94591	0	0	0.0049924	0	7.51969
600707	2006	20	21.4861	0.319971	0.369023	18.7288	-0.0263247	0.0101299	21	1	0	0.4286	7.4e-05	1.94591	0	2.3979	0	0	0.0008202	0	6.07993
600831	2014	20	22.3561	0.640015	0.669523	20.4492	0.131079	0.0570979	8	1	0	0.3333	0	2.19722	0.01	3.04452	0	0	0.0027919	0	4.92725
593	2016	17	21.1812	0.300704	0.271086	19.1277	0.123723	-0.116423	5	0	0	0.375	3.8e-05	2.07944	0	3.04452	0	0	0.0036595	0	5.04986
300164	2018	20	21.7932	0.37216	0.127642	20.152	0.950888	0.0908183	2	0	0	0.4	0.323252	1.60944	0.02	2.07944	0	0.751923	0.0015334	0	4.31749
600313	2013	28	21.2951	0.254612	0.0861688	18.0507	-0.0914705	0.0288795	5	1	0	0.5	0	1.79176	0	2.56495	0	0	0.0022696	0	5.03695
300013	2017	6	21.4769	0.342155	0.0813562	18.4836	0.189343	0.0978636	6	0	0	0.3333	0.112398	2.19722	0.01	2.19722	0	0.0038441	0.0027589	0	4.56435
300013	2017	6	21.4769	0.342155	0.0813562	18.4836	0.189343	0.0978636	6	0	0	0.3333	0.112398	2.19722	0.01	2.19722	0	0.0038441	0.0027589	0	4.56435
600185	2006	20	21.0162	0.564552	0.14935	19.3375	-0.376013	0.0327196	8	0	0	0.3333	0	2.19722	0	2.07944	0	0	0.0013971	0	3.97029
600629	2011	29	20.89	0.324224	0.193613	17.5987	-0.371606	-0.0335409	21	1	0	0.5714	0	1.94591	0	2.94444	0	0	0.0023493	0	6.7093
600629	2011	29	20.89	0.324224	0.193613	17.5987	-0.371606	-0.0335409	21	1	0	0.5714	0	1.94591	0	2.94444	0	0	0.0023493	0	6.7093
600629	2011	29	20.89	0.324224	0.193613	17.5987	-0.371606	-0.0335409	21	1	0	0.5714	0	1.94591	0	2.94444	0	0	0.0023493	0	6.7093
32	2018	15	21.4903	0.295935	0.0357387	16.087	-0.0699517	0.0835341	5	1	0	0.3333	0.003712	2.19722	0.02	3.2581	0	0.453094	0.0019133	0	5.09987
600768	2005	7	20.0936	0.694833	0.543396	18.3679	0.256954	0.0257817	21	1	0	0.3333	3.9e-05	2.19722	0.035	2.30259	0	0	0.0049111	0	6.01616
2541	2013	8	22.6136	0.661083	0.184693	17.7473	0.317569	0.0335166	21	0	0	0.4	0.562687	1.60944	0.04	1.09861	0	0	0.0013721	0	6.81564
683	2011	23	22.5173	0.456107	0.534216	21.0452	0.34362	0.165225	20	0	0	0.4444	0	2.19722	0	2.70805	0	0	0.0013499	0	6.11147
683	2011	23	22.5173	0.456107	0.534216	21.0452	0.34362	0.165225	20	0	0	0.4444	0	2.19722	0	2.70805	0	0	0.0013499	0	6.11147
2198	2019	15	20.5677	0.225216	0.298571	17.9411	-0.0679343	-0.228067	20	0	0	0.3333	0	2.19722	0	2.56495	0	0	0.0041402	0	6.52796
973	2011	15	22.359	0.60094	0.250526	21.032	0.0312658	0.148561	20	1	0	0.3333	0.000177	2.19722	0	2.48491	0	0	0.0020694	0	6.11147
2329	2021	24	22.4139	0.659366	0.200146	21.4631	0.0315328	-0.181428	19	0	0	0.3333	0.319911	2.19722	0	2.48491	0	0	0.0019952	0	5.6204
600467	2020	11	22.5929	0.493443	0.550946	18.5132	0.0032741	0.0601486	1	0	1	0.3333	0	2.19722	0.014	2.83321	0	0	0.001254	0	3.89182
600173	2014	5	22.2164	0.638998	0.0031684	20.8361	0.910671	0.197943	10	0	0	0.3333	0	2.19722	0.03	2.77259	0	0	0.0031725	0	4.8828
2016	2012	15	21.6828	0.498488	0.0435094	20.6244	0.123766	0.507054	10	0	0	0.3333	3e-06	2.19722	0	2.19722	0	0	0.0030562	0	4.95583
523	2013	15	21.6379	0.58191	0.197827	19.3822	0.268269	0.0070709	20	1	0	0.4286	0.000564	1.94591	0.02	3.04452	0	0	0.0039333	0	6.14419
600299	2016	28	23.7162	0.203411	0.310418	17.0247	-0.295589	0.298567	20	1	0	0.5	0	1.79176	0	2.83321	0	0.839786	0.0024292	0	6.32436
600677	2015	7	22.8596	0.581709	0.111496	20.3144	-0.145165	0.0059104	5	1	0	0.3333	1.9e-05	2.19722	0	3.13549	0	0.0868413	0.003232	0	5.03695
875	2018	4	24.406	0.739788	0.744374	23.4586	0.430851	0.0374488	3	1	0	0.3333	3e-06	2.19722	0	2.83321	0	0	0.0005083	0	4.69135
2246	2016	17	21.8107	0.350099	0.278118	18.3625	0.457542	0.0680966	20	1	0	0.3333	0	2.19722	0.02	2.19722	0	0	0.0025618	0	6.32436
603399	2015	3	21.8202	0.398485	0.158577	15.6572	-0.293283	-0.307307	21	0	0	0.4286	0.282309	1.94591	0.024	1.38629	0	0.0029728	0.0034972	0	6.94505
45	2013	15	21.7712	0.194236	0.307966	19.169	0.338397	0.0688456	5	1	0	0.3333	0.000184	2.19722	0	2.99573	0	0.685901	0.0015914	0	5.03695
600674	2007	17	22.2861	0.652192	0.211666	21.8289	0.137864	0.206331	3	1	0	0.3636	6.5e-05	2.3979	0	2.70805	0	0	0.009525	0	4.09434
2628	2016	17	22.4782	0.538005	0.0092213	20.2438	0.42704	0.0287198	4	0	0	0.3333	0.021815	2.19722	0.015	1.79176	0	0	0.0026083	0	4.49981
600367	2017	18	21.2796	0.294763	0.266189	17.3599	0.139187	0.0914012	20	1	0	0.3333	0	2.19722	0.016	2.83321	0	0.155446	0.002682	0	6.45991
2428	2019	19	21.432	0.27079	0.442721	18.2417	-0.100158	-0.128409	21	0	1	0.3333	0.017976	2.19722	0	2.30259	0	0	0.0037522	0	7.25276
600290	2009	6	21.301	0.547522	0.0440781	16.6309	0.545993	0.0958827	21	0	0	0.3333	0	2.19722	0.05	2.30259	0	0	0.0054513	0	6.32256
1896	2005	12	20.8764	0.28979	0.450077	19.7147	0.276592	-0.0396603	3	1	0	0.3077	5.8e-05	2.56495	0	2.07944	0	0	0.0011792	0	4.06044
600313	2018	28	21.8596	0.326687	0.221948	18.6615	-0.108697	0.0036628	1	1	0	0.5	0.000585	1.79176	0	2.89037	0	0	0.001135	0	3.71357
2075	2013	6	22.8494	0.505938	0.406406	19.9697	-0.112046	0.00426	21	0	0	0.4286	0	1.94591	0	2.07944	0	0	0.0011761	0	6.81564
600963	2013	14	23.5756	0.690025	0.503387	21.739	0.0102534	-0.0280488	20	1	0	0.3636	0.00011	2.3979	0	2.30259	0	0	0.0006273	0	6.14419
600167	2005	3	20.4915	0.443374	0.622559	17.8526	-0.698387	-0.128707	10	0	0	0.3333	0	2.19722	0	1.94591	0	0	0.0012567	0	4.15888
600653	2006	29	21.8457	0.540496	0.242069	20.864	0.0698775	0.0057437	18	1	0	0.3636	0.000447	2.3979	0	2.83321	0	0	0.0030615	0	4.20469
600191	2003	23	21.4283	0.319983	0.333112	19.7965	0.223207	0.0965139	19	1	0	0.375	0.000483	2.07944	0	1.79176	0	0	0.0013961	0	4.64439
2621	2021	3	21.9183	0.425135	0.0062161	19.6031	-0.0561122	-0.16365	15	0	0	0.3333	0.026266	2.19722	0	2.3979	0	0.0023086	0.0017145	0	2.48491
2621	2021	3	21.9183	0.425135	0.0062161	19.6031	-0.0561122	-0.16365	15	0	0	0.3333	0.026266	2.19722	0	2.3979	0	0.0023086	0.0017145	0	2.48491
2621	2021	3	21.9183	0.425135	0.0062161	19.6031	-0.0561122	-0.16365	15	0	0	0.3333	0.026266	2.19722	0	2.3979	0	0.0023086	0.0017145	0	2.48491
2621	2021	3	21.9183	0.425135	0.0062161	19.6031	-0.0561122	-0.16365	15	0	0	0.3333	0.026266	2.19722	0	2.3979	0	0.0023086	0.0017145	0	2.48491
738	2012	14	22.2784	0.423271	0.207013	20.2486	0.134111	0.0986259	21	1	0	0.3846	0	2.56495	0	2.77259	0	0	0.0029653	0	6.79794
688002	2020	11	21.9887	0.173451	0.124826	16.9698	1.28062	0.426736	21	0	1	0.3333	0.28212	2.19722	0.046	0.693147	0	0	0.0168597	0	7.51969
830	2013	11	23.607	0.686178	0.627028	21.9882	0.0796412	0.0314689	20	1	0	0.3333	0.000802	2.19722	0	2.77259	0	0.0184318	0.0010781	0	6.14419
601518	2021	4	22.6173	0.335416	0.754142	20.8675	0.495806	0.362951	6	1	0	0.4286	0	1.94591	0	2.48491	0	0	0.0008255	0	4.69135
2667	2020	3	20.6263	0.141006	0.117555	18.0864	0.306107	0.004036	21	0	0	0.3333	0.000625	2.19722	0.006	2.19722	0	0	0.0020339	0	7.51969
151	2011	28	20.8932	0.272902	0.0727858	16.739	0.109551	-0.0145675	5	1	0	0.3333	0	2.19722	0.02	2.48491	0	0.382213	0.0029538	0	4.82028
600353	2012	17	20.8515	0.171325	0.179553	18.5249	0.159201	0.306748	21	0	0	0.3333	8.9e-05	2.19722	0	2.3979	0	0	0.0018468	0	6.79794
600538	2020	24	20.7869	0.200944	0.0958933	18.4224	0.0658813	0.0329571	5	0	1	0.3333	0.026965	2.19722	0	2.89037	0	0	0.0035458	0	5.23644
711	2019	5	23.218	0.564838	0.0335056	20.044	-0.236645	-0.546793	4	0	0	0.3333	0.168367	2.19722	0	3.13549	0	0	0.001056	0	4.54329
600590	2021	10	23.3654	0.691777	0.0677638	21.809	0.0029842	0.0337703	21	0	0	0.4286	0.008876	1.94591	0	2.99573	0	0.124793	0.0016296	0	7.51698
600590	2021	10	23.3654	0.691777	0.0677638	21.809	0.0029842	0.0337703	21	0	0	0.4286	0.008876	1.94591	0	2.99573	0	0.124793	0.0016296	0	7.51698
2725	2016	7	20.7607	0.124187	0.364665	0	-0.0014649	0.0780167	21	0	0	0.3333	0.438973	2.19722	0.15	1.09861	0	0.904676	0.0039683	0	7.03878
733	2006	18	21.7252	0.244903	0.325691	19.5157	0.284125	0.0388465	21	1	0	0.4286	6e-06	1.94591	0	2.30259	0	0	0.0008498	0	6.07993
300233	2021	11	22.3863	0.347996	0.321408	19.4998	0.0595956	0.0669278	20	0	0	0.3333	0.052282	2.19722	0	2.3979	0	0	0.0032767	0	6.76504
886	2016	16	21.8557	0.171018	0.0395081	20.2651	0.653642	0.242891	10	1	0	0.375	3e-06	2.07944	0	2.94444	0	0	0.0019872	0	4.84419
876	2004	17	22.0438	0.424344	0.270992	21.0072	0.331108	0.0827124	19	0	0	0.3333	0.000709	2.19722	0	1.94591	0	0	0.0008657	0	4.7185
600215	2011	4	22.0856	0.386308	0.015108	18.8259	-0.221253	-0.0688452	10	1	0	0.4	1.1e-05	2.30259	0	2.56495	0	0	0.0008305	0	4.85203
600187	2012	5	21.4446	0.36948	0.17587	20.0579	0.167937	0.187997	3	0	0	0.375	1.3e-05	2.07944	0	2.70805	0	0	0.0026645	0	4.38203
300436	2021	9	21.0926	0.274352	0.250353	18.8058	0.0052994	-0.120082	20	0	1	0.3333	0.21824	2.19722	0	1.94591	0	0	0.007264	0	6.76504
713	2019	8	21.6805	0.328171	0.184965	17.4459	0.247418	0.0306826	1	1	0	0.4286	0	1.94591	0.022025	3.13549	0	0	0.0021205	0	3.71357
600128	2019	6	22.0746	0.465365	0.0772596	20.0285	-0.046586	0.0097011	5	1	1	0.5	0	1.79176	0	3.13549	0	0.49008	0.0008998	0	5.11199
600687	2012	9	20.2634	0.369053	0.0048175	18.0772	-0.0677367	0.0548968	5	0	0	0.4286	0	1.94591	0.01	2.99573	0	0	0.0051951	0	5.02388
2297	2014	14	21.2754	0.317757	0.261762	19.2459	0.0358562	-0.0561375	21	1	0	0.375	0.0075	2.07944	0	1.79176	0	0	0.0039107	0	6.8742
603085	2019	7	21.4518	0.769924	0.307216	19.5228	0.520029	-0.391754	21	0	1	0.4286	0.077662	1.94591	0.04	1.60944	0	0.402381	0.0049806	0	7.25276
981	2006	21	20.3946	0.423333	0.106304	17.8535	-0.79225	-0.746247	21	1	0	0.4545	0	2.3979	0	1.94591	0	0	0.0024705	0	6.07993
600108	2018	21	22.8703	0.43891	0.153399	20.1693	0.213502	0.0266061	1	1	0	0.3333	0	2.19722	0.005	3.09104	0	0	0.0010702	0	3.71357
603998	2017	14	21.0402	0.244282	0.269435	18.6355	0.349106	0.111279	20	0	1	0.4286	0.373541	1.94591	0.01	1.38629	0	0	0.0046476	0	6.45991
600117	2009	22	23.0743	0.721845	0.532973	21.217	-0.256203	0.0098342	21	1	0	0.3333	1e-05	2.19722	0	2.56495	0	0	0.0026632	0	6.32256
532	2006	15	20.4722	0.250697	0.35864	18.9826	0.0925367	0.23644	3	1	0	0.3333	2.1e-05	2.19722	0	2.56495	0	0	0.0016735	0	4.07754
603444	2017	9	21.8686	0.218647	0.0100874	18.8016	0.103092	0.595684	8	0	1	0.4286	0.419476	1.94591	0	0	0	0.0017924	0.0053721	0	5.51343
600163	2019	9	22.2289	0.533035	0.530676	21.1255	0.108085	0.361361	3	1	0	0.3333	2.8e-05	2.19722	0	3.09104	0	0	0.0016432	0	4.69135
600756	2005	11	20.6079	0.248044	0.133733	18.6542	-0.0052404	0.0304135	8	1	0	0.3333	0	2.19722	0	2.30259	0	0	0.0021439	0	3.8712
688299	2020	7	21.5034	0.198051	0.264066	0	0.148071	0.179878	20	0	1	0.4444	0.160594	2.19722	0.16	0.693147	0	0.354784	0.0040342	0	6.77194
3032	2021	6	21.2824	0.306532	0.0014034	19.2354	0.0378849	0.114449	15	0	0	0.4286	0.435534	1.94591	0	0	0	0	0.0069674	0	2.48491
3032	2021	6	21.2824	0.306532	0.0014034	19.2354	0.0378849	0.114449	15	0	0	0.4286	0.435534	1.94591	0	0	0	0	0.0069674	0	2.48491
600391	2003	17	20.3037	0.323335	0.325427	0	0.223132	0.148044	21	1	0	0.3333	0	2.48491	0.17	1.09861	0	0	0.0023418	0	5.93224
600227	2013	18	22.8121	0.560158	0.597428	21.5986	0.184271	0.0082442	20	1	0	0.3333	0	2.19722	0	2.63906	0	0	0.0007331	0	6.14419
600227	2013	18	22.8121	0.560158	0.597428	21.5986	0.184271	0.0082442	20	1	0	0.3333	0	2.19722	0	2.63906	0	0	0.0007331	0	6.14419
751	2003	3	22.287	0.434544	0.29572	20.3898	0.0966401	0.0401801	21	1	0	0.3333	0.000297	2.70805	0	1.94591	0	0	0.0018008	0	5.93224
751	2003	3	22.287	0.434544	0.29572	20.3898	0.0966401	0.0401801	21	1	0	0.3333	0.000297	2.70805	0	1.94591	0	0	0.0018008	0	5.93224
2109	2018	20	22.1856	0.170395	0.696491	18.4207	0.0837759	0.15022	20	1	0	0.3333	0	2.19722	0	2.48491	0	0	0.0010351	0	6.47543
2109	2018	20	22.1856	0.170395	0.696491	18.4207	0.0837759	0.15022	20	1	0	0.3333	0	2.19722	0	2.48491	0	0	0.0010351	0	6.47543
603606	2017	7	21.8071	0.465153	0.124309	15.6371	0.183959	0.0270207	21	0	0	0.3333	0.099933	2.19722	0.045	1.38629	0	0	0.0027298	0	7.15929
553	2010	13	21.4238	0.445368	0.350914	19.9852	-0.0486718	0.0189585	20	1	0	0.4	8.8e-05	2.30259	0	2.89037	0	0	0.0027648	0	6.00389
600881	2008	4	23.3768	0.617015	0.404385	21.7936	0.110279	0.0635355	18	1	1	0.3333	0.002979	2.70805	0	2.63906	0	0	0.0013189	0	4.14314
600198	2019	28	22.4759	0.752975	0.0859857	21.0684	-0.389616	-0.656641	21	1	0	0.6667	7e-06	1.79176	0	3.09104	0	0	0.0066162	0	7.25276
977	2011	11	21.2719	0.353363	0.0935452	19.9747	0.140117	0.0217432	21	1	0	0.3333	0	1.79176	0	2.48491	0	0	0.0029123	0	6.7093
868	2011	8	22.0003	0.629245	0.133465	19.2179	0.185125	0.0255061	21	1	0	0.3636	1.2e-05	2.3979	0.025	2.70805	0	0	0.0018137	0	6.7093
2829	2019	28	21.1169	0.346859	0.155116	19.4263	-0.0089209	-0.354808	21	0	0	0.4286	0.587214	1.94591	0	1.38629	0	0	0.0035296	0	7.25276
600433	2021	15	22.9511	0.255477	0.395835	20.5087	2.03221	0.0638116	20	1	0	0.3333	1.6e-05	2.19722	0.045	2.94444	0	0.0891589	0.0013042	0	6.76504
600640	2006	29	20.8712	0.0683126	0.226165	16.952	-0.14029	-0.0288722	8	1	0	0.3333	4.1e-05	2.19722	0	2.63906	0	0	0.0026567	0	3.97029
300090	2018	8	22.9993	0.978879	0.0680683	21.3709	-0.620361	-5.05557	21	0	0	0.375	0.001926	2.07944	0	2.19722	0	0	0.0137986	0	7.18539
2197	2020	15	22.5937	0.626754	0.285284	21.4963	-0.0081147	0.0103958	21	0	1	0.4286	0.207283	1.94591	0	2.63906	0	0.0576597	0.0017904	0	7.51969
2086	2018	11	22.1493	0.332808	0.3272	19.1486	-0.069762	-1.01193	1	0	1	0.3333	0.053032	2.19722	0	2.56495	0	0.559314	0.0011875	0	3.71357
603366	2019	6	22.5612	0.484106	0.19078	20.7082	0.0596259	0.0287757	21	0	0	0.3333	0.017536	2.19722	0	2.07944	0	0.0525668	0.0014117	0	7.25276
23	2010	15	20.6598	0.661815	0.130937	17.148	0.178794	0.0255019	4	0	0	0.3333	1.2e-05	2.19722	0.0449	2.89037	0	0	0.0036897	0	3.71357
600282	2015	6	24.3163	0.826111	0.621896	22.3279	-0.202026	-0.101686	21	0	0	0.375	0	2.07944	0	2.77259	0	0	0.0019874	0	6.94505
300510	2020	4	21.8899	0.187511	0.14644	18.0666	-0.0879488	0.027767	21	1	1	0.3333	0	2.19722	0	1.60944	0	8.97e-06	0.001623	0	7.51969
2067	2016	7	22.4621	0.410205	0.516745	20.8481	0.246052	0.0690082	20	0	0	0.3333	0.162896	2.19722	0	2.3979	0	0	0.0021773	0	6.32436
600866	2012	15	21.927	0.509532	0.415056	20.8181	0.0264438	-0.243976	19	1	0	0.3333	0.000272	2.19722	0	2.94444	0	0.30527	0.0015624	0	5.14749
600812	2018	1	23.609	0.692354	0.437499	21.5648	0.195178	0.0222337	20	1	0	0.4545	3e-06	2.3979	0.01	3.21888	0	0.143908	0.0011835	0	6.47543
892	2020	31	21.696	0.293451	0.0112305	17.1078	-0.657557	-3.99899	17	0	1	0.4	0.063767	1.60944	0	3.09104	0	0.169912	0.0013699	0	4.15888
968	2011	2	22.754	0.471722	0.310783	20.7151	0.0725885	0.117334	2	1	0	0.3333	1e-06	2.19722	0	2.48491	0	0	0.0018187	0	4.04305
600810	2013	12	22.6144	0.64941	0.314491	21.2825	-0.140591	0.0037071	20	1	0	0.3333	0	2.19722	0	2.99573	0	0	0.001205	0	6.14419
600839	2011	17	24.6678	0.654033	0.156909	22.6535	0.246729	0.0055472	21	1	0	0.5455	1e-06	2.3979	0	2.89037	0	0.104829	0.0005528	0	6.7093
2431	2021	15	23.5958	0.776876	0.0170564	22.1699	-0.160804	-0.208607	4	0	0	0.3636	0.025693	2.3979	0	2.48491	0	0	0.0012325	0	4.68213
600496	2010	8	22.1699	0.619247	0.136509	18.6613	0.178102	0.0457698	4	0	0	0.3333	0	2.19722	0.03	2.19722	0	0.0517123	0.0039234	0	3.71357
600496	2010	8	22.1699	0.619247	0.136509	18.6613	0.178102	0.0457698	4	0	0	0.3333	0	2.19722	0.03	2.19722	0	0.0517123	0.0039234	0	3.71357
300665	2019	14	20.7355	0.548283	0.181251	16.225	0.301349	0.054108	20	0	1	0.4	0.344554	1.60944	0.05	1.09861	0	0	0.0028373	0	6.52796
300665	2019	14	20.7355	0.548283	0.181251	16.225	0.301349	0.054108	20	0	1	0.4	0.344554	1.60944	0.05	1.09861	0	0	0.0028373	0	6.52796
603718	2018	29	21.2821	0.413374	0.23373	13.0667	-0.16165	0.0871219	20	0	0	0.375	0.041444	2.07944	0.055	1.38629	0	0.0100748	0.0079483	0	6.47543
2125	2021	14	22.2235	0.542776	0.39196	20.4711	0.516436	0.217979	20	1	1	0.3333	0	2.19722	0.02	2.70805	0	0	0.003501	0	6.76504
603101	2020	27	22.1291	0.657455	0.350191	20.0969	-0.51836	0.0176735	5	0	0	0.3333	0.042302	2.19722	0	1.60944	0	0	0.0016059	0	5.23644
600268	2017	6	22.9851	0.701738	0.11598	19.9737	0.0313716	0.0368676	21	1	0	0.3636	1.5e-05	2.3979	0.02	2.94444	0	0	0.0013184	0	7.15929
600512	2015	7	22.4184	0.635504	0.0250765	19.3962	0.0025859	-0.0107761	4	0	0	0.375	0.158317	2.07944	0.02	2.63906	0	0	0.0028149	0	4.35671
600512	2015	7	22.4184	0.635504	0.0250765	19.3962	0.0025859	-0.0107761	4	0	0	0.375	0.158317	2.07944	0.02	2.63906	0	0	0.0028149	0	4.35671
300249	2018	17	21.8039	0.66055	0.074307	19.3426	0.0994505	0.0275047	8	0	0	0.4	0.396956	1.60944	0.024934	2.07944	0	0	0.0029876	0	5.57215
300086	2020	16	21.684	0.387166	0.126933	19.6402	-0.0860629	0.0629548	20	0	0	0.4286	0.023919	1.94591	0	2.3979	0	0	0.0015789	0	6.77194
600629	2018	29	22.8616	0.661326	0.137911	19.9821	0.126504	0.0535946	12	1	0	0.4286	0.00084	1.94591	0.020415	3.2581	0	0.0596949	0.0016951	0	3.93183
2011	2013	7	22.9742	0.63982	0.125161	21.2852	-0.146796	0.0332191	21	0	0	0.3333	0.006246	2.19722	0	2.30259	0	0.0959063	0.0022562	0	6.81564
600157	2008	11	20.7689	0.662003	0.169917	16.0441	0.181922	0.0057391	18	0	0	0.3333	0.000165	1.79176	0.0556	2.3979	0	0	0.0025077	0	4.14314
300103	2013	20	20.6621	0.173911	0.125814	16.6749	1.20753	0.137304	21	0	1	0.4286	0.354734	1.94591	0.05	1.38629	0	0	0.0033487	0	6.81564
633	2014	3	19.3678	0.232329	0.452429	17.6901	-0.330009	-0.334906	21	0	0	0.3333	0	2.19722	0	2.94444	0	0.0502538	0.0196317	0	6.8742
633	2014	3	19.3678	0.232329	0.452429	17.6901	-0.330009	-0.334906	21	0	0	0.3333	0	2.19722	0	2.94444	0	0.0502538	0.0196317	0	6.8742
300080	2017	12	22.6242	0.615398	0.316973	20.8127	-0.239785	-0.54217	21	1	0	0.3333	0.002086	2.19722	0	2.07944	0	0.0294388	0.0012757	0	7.15929
300080	2017	12	22.6242	0.615398	0.316973	20.8127	-0.239785	-0.54217	21	1	0	0.3333	0.002086	2.19722	0	2.07944	0	0.0294388	0.0012757	0	7.15929
880	2020	11	22.2158	0.647958	0.247908	20.3692	0.244365	0.0309753	21	1	0	0.375	0	2.07944	0.02	3.13549	0	0	0.0016221	0	7.51969
880	2020	11	22.2158	0.647958	0.247908	20.3692	0.244365	0.0309753	21	1	0	0.375	0	2.07944	0.02	3.13549	0	0	0.0016221	0	7.51969
300090	2017	8	23.3341	0.714011	0.0525783	21.8987	-0.136468	-0.800743	21	0	0	0.3333	0.139182	2.19722	0	2.07944	0	0	0.0031333	0	7.15929
600527	2016	6	21.268	0.0571584	0.313749	16.8719	-0.20266	0.0238296	20	0	1	0.3333	0.163641	2.19722	0	2.63906	0	0.0722934	0.0034935	0	6.32436
603123	2014	28	22.267	0.402677	0.496935	0	0.310657	0.0279061	5	0	0	0.3333	0	2.19722	0.18	1.09861	0	0	0.0020167	0	5.02388
300219	2015	15	21.4473	0.476716	0.290376	19.0607	0.564672	0.115589	21	0	0	0.4286	0.290648	1.94591	0.030032	1.60944	0	0.224881	0.0090743	0	6.94505
600791	2008	18	21.9256	0.660885	0.0120249	19.9553	-0.648795	0.346987	10	1	0	0.3333	3.3e-05	2.19722	0	2.48491	0	0	0.0016092	0	4.43082
300338	2019	14	21.5055	0.331277	0.0869858	17.9255	0.0243785	-0.384808	15	0	0	0.375	0.265705	2.07944	0.015	2.07944	0	0.0005751	0.0024888	0	2.07944
2181	2010	15	21.0615	0.136951	0.315944	18.4441	0.0732801	0.0669241	8	1	0	0.4444	0	2.19722	0	1.38629	0	0	0.0037549	0	4.68213
14	2017	15	21.1474	0.476437	0.0117288	18.3153	-0.173363	-0.0006033	10	1	0	0.3333	0	2.19722	0.015	3.2581	0	0	0.0027175	0	4.83628
2512	2017	15	22.79	0.602472	0.0597649	21.5656	-0.0102287	0.0455111	21	0	0	0.375	0.289389	2.07944	0	2.07944	0	0.058318	0.0063035	0	7.15929
687	2013	1	21.7126	0.45327	0.182942	20.1985	-0.0942961	-0.210441	20	1	0	0.4444	1.1e-05	2.19722	0	2.83321	0	0.305872	0.0017615	0	6.14419
687	2013	1	21.7126	0.45327	0.182942	20.1985	-0.0942961	-0.210441	20	1	0	0.4444	1.1e-05	2.19722	0	2.83321	0	0.305872	0.0017615	0	6.14419
2266	2016	7	22.6291	0.481028	0.0883814	21.577	0.58614	0.117923	21	0	0	0.4444	0.240626	2.19722	0.01	2.19722	0	0.446479	0.0032657	0	7.03878
300491	2018	1	20.0617	0.198171	0.302434	15.4385	-0.253097	-0.113674	21	0	0	0.3333	0.240976	2.19722	0.02	1.38629	0	0	0.0054693	0	7.18539
2328	2017	29	22.1085	0.288266	0.278933	14.022	-0.0031677	0.0560033	21	0	0	0.3333	0.365459	2.19722	0.045	2.19722	0	0.0616865	0.001084	0	7.15929
2107	2010	11	20.2709	0.0715168	0.30215	16.1181	-0.471992	-1.09812	20	0	0	0.3333	0.052895	2.19722	0	1.38629	0	0	0.0038341	0	6.00389
680	2013	11	23.2554	0.62131	0.185387	21.655	-0.0333223	-0.0424244	21	1	0	0.3333	0.000139	2.19722	0	2.83321	0	0.153419	0.0008282	0	6.81564
633	2015	3	19.2081	0.269247	0.502085	17.5226	-0.487797	-0.919649	21	0	0	0.3333	0.000163	2.19722	0	2.99573	0	0.0507058	0.0351522	0	6.94505
300325	2017	6	22.2293	0.613115	0.167015	19.8214	0.13077	0.0158392	20	0	0	0.3333	0.010126	2.19722	0.02	1.79176	0	0.0568654	0.0035981	0	6.45991
912	2021	17	22.9941	0.39322	0.420286	20.8245	0.202014	0.068638	20	1	0	0.375	0	2.07944	0	3.13549	0	0.0427472	0.0016698	0	6.76504
912	2021	17	22.9941	0.39322	0.420286	20.8245	0.202014	0.068638	20	1	0	0.375	0	2.07944	0	3.13549	0	0.0427472	0.0016698	0	6.76504
600433	2019	15	22.0947	0.323578	0.548616	16.6408	0.0174944	0.0760523	20	1	0	0.4	0.000157	2.30259	0.026	2.83321	0	0.0790383	0.0015786	0	6.52796
600020	2007	12	23.5351	0.685354	0.755951	22.7942	0.145736	0.484176	6	1	0	0.375	0	2.07944	0	1.60944	0	0	0.0028015	0	4.17439
969	2015	28	22.8428	0.456296	0.357377	20.2883	-0.0955399	0.0268212	21	1	0	0.3333	0.002119	2.19722	0	2.77259	0	0.297475	0.0024736	0	6.94505
600435	2017	28	22.3177	0.457808	0.191441	17.6099	-0.0235471	0.0686959	21	1	0	0.4444	0	2.19722	0.025	2.70805	0	0	0.006876	0	7.15929
430	2013	14	20.2171	0.280697	0.40376	18.4218	-0.26693	0.147521	13	1	0	0.3333	1.7e-05	2.19722	0	2.89037	0	0	0.0052242	0	3.17805
600250	2019	6	21.6097	0.502051	0.0293596	20.5973	-0.105767	0.120163	5	1	0	0.3333	0	2.19722	0	2.94444	0	0.341968	0.0016606	0	5.11199
300045	2012	28	20.5267	0.0834041	0.102744	0	-0.0748281	0.138011	21	0	1	0.3333	0.628022	2.19722	0.15	1.09861	0	0	0.0045379	0	6.79794
952	2009	13	20.9886	0.373459	0.447897	19.2839	-0.21614	0.0911199	20	1	0	0.5	0.000177	2.30259	0	2.3979	0	0	0.0044338	0	5.83481
976	2020	15	22.7309	0.30625	0.0261635	20.7175	0.341533	0.268677	21	0	0	0.3333	0.000817	2.19722	0	3.04452	0	0	0.0016372	0	7.51969
2232	2021	4	21.4746	0.372993	0.096091	13.9828	-0.322622	0.0428008	8	1	0	0.375	0	2.07944	0.042	2.63906	0	0	0.0068425	0	5.96358
600996	2021	18	23.6083	0.74159	0.398029	22.0587	-0.198422	-0.18462	8	0	1	0.375	0	2.07944	0	1.79176	0	0	0.0012662	0	5.96358
600996	2021	18	23.6083	0.74159	0.398029	22.0587	-0.198422	-0.18462	8	0	1	0.375	0	2.07944	0	1.79176	0	0	0.0012662	0	5.96358
600428	2010	15	23.0377	0.549677	0.384843	21.7898	0.129483	0.081751	6	1	0	0.3333	0.000316	2.19722	0	2.19722	0	0.673987	0.0023982	0	4.29046
600812	2014	1	23.4682	0.662923	0.392633	21.3392	-0.244182	-0.0024342	20	1	0	0.5	3e-06	2.30259	0	3.04452	0	0	0.0019242	0	6.18415
600855	2017	28	21.3783	0.498621	0.0263767	15.8784	0.32719	0.0270676	21	1	0	0.3333	0	2.19722	0.053	3.17805	0	0	0.0050949	0	7.15929
600193	2013	9	20.928	0.411838	0.119738	20.184	-0.0481808	1.29969	2	0	0	0.4286	0	1.94591	0	2.70805	0	0	0.0038894	0	4.18966
601608	2018	12	23.7018	0.625961	0.183213	21.6206	0.125516	0.0334797	21	1	0	0.4286	0	1.94591	0.0062	1.94591	0	0.19049	0.0015344	0	7.18539
601608	2018	12	23.7018	0.625961	0.183213	21.6206	0.125516	0.0334797	21	1	0	0.4286	0	1.94591	0.0062	1.94591	0	0.19049	0.0015344	0	7.18539
2005	2017	15	23.3583	0.537444	0.254077	21.4069	0.0378274	-0.220763	21	0	0	0.3333	0.019497	2.19722	0	2.63906	0	0.49817	0.001193	0	7.15929
2471	2016	6	22.8647	0.662605	0.139676	19.954	0.203591	0.0232929	21	0	0	0.4286	0.009353	1.94591	0.025	1.94591	0	0	0.0026757	0	7.03878
2100	2008	27	20.7613	0.377397	0.353907	18.6246	0.593058	0.078113	19	1	0	0.3636	0	2.3979	0.03	1.09861	0	0	0.0022563	0	4.83628
600072	2015	29	21.5081	0.443835	0.325482	19.187	-0.0675212	0.0477896	21	1	0	0.4	0	2.30259	0.01	2.94444	0	0	0.0076797	0	6.94505
607	2015	31	21.5966	0.286123	0.108931	19.6195	0.0463161	0.200588	17	1	0	0.375	0.000606	2.07944	0	2.99573	0	0	0.0084233	0	3.63759
607	2015	31	21.5966	0.286123	0.108931	19.6195	0.0463161	0.200588	17	1	0	0.375	0.000606	2.07944	0	2.99573	0	0	0.0084233	0	3.63759
2374	2018	11	22.4523	0.55252	0.12051	20.2781	-0.328304	-0.626615	4	0	0	0.3333	0.115518	2.19722	0	2.19722	0	0	0.0010578	0	4.57471
601106	2018	5	24.251	0.675667	0.202756	22.4211	0.0253183	-0.0031535	21	1	0	0.7143	0	1.94591	0	2.19722	0	0.0124658	0.0016581	0	7.18539
600202	2016	5	21.3729	0.643211	0.272786	20.0501	-0.650193	-0.805255	21	1	0	0.375	0	2.07944	0	2.89037	0	0	0.0067894	0	7.03878
300129	2013	29	21.5896	0.311395	0.254571	15.8925	0.607656	0.0671923	21	0	0	0.3636	0.429902	2.3979	0.05	1.38629	0	0.242017	0.0013967	0	6.81564
2296	2017	12	21.5337	0.371909	0.0455672	19.1649	0.0627339	-0.22826	21	0	0	0.6	0.18742	1.60944	0.01	2.19722	0	0	0.0019893	0	7.15929
2296	2017	12	21.5337	0.371909	0.0455672	19.1649	0.0627339	-0.22826	21	0	0	0.6	0.18742	1.60944	0.01	2.19722	0	0	0.0019893	0	7.15929
600379	2018	20	20.4882	0.341981	0.259245	17.1654	0.0552404	0.0473591	21	1	0	0.5	0	1.79176	0.025	2.83321	0	0	0.0030335	0	7.18539
300120	2016	30	20.4488	0.102933	0.484511	13.1252	0.242505	0.0279782	21	0	1	0.4286	0.261305	1.94591	0.05	1.94591	0	0.0896393	0.0046835	0	7.03878
838	2013	17	21.4343	0.81178	0.0017784	19.5092	0.589599	0.187231	10	0	0	0.5	0	1.79176	0.05	2.83321	0	0	0.003032	0	4.90527
600826	2009	29	21.999	0.263898	0.0236832	18.673	-0.19661	-0.0012314	5	1	0	0.3333	5e-06	2.19722	0	2.77259	0	0	0.0017882	0	4.59512
607	2006	31	21.8861	0.677236	0.145455	20.0373	0.0012747	0.0045476	22	0	0	0.3333	0.00102	2.19722	0.02	2.3979	0	0	0.001247	0	3.4012
908	2004	14	20.6062	0.618405	0.163376	17.417	0.0459985	-0.259783	21	1	0	0.2222	0.000204	2.19722	0.04	1.79176	0	0	0.0036294	0	6.01127
603668	2019	9	21.7262	0.486572	0.268275	17.2338	0.612279	0.0352431	19	0	1	0.3	0.415354	2.30259	0.049979	1.09861	0	0.100795	0.00201	0	5.42495
2147	2012	8	20.915	0.229342	0.482828	0	-0.433139	-0.025891	21	0	0	0.4	0.276079	2.30259	0.15	1.79176	0	0.036756	0.001573	0	6.79794
600151	2021	29	23.0939	0.453204	0.331541	20.89	0.0327703	0.0102456	21	1	0	0.3333	0	2.19722	0	3.17805	0	0.515874	0.0033938	0	7.51698
4	2003	15	19.2873	0.460139	0.181459	17.2557	-0.0139464	0.0394231	6	1	0	0.3333	0.000519	2.19722	0.03	2.56495	0	0	0.0054799	0	3.98898
300175	2016	11	20.9063	0.335094	0.175617	17.7009	-0.303778	0.0371175	19	0	0	0.4286	0.026026	1.94591	0.01	1.79176	0	0.69555	0.0078421	0	5.31812
600708	2021	29	25.0436	0.816913	0.0111228	23.6043	0.727071	0.0413941	10	0	0	0.4286	0.001671	1.94591	0.02	3.2581	0	0	0.0003868	0	4.75359
2343	2015	7	21.7862	0.630323	0.0145694	20.4716	-0.469381	0.294064	17	0	1	0.3333	0.168659	2.19722	0	1.79176	0	0.0099222	0.0178399	0	3.63759
300239	2018	23	20.9045	0.373611	0.393052	17.6311	0.270892	0.0865805	20	0	0	0.4286	0.047485	1.94591	0.03	2.07944	0	0	0.0022864	0	6.47543
600512	2016	7	22.7801	0.412793	0.0127622	20.6895	0.0503943	0.0282685	4	0	0	0.4286	0.117577	1.94591	0	2.70805	0	0	0.0018452	0	4.49981
600512	2016	7	22.7801	0.412793	0.0127622	20.6895	0.0503943	0.0282685	4	0	0	0.4286	0.117577	1.94591	0	2.70805	0	0	0.0018452	0	4.49981
993	2010	9	21.748	0.418984	0.43982	20.6303	0.0179983	0.241835	3	1	0	0.3333	0	2.19722	0	2.3979	0	0	0.0026656	0	4.27667
300027	2021	7	22.6825	0.640214	0.100172	21.9552	-0.06729	-0.139586	17	0	0	0.3333	0.22571	2.19722	0	2.56495	0	0.0343477	0.0043046	0	4.12713
861	2018	15	23.1662	0.683444	0.0076844	22.4338	-0.0211785	0.132665	11	0	0	0.4286	0.044103	1.94591	0	3.04452	0	0	0.0015504	0	3.93183
2618	2018	15	21.6067	0.290715	0.604115	19.337	0.0833278	0.0754081	21	0	1	0.4	0	1.60944	0.005	2.07944	0	0.935965	0.004397	0	7.18539
600226	2012	7	21.5186	0.353421	0.391197	19.8749	-0.0644167	0.0134284	20	0	1	0.3333	0.002825	2.19722	0	2.63906	0	0.451579	0.0016989	0	6.14204
543	2009	8	23.1476	0.503837	0.447922	21.8277	0.1791	0.0118744	3	1	0	0.25	1.4e-05	2.07944	0	2.83321	0	0	0.0012897	0	4.15888
503	2009	16	21.2081	0.192789	0.0591385	18.7665	-0.0493733	0.0455868	18	0	0	0.4286	0	1.94591	0	2.89037	0	0	0.0063882	0	4.14314
2055	2008	15	20.5403	0.586886	0.198941	15.9436	0.0018485	0.0455482	21	0	0	0.4286	0.029551	1.94591	0.05	1.09861	0	0.0592917	0.0017686	0	6.2186
300219	2017	15	22.3271	0.437886	0.217003	19.4024	0.638212	0.0953336	21	0	0	0.3333	0.251242	2.19722	0.03	1.94591	0	0.283973	0.0028646	0	7.15929
600624	2006	29	20.7413	0.499086	0.211764	17.9249	0.0939271	0.0287284	18	1	0	0.375	0.000149	2.07944	0.0305	2.63906	0	0	0.0023279	0	4.20469
2542	2015	28	22.2811	0.433369	0.135363	16.9187	0.603802	0.135938	4	0	0	0.3333	0.654233	2.19722	0.05	1.60944	0	0	0.0058843	0	4.35671
2155	2015	14	22.4715	0.404012	0.371143	20.572	0.019681	0.0005602	2	1	0	0.4286	0.000132	1.94591	0	2.19722	0	0.0452218	0.0029721	0	4.31749
2110	2012	9	22.8926	0.687201	0.487528	21.2245	-0.0518758	-0.0147568	21	1	0	0.4286	0	1.94591	0.01	1.79176	0	0	0.0009784	0	6.79794
600857	2004	7	20.1808	0.371284	0.423655	18.1678	0.0703932	0.0067519	5	1	0	0.3333	0.000542	2.19722	0.02	2.3979	0	0	0.0023412	0	4.58497
600103	2009	9	21.7907	0.346159	0.385134	19.3513	-0.217516	-0.14184	20	1	0	0.4	0.000175	2.30259	0	2.56495	0	0.0784733	0.0025244	0	5.83481
2314	2013	15	22.0993	0.497414	0.368486	20.9118	-0.0868465	0.0034913	4	0	0	0.3333	0.000389	2.19722	0	1.60944	0	0.0843315	0.0009954	0	4.14314
976	2019	15	22.5931	0.288905	0.0310533	19.5727	-0.0341721	0.235818	21	0	0	0.4286	0.000943	1.94591	0	2.99573	0	0	0.001778	0	7.25276
600291	2005	23	20.9577	0.443175	0.437295	19.7067	-0.326302	-0.0157307	21	1	0	0.3636	0	2.3979	0	1.79176	0	0	0.0008864	0	6.01616
300626	2020	7	20.7165	0.444889	0.215014	18.3929	-0.0318485	0.0219678	21	1	0	0.375	0.327184	2.07944	0.02	1.38629	0	0	0.002948	0	7.51969
600797	2008	7	22.2024	0.645837	0.0595233	19.8614	-0.0362362	0.0132458	8	1	0	0.3636	0	2.3979	0.02	2.48491	0	0	0.0016685	0	4.12713
300112	2015	15	20.6401	0.21096	0.260131	16.4161	0.157853	0.036144	22	0	0	0.4286	0.436225	1.94591	0.028	1.79176	0	0.0132326	0.0071444	0	3.98898
993	2015	9	21.9531	0.542179	0.354024	20.8468	-0.215032	0.0637962	3	1	0	0.3333	0	2.19722	0	2.77259	0	0	0.0025533	0	4.49981
2013	2010	13	20.3752	0.33976	0.267325	17.4291	0.245386	0.0683825	21	1	0	0.375	0.003163	2.07944	0.03	1.94591	0	0.233092	0.0116622	0	6.58202
2013	2010	13	20.3752	0.33976	0.267325	17.4291	0.245386	0.0683825	21	1	0	0.375	0.003163	2.07944	0.03	1.94591	0	0.233092	0.0116622	0	6.58202
300303	2018	15	21.9025	0.402663	0.260092	14.0064	0.141053	0.0795464	21	0	0	0.4	0.123646	1.60944	0.06	1.94591	0	0.23551	0.0015925	0	7.18539
601890	2017	6	22.0597	0.200979	0.171874	15.5663	-0.0031198	0.0409517	21	0	0	0.3333	0.385992	2.19722	0.03	2.07944	0	0.6303	0.0020351	0	7.15929
300536	2020	13	20.9885	0.532966	0.0239139	16.0035	-0.377144	0.0259151	4	0	0	0.3333	0.24912	2.19722	0.036	1.60944	0	0	0.0062572	0	4.67283
600805	2009	6	22.7712	0.738184	0.15344	22.2099	-0.240986	0.248178	18	1	0	0.3333	0	2.48491	0	2.77259	0	0	0.0032007	0	4.14314
300006	2021	31	21.7972	0.244176	0.128357	18.6646	-0.22627	-0.0572481	20	1	0	0.375	0.000112	2.07944	0	2.56495	0	0	0.0032554	0	6.76504
2137	2018	15	21.2505	0.172613	0.0448968	19.3002	0.106381	-0.415748	8	0	0	0.5	0.489753	2.30259	0	2.48491	0	0.381176	0.0028008	0	5.57215
545	2019	4	21.8518	0.32825	0.380915	20.1316	0.0163138	0.022807	20	0	0	0.4	0	1.60944	0	3.29584	0	0.147563	0.0014447	0	6.52796
600811	2011	5	23.2886	0.501235	0.0225591	22.6885	0.389706	0.171763	18	0	0	0.5714	0.005215	1.94591	0	2.89037	0	0	0.0014108	0	3.98898
2132	2015	12	21.7578	0.338064	0.374177	19.8942	-0.0750175	0.0153194	21	0	0	0.3636	0.427833	2.3979	0	2.19722	0	0.0684151	0.0028784	0	6.94505
2401	2015	29	20.9183	0.411106	0.0467874	15.4016	0.172598	0.101237	8	1	0	0.4286	0.012381	1.94591	0.05	1.79176	0	0	0.0109733	0	5.04986
600707	2012	20	22.8031	0.758035	0.186841	22.176	-0.304726	-9.01119	21	1	0	0.3333	4e-06	2.19722	0	2.83321	0	0	0.0020926	0	6.79794
600707	2012	20	22.8031	0.758035	0.186841	22.176	-0.304726	-9.01119	21	1	0	0.3333	4e-06	2.19722	0	2.83321	0	0	0.0020926	0	6.79794
600848	2017	29	23.2972	0.430084	0.0093754	21.3533	0.151894	0.268478	10	1	0	0.3333	0	2.19722	0	3.17805	0	0	0.0030211	0	4.83628
609	2020	28	22.0796	0.681031	0.0015818	20.6172	-0.806176	-2.7645	18	0	0	0.3333	0	1.79176	0	3.21888	0	0	0.0011069	0	2.77259
1896	2019	12	23.718	0.673982	0.562676	22.628	0.0009619	0.0166297	3	1	0	0.4286	0	1.94591	0	3.09104	0	0	0.0006288	0	4.69135
993	2016	9	22.0751	0.582097	0.426609	20.9574	-0.290858	0.0947327	3	1	0	0.3333	0	2.19722	0	2.83321	0	0	0.0032819	0	4.58497
600376	2016	28	25.9241	0.799098	0.0046949	24.9106	0.265281	0.132137	10	1	0	0.3333	6e-06	2.19722	0	2.77259	0	0	0.0008358	0	4.84419
2103	2018	7	21.4467	0.507826	0.132438	17.415	-0.138822	-0.327763	11	0	0	0.3333	0.390577	2.19722	0.03	2.48491	0	0.297167	0.0022156	0	3.93183
802	2011	28	20.6695	0.151412	0.242594	19.0475	0.0662625	0.0451565	11	0	0	0.3333	0.00855	2.70805	0	2.63906	0	0	0.002208	0	3.29584
600673	2012	17	22.7637	0.557493	0.386326	21.5499	-0.0731163	0.0611881	21	0	0	0.3333	0.001298	2.19722	0	2.99573	0	0.243633	0.0018373	0	6.79794
600674	2006	17	20.8928	0.227612	0.331618	20.0491	0.190905	0.182913	3	1	0	0.3636	9e-05	2.3979	0	2.63906	0	0	0.0018442	0	4.07754
300095	2018	10	21.6047	0.467	0.151643	18.8769	0.360857	-0.0825009	21	0	0	0.3333	0.338087	2.19722	0.03	2.19722	0	0.157147	0.0013508	0	7.18539
2044	2017	6	23.2474	0.446862	0.144936	20.84	0.456227	0.134237	16	0	0	0.3636	0.055595	2.3979	0.015	2.56495	0	0	0.0081138	0	2.19722
600839	2018	17	24.993	0.70039	0.10197	21.7312	0.0741028	0.010935	21	1	0	0.375	9e-06	2.07944	0.012	3.21888	0	0.200038	0.0004977	0	7.18539
600839	2018	17	24.993	0.70039	0.10197	21.7312	0.0741028	0.010935	21	1	0	0.375	9e-06	2.07944	0.012	3.21888	0	0.200038	0.0004977	0	7.18539
2480	2018	17	22.6792	0.649284	0.203809	20.7887	0.180684	0.0094567	21	1	0	0.3333	0.008793	2.19722	0.02	2.19722	0	0.0275898	0.0012902	0	7.18539
518	2003	6	20.9305	0.109356	0.227331	16.3492	-0.200846	0.257975	20	1	0	0.3	0	2.30259	0.013	2.3979	0	0	0.0040404	0	5.50533
819	2019	14	20.6801	0.128416	0.158771	15.9105	-0.132079	0.0486253	20	1	0	0.3333	0	2.19722	0.02	3.13549	0	0	0.0027645	0	6.52796
603080	2018	27	21.0149	0.233575	0.219607	19.7633	0.0783214	0.262161	3	0	0	0.3636	0.403216	2.3979	0	0	0	0	0.0028743	0	4.69135
600811	2005	5	22.6733	0.524267	0.261722	21.6242	-0.000454	0.022944	18	0	0	0.4	0.009316	1.60944	0	2.48491	0	0	0.0008408	0	4.18966
300605	2018	9	20.5362	0.402015	0.0506834	14.773	0.299312	0.116435	8	0	0	0.5	0.500284	1.79176	0.059441	0.693147	0	0	0.0033267	0	5.57215
300605	2018	9	20.5362	0.402015	0.0506834	14.773	0.299312	0.116435	8	0	0	0.5	0.500284	1.79176	0.059441	0.693147	0	0	0.0033267	0	5.57215
600635	2010	29	22.9692	0.563421	0.274901	22.0398	0.0364747	0.0952496	13	0	0	0.375	0.002455	2.07944	0	2.89037	0	0	0.0026596	0	2.07944
600653	2013	29	22.8088	0.699681	0.167236	21.8833	-0.300187	0.0172469	5	1	0	0.3636	1.2e-05	2.3979	0	3.17805	0	0.0198523	0.001799	0	5.03695
600653	2013	29	22.8088	0.699681	0.167236	21.8833	-0.300187	0.0172469	5	1	0	0.3636	1.2e-05	2.3979	0	3.17805	0	0.0198523	0.001799	0	5.03695
833	2020	24	22.3085	0.414681	0.277934	18.7662	-0.0890275	0.0233133	18	1	0	0.4286	8e-06	1.94591	0.015	3.13549	0	0	0.0010576	0	2.77259
600291	2014	23	24.61	0.821617	0.0067949	21.7629	-0.727091	0.0284032	21	0	1	0.3333	4.3e-05	2.19722	0	2.70805	0	0	0.000873	0	6.8742
2485	2020	11	21.9393	0.328662	0.0058728	18.2394	-0.574423	-0.0241433	13	0	0	0.3333	0	2.19722	0	2.3979	0	0.125578	0.0012249	0	4.47734
2571	2020	8	21.4157	0.264968	0.237017	19.4463	-0.0968334	0.0182353	21	0	1	0.3333	0.318559	2.19722	0	2.30259	0	0.288986	0.0027055	0	7.51969
549	2004	14	22.9175	0.665555	0.168346	20.769	0.118909	0.0677684	21	0	0	0.25	0.000627	2.07944	0.02	2.48491	0	0	0.0010389	0	6.01127
600497	2017	19	24.2138	0.505737	0.360183	22.612	0.309485	0.0846661	2	1	0	0.3636	7e-05	2.3979	0	2.63906	0	0	0.0022295	0	4.31749
667	2012	19	23.2915	0.570583	0.0314786	21.9437	-0.0225587	0.13991	10	0	0	0.5556	0.002403	2.19722	0	2.83321	0	0	0.0010364	0	4.95583
733	2004	18	21.5679	0.192134	0.333303	19.2487	-0.0037921	0.0274031	21	1	0	0.2857	0.000123	1.94591	0	2.07944	0	0	0.0010039	0	6.01127
725	2011	28	24.954	0.490391	0.412812	23.4743	0.587658	0.0123146	21	1	0	0.3636	8e-06	2.3979	0	2.3979	0	0	0.0005944	0	6.7093
600759	2020	16	23.3762	0.604265	0.0062953	20.8413	-0.417208	0.635174	2	0	1	0.4286	0.000277	1.94591	0	3.21888	0	0.966241	0.0007212	0	4.39445
600802	2013	9	22.2692	0.61721	0.393803	19.2766	0.124021	0.0053203	21	1	0	0.3333	0	2.19722	0.03	2.99573	0	0	0.0012352	0	6.81564
600072	2018	29	23.0773	0.599666	0.0360657	21.4593	-0.234367	0.0137741	4	1	1	0.3333	0	2.19722	0	3.09104	0	0	0.0012176	0	4.57471
2474	2015	9	21.3685	0.275122	0.0199043	18.2837	0.0422809	0.0084604	8	0	1	0.375	0.373319	2.07944	0.015	1.79176	0	0	0.010783	0	5.04986
2015	2008	6	20.9865	0.710997	0.373124	18.7853	0.454796	0.0112259	19	0	0	0.4286	0.147071	1.94591	0.05	1.60944	0	0	0.0020383	0	4.83628
652	2017	30	24.214	0.852533	0.0143211	23.1319	0.216971	0.0361036	5	1	1	0.375	6.1e-05	2.07944	0.015	3.09104	0	0	0.0013449	0	5.09375
600398	2010	6	21.603	0.176154	0.255338	16.1181	0.127824	0.0898542	19	1	0	0.4	0	1.60944	0.03	2.3979	0	0	0.0018822	0	4.99043
600770	2019	6	22.5386	0.205872	0.179651	19.3305	-0.0287552	0.461134	18	0	0	0.4286	0.185335	1.94591	0	3.17805	0	0.300726	0.0014363	0	3.09104
603041	2018	6	20.5373	0.115264	0.163708	0	0.0129874	0.14897	20	0	1	0.3333	0.079162	2.19722	0.16	0.693147	0	0.385302	0.0019473	0	6.47543
721	2012	20	20.4218	0.370423	0.32203	17.0567	-0.0199079	0.0324957	7	1	0	0.3333	0	2.19722	0.03	2.77259	0	0	0.002455	0	2.48491
600963	2009	14	23.0253	0.698658	0.31024	21.6334	-0.0714329	0.026759	20	1	0	0.3636	7e-06	2.3979	0.01	1.79176	0	0	0.0021656	0	5.83481
600963	2009	14	23.0253	0.698658	0.31024	21.6334	-0.0714329	0.026759	20	1	0	0.3636	7e-06	2.3979	0.01	1.79176	0	0	0.0021656	0	5.83481
2654	2017	15	22.1836	0.387012	0.116594	19.3066	0.937448	0.0565331	21	0	0	0.3333	0.287064	2.19722	0.04	1.79176	0	0.117786	0.0020316	0	7.15929
600866	2013	15	21.6802	0.437189	0.45235	20.5508	-0.17265	-0.15497	19	1	0	0.3333	9.4e-05	2.19722	0	2.99573	0	0.239697	0.0016864	0	5.16479
600653	2008	29	22.0742	0.505531	0.160388	20.8683	-0.226718	0.0186339	18	1	0	0.4	0.000395	2.30259	0	2.94444	0	0	0.0018523	0	4.14314
425	2017	6	24.6307	0.516661	0.144508	22.4734	0.724629	0.0391358	21	1	0	0.5	2.2e-05	2.07944	0.015	3.09104	0	0.113581	0.0013488	0	7.15929
601519	2014	29	21.9045	0.0763125	0.0666691	19.1304	0.17685	0.267368	8	0	1	0.3333	0.626793	2.19722	0	1.38629	0	0.269724	0.0039495	0	4.92725
926	2011	13	23.8102	0.658597	0.0951278	22.2499	-0.153751	0.153399	10	0	0	0.3333	0.006471	2.19722	0	2.56495	0	0	0.0006742	0	4.85203
600419	2003	27	20.057	0.414425	0.260152	14.9142	-0.0578892	0.0805815	20	1	0	0.25	0.00025	2.07944	0.05	1.09861	0	0	0.0020042	0	5.50533
600063	2018	8	22.9393	0.495945	0.514352	20.6811	0.24471	0.0264468	20	1	0	0.3333	9.3e-05	2.19722	0.015	3.09104	0	0	0.0009707	0	6.47543
2644	2018	21	21.6481	0.428178	0.467043	19.8781	0.0866851	0.161072	20	1	0	0.5	0	1.79176	0.013	2.07944	0	0.0447526	0.0027662	0	6.47543
571	2008	16	21.3321	0.385582	0.111269	20.3276	-0.137569	0.142056	21	1	1	0.3333	0.000997	2.19722	0	2.70805	0	0	0.001955	0	6.2186
600794	2016	19	22.0148	0.39143	0.310115	20.7712	0.317952	0.0626796	6	1	0	0.4286	0.007781	1.94591	0.01	2.99573	0	0	0.0034378	0	4.47734
717	2009	15	23.6324	0.683931	0.61885	21.9535	-0.301372	0.0064867	21	1	0	0.3636	3e-05	2.3979	0	2.56495	0	0.0124869	0.0019267	0	6.32256
735	2012	16	22.1963	0.582561	0.185533	21.4635	-0.228972	-0.0157	1	0	0	0.4286	7.5e-05	1.94591	0	2.77259	0	0	0.0028177	0	3.66356
600322	2018	30	24.1784	0.833801	0.002776	22.4903	-0.464302	0.0719002	10	1	1	0.4444	2.4e-05	2.19722	0	2.89037	0	0	0.0006829	0	4.82028
600150	2015	29	24.6616	0.621197	0.230182	22.4812	-0.0197651	-0.0149908	21	1	0	0.3846	0	2.56495	0	2.89037	0	0.744086	0.0024685	0	6.94505
600893	2014	4	24.5069	0.644764	0.229722	21.171	2.37617	0.0359104	21	1	0	0.3333	0	2.48491	0.083	2.94444	0	0.0984629	0.0036126	0	6.8742
697	2014	20	21.1763	0.0941063	0.219136	17.2167	0.0775381	0.402378	2	0	1	0.4286	0.247559	1.94591	0.015	2.89037	0	0	0.0069241	0	4.26268
2092	2009	27	22.7351	0.654529	0.404211	21.53	-0.0307755	0.024304	20	1	0	0.3846	0.000639	2.56495	0.01	1.38629	0	0.110401	0.004537	0	5.83481
600515	2020	16	24.7739	0.858026	0.119862	22.7451	-0.452147	-1.44503	10	0	0	0.3333	0.000377	2.19722	0	2.94444	0	0	0.0032347	0	4.80402
600773	2019	25	23.3573	0.750111	0.0905449	22.2456	0.141776	0.125754	10	1	0	0.3333	0.000183	2.19722	0.015	3.17805	0	0	0.0013657	0	4.82028
923	2004	1	20.5279	0.49467	0.216948	18.0214	-0.201908	0.0095224	21	1	0	0.25	5e-06	2.07944	0.025	1.79176	0	0	0.0016912	0	6.01127
885	2014	12	22.4572	0.502502	0.566514	19.363	-0.0011614	0.0240235	21	1	0	0.5	0	1.79176	0.02	2.77259	0	0	0.0018539	0	6.8742
600246	2007	28	22.8121	0.672571	0.0014071	21.1106	7.68007	0.178295	10	1	0	0.3333	0.000645	2.19722	0.1	2.07944	0	0	0.0046346	0	4.31749
600246	2007	28	22.8121	0.672571	0.0014071	21.1106	7.68007	0.178295	10	1	0	0.3333	0.000645	2.19722	0.1	2.07944	0	0	0.0046346	0	4.31749
2104	2017	6	21.5056	0.139857	0.140793	19.1267	0.0110995	0.0918294	21	0	1	0.375	0.203468	2.07944	0	2.3979	0	0.0251599	0.0033202	0	7.15929
511	2013	3	21.9457	0.507358	0.0015161	21.3482	-0.128124	0.06686	10	0	0	0.4	1.1e-05	1.60944	0	3.04452	0	0	0.0027547	0	4.90527
300301	2014	15	21.2773	0.547377	0.491004	19.018	0.133205	0.0622359	21	0	0	0.5556	0.651146	2.19722	0.03	1.09861	0	0	0.0045889	0	6.8742
300301	2014	15	21.2773	0.547377	0.491004	19.018	0.133205	0.0622359	21	0	0	0.5556	0.651146	2.19722	0.03	1.09861	0	0	0.0045889	0	6.8742
2632	2017	7	21.5397	0.188886	0.277542	17.8222	0.546207	0.189049	20	0	1	0.3333	0.081701	2.19722	0.03	1.94591	0	0.303555	0.0026884	0	6.45991
300189	2020	16	20.8235	0.0874244	0.217028	19.2583	0.150366	-0.878332	1	0	0	0.3333	0.179361	2.19722	0	2.30259	0	0.026863	0.0063952	0	3.89182
600208	2017	7	25.5481	0.735893	0.0037782	25.0947	0.284281	0.218018	10	0	0	0.4286	0.004177	1.94591	0	2.94444	0	0	0.0013644	0	4.83628
503	2007	16	21.2184	0.167579	0.0752102	19.4481	0.0326066	0.0275658	18	0	0	0.5	0	1.79176	0	2.77259	0	0	0.0070257	0	4.20469
2030	2012	15	20.6315	0.313584	0.180857	18.5256	0.273476	0.138584	20	1	0	0.3333	0.056188	2.19722	0.024	2.19722	0	0	0.0050494	0	6.14204
2378	2015	10	21.8629	0.390272	0.331408	19.8005	-0.340878	-0.136605	21	0	0	0.3636	0.00178	2.3979	0	1.79176	0	0.261597	0.0058388	0	6.94505
2378	2015	10	21.8629	0.390272	0.331408	19.8005	-0.340878	-0.136605	21	0	0	0.3636	0.00178	2.3979	0	1.79176	0	0.261597	0.0058388	0	6.94505
600640	2011	29	20.7915	0.0424002	0.147841	17.5434	-0.28684	0.0227888	8	1	0	0.375	0	2.07944	0	2.94444	0	0	0.0028188	0	4.84419
601918	2015	8	24.1395	0.849055	0.407387	23.3995	-0.271732	-0.504002	2	1	0	0.3333	0	2.19722	0	2.19722	0	0	0.0051843	0	4.31749
2542	2018	28	22.8635	0.542878	0.138838	20.7144	0.276148	0.0731065	4	0	0	0.3333	0.448261	2.19722	0.02	2.07944	0	0	0.0020039	0	4.57471
680	2015	11	22.9639	0.628449	0.25198	21.0861	-0.48129	-0.255147	21	1	0	0.3333	5.4e-05	2.19722	0	2.94444	0	0.213368	0.0027181	0	6.94505
680	2015	11	22.9639	0.628449	0.25198	21.0861	-0.48129	-0.255147	21	1	0	0.3333	5.4e-05	2.19722	0	2.94444	0	0.213368	0.0027181	0	6.94505
545	2017	4	21.7357	0.271909	0.444376	18.9151	0.664326	0.117079	20	0	0	0.4	0	1.60944	0.03	3.21888	0	0.0894447	0.0024968	0	6.45991
300418	2015	28	22.0813	0.310781	0.006499	20.1812	-0.0749712	0.224995	8	0	1	0.4286	0.469781	1.94591	0	0	0	0.739827	0.0172028	0	5.04986
998	2020	14	23.3516	0.546002	0.102902	22.3456	0.0514411	0.0830543	1	1	0	0.3125	0.054589	2.77259	0	3.04452	0	0.0696287	0.0041489	0	3.89182
428	2014	14	22.9458	0.80305	0.400547	21.5327	-0.149701	-0.0755487	7	1	0	0.5	0.000303	2.07944	0.017	2.94444	0	0	0.0023015	0	2.48491
300459	2018	7	23.2758	0.472835	0.0512629	21.9852	0.951733	0.355701	20	0	0	0.3636	0.299136	2.3979	0.024932	1.38629	0	0.523966	0.0021405	0	6.47543
829	2005	10	21.9092	0.810341	0.0336327	19.3837	0.165144	0.0163077	1	1	0	0.3333	6.6e-05	2.19722	0.045	2.19722	0	0	0.001729	0	3.52636
677	2007	11	22.1469	0.639796	0.489063	20.2433	0.260433	0.105325	20	1	1	0.3636	1.3e-05	2.3979	0.03	2.48491	0	0	0.0066807	0	5.69709
600727	2005	11	21.8974	0.28426	0.56861	19.337	-0.272232	-0.0629388	20	1	0	0.3333	0.002287	1.79176	0	2.30259	0	0	0.0006371	0	5.60212
2849	2019	7	21.1578	0.523404	0.0822615	17.3947	0.362132	0.110298	22	0	0	0.4286	0.344657	1.94591	0.05	1.09861	0	0	0.0025533	0	4.30406
600290	2013	6	22.2408	0.568845	0.0739277	20.5712	0.161568	0.0322799	21	0	0	0.3333	0	2.19722	0.02	2.63906	0	0	0.0020711	0	6.81564
600353	2015	17	21.1331	0.234023	0.163188	13.5255	0.531035	0.0862648	21	0	0	0.3333	8.9e-05	2.19722	0.07	2.63906	0	0	0.0046598	0	6.94505
600353	2015	17	21.1331	0.234023	0.163188	13.5255	0.531035	0.0862648	21	0	0	0.3333	8.9e-05	2.19722	0.07	2.63906	0	0	0.0046598	0	6.94505
918	2013	14	24.195	0.814897	0.0111993	22.7909	0.450488	0.0387696	10	1	0	0.3333	0	2.19722	0.025001	2.70805	0	0.0106146	0.0008417	0	4.90527
600676	2021	29	22.8333	0.323485	0.262587	20.4691	-0.0335171	-0.0118145	6	1	0	0.3333	0	2.19722	0	3.3673	0	0	0.0007962	0	4.69135
681	2017	6	22.1341	0.364926	0.0014494	21.2656	0.10751	0.434037	17	0	0	0.375	0.071031	2.07944	0	3.04452	0	0.0446004	0.0052473	0	4.06044
2266	2013	7	22.1689	0.398887	0.128025	20.6702	-0.139474	0.108343	21	0	0	0.3333	0.361113	2.19722	0	1.79176	0	0.413882	0.0051714	0	6.81564
962	2021	26	21.2231	0.20575	0.168763	20.3487	0.174872	0.114488	21	1	0	0.375	5e-06	2.07944	0	3.09104	0	0.498692	0.0039698	0	7.51698
600303	2020	3	22.3553	0.389054	0.368961	18.8767	0.0719537	0.0292845	21	0	0	0.3333	0	2.19722	0.021	3.04452	0	0.02655	0.0009622	0	7.51969
300512	2021	7	21.5387	0.319985	0.157264	17.9817	0.605606	0.142733	21	0	0	0.3333	0.241544	2.19722	0.040086	1.79176	0	0.0556758	0.0028406	0	7.51698
600834	2005	29	20.7501	0.248184	0.89415	14.8041	0.169323	0.180095	14	1	0	0.3333	4e-06	2.19722	0.05	2.48491	0	0	0.0033257	0	1.60944
571	2017	16	22.3679	0.442047	0.31766	20.9007	0.842019	0.0311871	18	0	0	0.3333	0.01234	2.19722	0.029965	3.17805	0	0	0.0015213	0	3.17805
600209	2009	16	20.8742	0.311581	0.291508	19.7168	-0.251668	-0.216035	18	0	0	0.375	0	2.07944	0	2.3979	0	0	0.0036139	0	4.14314
600209	2009	16	20.8742	0.311581	0.291508	19.7168	-0.251668	-0.216035	18	0	0	0.375	0	2.07944	0	2.3979	0	0	0.0036139	0	4.14314
722	2014	14	21.8389	0.182451	0.578079	20.0902	0.129259	0.710036	3	1	0	0.5	0	1.79176	0	2.89037	0	0	0.0015089	0	4.41884
2212	2014	15	21.8249	0.418255	0.18724	20.4066	0.232601	0.0270423	21	0	0	0.3333	0.544603	2.19722	0.015	1.94591	0	0	0.0018452	0	6.8742
600640	2010	29	20.7972	0.0508281	0.161809	17.5434	-0.340955	-0.0413381	8	1	0	0.4444	0	2.19722	0	2.89037	0	0	0.0040921	0	4.68213
413	2013	1	22.9242	0.349694	0.0156215	21.5562	0.196378	0.428059	21	0	0	0.4286	1.1e-05	1.94591	0	2.89037	0	0.0009935	0.0023143	0	6.81564
600108	2019	21	22.8964	0.4411	0.141891	21.3343	0.0893329	0.0224172	1	1	0	0.3333	0	2.19722	0.0045	3.13549	0	0	0.0011538	0	3.71357
600601	2009	29	22.4501	0.485943	0.374498	19.543	0.0706907	0.0103815	21	1	0	0.3333	0	2.19722	0.022	2.99573	0	0	0.0030761	0	6.32256
600882	2013	11	21.2969	0.176905	0.252358	18.7633	-0.250689	0.300319	2	0	0	0.3333	0.010838	2.19722	0	2.94444	0	0	0.0022521	0	4.18966
600757	2016	29	23.0002	0.420177	0.100854	18.2543	0.159965	0.0363297	17	1	0	0.3636	3e-05	2.3979	0.031573	3.04452	0	0	0.0017846	0	3.82864
2349	2021	6	21.8858	0.196536	0.345131	15.1715	0.059714	0.132933	20	1	0	0.4286	0.004625	1.94591	0.041	2.48491	0	0.0893775	0.0036687	0	6.76504
600576	2020	6	20.8733	0.135719	0.0461239	17.8042	-0.450113	0.18322	17	0	1	0.4286	0	1.94591	0	2.89037	0	0	0.0022082	0	4.15888
601268	2012	17	23.7962	0.767779	0.261544	22.4371	-0.447613	-0.699281	21	1	0	0.4444	0	2.19722	0	1.09861	0	0.0751627	0.002313	0	6.79794
300532	2019	15	21.2684	0.552124	0.115782	17.8242	0.711916	0.0698502	8	0	0	0.4286	0.533567	1.94591	0.06	1.38629	0	8.86e-05	0.003788	0	5.69709
2412	2021	14	21.4706	0.17477	0.217067	20.3779	0.203171	0.168497	20	0	1	0.4286	0.025338	1.94591	0	2.48491	0	0	0.001834	0	6.76504
709	2015	1	25.9096	0.745	0.456094	22.9681	-0.256001	0.0073776	21	1	0	0.3333	0	2.19722	0	2.94444	0	0.0274958	0.0007755	0	6.94505
709	2015	1	25.9096	0.745	0.456094	22.9681	-0.256001	0.0073776	21	1	0	0.3333	0	2.19722	0	2.94444	0	0.0274958	0.0007755	0	6.94505
600189	2018	4	22.6146	0.537619	0.15165	21.7331	0.50718	0.0465257	19	1	0	0.5714	6e-06	1.94591	0.02	3.04452	0	0	0.0008725	0	5.41165
2588	2020	11	22.6858	0.336657	0.311212	18.7726	0.0704962	0.0528627	20	0	0	0.4	0.416402	1.60944	0.02	2.30259	0	0	0.0014065	0	6.77194
996	2010	5	20.0314	0.168565	0.40063	19.1196	-0.156447	0.166291	6	0	1	0.375	0	2.07944	0	2.3979	0	0	0.0144655	0	4.29046
761	2020	3	24.8978	0.668489	0.404332	23.0624	-0.0769142	0.0104395	21	1	0	0.4286	0	1.94591	0	3.13549	0	0	0.000516	0	7.51969
547	2009	9	21.2525	0.300991	0.0686078	20.4638	-0.0533699	0.133263	21	0	0	0.4286	0	1.94591	0	2.83321	0	0	0.0019767	0	6.32256
2435	2020	6	22.6897	0.285269	0.133919	19.9715	-0.164071	0.0738114	20	0	0	0.3333	0.039255	2.19722	0	2.3979	0	0	0.0010262	0	6.77194
600518	2008	15	22.1604	0.307103	0.18964	20.4422	0.33469	0.193253	20	0	1	0.3333	0.023426	2.19722	0.012	2.07944	0	0	0.002388	0	5.74939
2632	2020	7	21.8211	0.330861	0.212493	17.044	-0.0899527	0.158885	20	0	1	0.3333	0.07738	2.19722	0.03	2.30259	0	0.274292	0.0023105	0	6.77194
601969	2018	16	22.6769	0.413033	0.288668	19.7725	-0.496908	-0.611196	2	0	0	0.3636	0	2.3979	0	1.60944	0	0.0407141	0.002115	0	4.31749
600858	2012	11	23.1865	0.751207	0.306814	21.2656	0.24099	0.0330714	5	1	0	0.4	0	1.60944	0.03	2.94444	0	0	0.001668	0	5.02388
861	2021	15	23.0257	0.688754	0.007234	22.1151	-0.0629523	-0.577774	11	0	0	0.4286	0.042668	1.94591	0.01	3.17805	0	0	0.0024437	0	4.20469
300180	2017	29	22.6135	0.264448	0.346224	19.4355	0.741105	0.116389	20	0	0	0.4	0.13416	2.30259	0.03	1.94591	0	0.154775	0.0031848	0	6.45991
703	2016	24	24.0387	0.52011	0.298499	22.5205	0.0693203	0.0240798	20	0	1	0.3333	0.003658	2.19722	0	2.99573	0	0.0695923	0.0018426	0	6.32436
2097	2008	14	21.4735	0.429924	0.138543	18.4187	0.0892087	0.0456048	21	0	0	0.3636	0.285089	2.3979	0.03	1.09861	0	0.185603	0.0027269	0	6.2186
2097	2008	14	21.4735	0.429924	0.138543	18.4187	0.0892087	0.0456048	21	0	0	0.3636	0.285089	2.3979	0.03	1.09861	0	0.185603	0.0027269	0	6.2186
2578	2018	9	21.2588	0.11725	0.357586	17.5565	0.16072	0.0283207	21	0	0	0.3333	0.462525	2.19722	0.02	2.07944	0	0	0.0021884	0	7.18539
2009	2015	6	22.2475	0.564555	0.207178	17.5172	0.220992	0.0437075	21	0	0	0.3333	0.214161	2.19722	0.05	2.48491	0	0.204249	0.0037861	0	6.94505
600589	2019	15	22.1943	0.396095	0.127237	18.5438	-0.147438	-0.326222	20	0	1	0.3636	0.089119	2.3979	0.02	2.94444	0	0	0.0014567	0	6.52796
2431	2017	15	23.4754	0.631784	0.0463724	21.9705	0.344898	0.0730242	4	0	0	0.3333	0.145023	2.19722	0.02	2.07944	0	0	0.0021638	0	4.58497
600075	2015	27	21.9792	0.415876	0.238965	19.9479	-0.46721	0.0135036	20	1	0	0.3333	0.000173	2.19722	0	2.94444	0	0	0.0022904	0	6.24028
600075	2015	27	21.9792	0.415876	0.238965	19.9479	-0.46721	0.0135036	20	1	0	0.3333	0.000173	2.19722	0	2.94444	0	0	0.0022904	0	6.24028
600896	2010	16	22.3061	0.437706	0.414101	21.0345	0.483102	0.0343946	6	1	0	0.3333	8e-06	2.19722	0.02	2.70805	0	0.0819413	0.0014036	0	4.29046
14	2015	15	21.4982	0.643892	0.0094729	20.3302	-0.192651	0.125575	10	1	0	0.3333	1.1e-05	2.19722	0.019	3.17805	0	0	0.0059525	0	4.89784
2409	2016	6	21.333	0.17246	0.152029	0	-0.110622	0.0839953	20	0	1	0.5	0.587537	1.79176	0.165	1.94591	0	0.748708	0.0056	0	6.32436
603869	2020	24	22.5812	0.376907	0.0579042	19.2381	-0.636053	0.0735537	8	0	0	0.3333	0	2.19722	0	1.79176	0	0	0.0012315	0	5.96101
782	2020	15	21.7609	0.489752	0.260428	19.0354	-0.213201	0.0185523	20	0	0	0.3333	1.1e-05	2.19722	0.02	3.17805	0	0.105525	0.0011808	0	6.77194
2224	2009	7	20.158	0.303667	0.332537	15.0496	0.0485899	0.0932432	20	0	0	0.4	0.656081	1.60944	0.05	0.693147	0	0.188042	0.0052178	0	5.83481
711	2004	5	20.06	0.297216	0.441094	16.8112	-0.116518	0.152095	10	0	0	0.4286	0.000109	1.94591	0.03	2.07944	0	0	0.0013836	0	4.14314
600368	2016	24	23.1585	0.73249	0.571524	22.6105	-0.381604	0.174161	6	1	0	0.3333	6e-05	2.48491	0	2.83321	0	0	0.0015504	0	4.47734
600381	2021	22	21.3374	0.0149559	0.160044	19.0844	0.0281471	-1.97642	19	0	1	0.4286	0.09669	1.94591	0	3.04452	0	0	0.0027185	0	5.6204
2581	2021	11	21.7371	0.104045	0.20146	20.9327	0.454728	0.678106	20	0	0	0.4	0.000434	2.30259	0	2.3979	0	0	0.0057041	0	6.76504
600491	2010	7	23.0059	0.742828	0.0843565	19.8746	0.497465	0.0255516	4	0	0	0.4286	0.366708	1.94591	0.05	1.94591	0	0	0.002323	0	3.71357
652	2008	30	22.5883	0.614253	0.133501	21.5674	0.712302	0.125924	6	1	0	0.3333	0.000734	2.19722	0.034	2.56495	0	0	0.0031581	0	4.20469
300185	2019	11	23.2325	0.552936	0.365196	20.7904	0.139299	0.0791593	21	0	0	0.3333	0.106653	2.19722	0.02	2.19722	0	0.172871	0.0010641	0	7.25276
600702	2014	17	22.0259	0.38963	0.161333	19.1814	0.018604	0.0222697	19	1	1	0.3333	0.000363	2.19722	0.02	2.94444	0	0	0.0027985	0	5.21494
886	2007	16	22.3729	0.57081	0.726727	21.7921	-0.291225	0.148077	6	1	0	0.375	2.5e-05	2.07944	0	2.30259	0	0	0.0027045	0	4.17439
600889	2011	6	21.9899	0.719841	0.313777	19.7134	0.495074	0.0367168	20	1	0	0.4286	0	1.94591	0.05	2.77259	0	0.106777	0.0015689	0	6.11147
600889	2011	6	21.9899	0.719841	0.313777	19.7134	0.495074	0.0367168	20	1	0	0.4286	0	1.94591	0.05	2.77259	0	0.106777	0.0015689	0	6.11147
600490	2014	29	22.132	0.2047	0.515344	20.0239	-0.0284899	0.0943255	21	0	0	0.375	0	2.07944	0	2.48491	0	0.692716	0.0049052	0	6.8742
792	2021	22	23.9528	0.538919	0.304032	22.7554	0.0543706	0.406683	20	1	0	0.3846	1e-06	2.56495	0	3.21888	0	0.0014119	0.0165034	0	6.76504
300281	2018	15	21.1036	0.172417	0.191642	17.0774	-0.0989949	0.0478659	21	0	0	0.4286	0.341457	1.94591	0.021	2.07944	0	0	0.0015572	0	7.18539
600231	2012	3	23.296	0.708524	0.421207	21.1769	-0.0819064	-0.0351064	21	1	0	0.3333	0.000817	2.19722	0.02	2.56495	0	0	0.0010001	0	6.79794
300311	2018	15	21.4317	0.485419	0.0855528	19.2628	0.157126	0.138628	8	0	0	0.4286	0.404822	1.94591	0.029465	1.94591	0	0	0.003781	0	5.57215
300085	2017	15	21.5201	0.390658	0.0060824	20.5092	0.224163	0.0285767	8	0	0	0.3333	0.550169	2.19722	0.015	2.07944	0	0.347263	0.0071092	0	5.51343
300134	2020	15	22.5402	0.169421	0.197962	19.6613	-0.0650336	0.0236824	21	0	0	0.3333	0.095688	2.19722	0	2.3979	0	0.186109	0.0015513	0	7.51969
300151	2017	15	20.6981	0.131826	0.240775	16.1516	0.0178344	0.0602624	21	0	1	0.3333	0.571447	1.79176	0.03	2.07944	0	0.757151	0.0043507	0	7.15929
601258	2021	1	23.8628	0.488699	0.261902	22.389	0.0455503	0.0350928	5	0	0	0.3571	0.00036	2.63906	0	2.3979	0	4.84e-06	0.0014205	0	5.23111
300042	2021	15	20.9525	0.110209	0.0346534	14.564	0.283011	0.038926	21	0	0	0.3333	0.130142	2.19722	0.05	2.48491	0	0.715993	0.0027544	0	7.51698
600572	2021	7	23.1021	0.315081	0.196871	21.1151	0.0409279	0.409358	20	1	0	0.4	0.052243	2.30259	0	2.89037	0	0	0.0017384	0	6.76504
413	2021	1	24.8582	0.586016	0.118115	22.2662	-0.201001	-0.534797	21	0	0	0.4286	0	1.94591	0	3.2581	0	0.0712378	0.0004767	0	7.51698
300666	2018	7	21.0908	0.573541	0.250358	17.2658	0.181187	0.0845832	21	0	0	0.3333	0.322113	2.19722	0.053	0.693147	0	0.7279	0.0146771	0	7.18539
600489	2015	30	24.3285	0.676516	0.329312	22.8169	0.104687	0.0061218	2	1	0	0.3333	0	2.19722	0.01	2.56495	0	0	0.0024558	0	4.31749
300187	2017	14	21.884	0.471143	0.0863257	18.5011	-0.199883	0.137811	13	0	1	0.3333	0.021688	2.19722	0.025	1.94591	0	0	0.0043023	0	3.7612
600290	2014	6	22.2815	0.566319	0.114888	20.2588	0.141153	0.0655114	21	0	0	0.3333	0	2.19722	0.026	2.70805	0	0.0011548	0.0025701	0	6.8742
2059	2007	19	20.9506	0.379262	0.207728	16.5406	2.66432	0.172501	11	1	0	0.3	0	2.30259	0.120001	0.693147	0	0	0.0030792	0	2.83321
655	2019	11	21.7841	0.103187	0.0993819	20.4474	0.282961	0.166427	2	1	0	0.3333	0	2.19722	0	3.17805	0	0	0.0012708	0	4.3438
300104	2016	28	24.1963	0.674821	0.0353764	22.379	0.686365	-0.015362	8	0	1	0.4	0.389494	1.60944	0.031	1.94591	0	0	0.0067683	0	5.35659
2452	2018	14	21.6141	0.53271	0.222189	18.2084	-0.255978	-0.234332	21	0	0	0.3333	0.30672	2.19722	0.03	2.19722	0	0	0.0016083	0	7.18539
558	2019	3	21.6071	0.468859	0.112199	20.1124	-0.803768	0.245563	10	1	0	0.3333	8e-05	2.19722	0	3.2581	0	0	0.0033099	0	4.82028
600461	2010	10	22.0962	0.600955	0.196621	21.2657	3.14556	0.127245	3	1	0	0.3333	0	2.19722	0.1	1.94591	0	0	0.0015448	0	4.27667
600246	2016	28	23.3766	0.517399	0.0040486	22.151	-0.108052	0.0787444	10	0	0	0.3333	6.5e-05	2.19722	0	2.83321	0	0	0.0017323	0	4.84419
600135	2013	1	20.8087	0.0923558	0.236814	16.2134	-0.0796817	0.0346513	20	1	0	0.4444	0	2.19722	0.025	2.77259	0	0	0.0027676	0	6.14419
2363	2016	11	21.7173	0.284221	0.320622	18.699	0.0614957	0.0479426	21	0	1	0.4286	0.001065	1.94591	0.02	1.94591	0	0.573474	0.002494	0	7.03878
300148	2019	14	22.0976	0.172211	0.0138584	20.3817	0.101181	0.0439647	17	0	0	0.4	0.066543	1.60944	0	2.30259	0	0.0210899	0.0010175	0	4.07754
809	2019	17	22.453	0.447337	0.0333357	19.9997	-0.881389	-0.463133	13	1	0	0.3333	0	2.19722	0	3.09104	0	0	0.0006272	0	4.00733
809	2019	17	22.453	0.447337	0.0333357	19.9997	-0.881389	-0.463133	13	1	0	0.3333	0	2.19722	0	3.09104	0	0	0.0006272	0	4.00733
2444	2012	7	22.0529	0.215351	0.052679	20.5914	0.0673785	0.15507	21	0	1	0.3333	0.233119	2.19722	0	1.09861	0	0.973083	0.0016873	0	6.79794
300556	2018	15	20.4958	0.409227	0.0369106	17.3082	0.408919	0.0725503	8	0	1	0.4286	0.334435	1.94591	0.05	1.09861	0	0.037267	0.0038977	0	5.57215
300021	2014	21	21.151	0.687484	0.196119	17.0837	0.0937058	0.026895	20	0	0	0.3333	0.5307	2.19722	0.06	1.79176	0	0	0.0078758	0	6.18415
635	2009	26	22.0454	0.758208	0.849112	20.5478	-0.0753906	0.0468921	20	1	0	0.3333	0	2.19722	0.03	2.63906	0	0	0.0036504	0	5.83481
782	2019	15	21.7083	0.449774	0.297606	18.995	-0.216806	0.0191797	20	0	0	0.375	1.1e-05	2.07944	0.02	3.13549	0	0.0996804	0.001251	0	6.52796
300011	2014	28	21.4783	0.144754	0.0889884	15.4757	0.761354	0.232057	21	0	0	0.4	0.383893	2.30259	0.05966	1.79176	0	0	0.0049547	0	6.8742
2517	2017	9	22.5323	0.169143	0.0034442	19.2617	0.152009	0.547373	8	0	1	0.4286	0.335442	1.94591	0.011175	2.07944	0	0.06285	0.0062838	0	5.51343
600227	2017	18	22.6569	0.329257	0.618089	19.924	-0.38025	0.0269117	20	0	0	0.3333	3e-06	2.19722	0	2.89037	0	0	0.0026544	0	6.45991
600227	2017	18	22.6569	0.329257	0.618089	19.924	-0.38025	0.0269117	20	0	0	0.3333	3e-06	2.19722	0	2.89037	0	0	0.0026544	0	6.45991
600868	2017	15	21.5987	0.0328777	0.596877	16.3403	-0.33235	0.578049	3	0	1	0.3333	0.000108	2.19722	0.015	3.17805	0	0	0.0032795	0	4.68213
600868	2017	15	21.5987	0.0328777	0.596877	16.3403	-0.33235	0.578049	3	0	1	0.3333	0.000108	2.19722	0.015	3.17805	0	0	0.0032795	0	4.68213
949	2020	12	22.8961	0.561765	0.572543	21.5434	-0.0682	0.0246504	20	1	0	0.3333	0.00038	2.19722	0.01	3.09104	0	0	0.0010718	0	6.77194
600889	2008	6	21.3775	0.634798	0.417306	19.6729	-0.427142	-0.245004	20	1	0	0.3333	0.000159	1.79176	0.02	2.56495	0	0	0.0011583	0	5.74939
2433	2020	15	22.929	0.402776	0.249727	19.6583	-0.107448	0.0118034	20	0	1	0.3333	0.03893	2.19722	0.0151	2.3979	0	0.0005604	0.000587	0	6.77194
620	2014	5	23.9299	0.848133	0.0166964	22.9347	0.345938	0.124536	10	0	0	0.3333	0	2.19722	0.028255	2.94444	0	0	0.0031402	0	4.8828
603988	2016	6	20.544	0.2271	0.0790062	0	-0.153991	0.125774	21	0	1	0.4286	0.57	1.94591	0.17	1.09861	0	0.231456	0.0084143	0	7.03878
600627	2004	29	21.4233	0.450675	0.093847	20.6868	0.593636	0.104605	21	1	0	0.3333	1.1e-05	2.19722	0.03	2.48491	0	0	0.0032635	0	6.01127
60	2016	15	23.5547	0.515829	0.29962	21.0949	-0.110923	0.0247702	21	1	0	0.4	0.000626	2.30259	0.01	2.99573	0	0.587032	0.0030028	0	7.03878
600328	2008	23	21.5181	0.555798	0.408065	19.8903	0.134917	0.0591539	20	1	0	0.3333	3e-06	2.19722	0.03	2.19722	0	0	0.001939	0	5.74939
600802	2005	9	21.2446	0.602318	0.579915	19.0115	-0.0493148	-0.0017915	21	1	0	0.3333	3.7e-05	2.19722	0.035	2.48491	0	0	0.0010391	0	6.01616
300273	2019	15	22.5952	0.580511	0.0284806	21.4518	0.018604	0.0413164	21	0	1	0.375	0.309552	2.07944	0.015	2.19722	0	0	0.001451	0	7.25276
600496	2020	8	23.4838	0.567217	0.056894	20.7812	0.121985	0.0579396	21	0	0	0.3333	0.003062	2.19722	0.023	2.94444	0	0.0576367	0.0013181	0	7.51969
600288	2020	28	22.0052	0.413872	0.07666	19.9742	-0.299662	0.0307042	21	0	1	0.4286	0.002732	1.94591	0.008	3.04452	0	0	0.0021093	0	7.51969
752	2010	25	20.8971	0.258496	0.218182	20.135	0.142306	0.149178	19	0	0	0.3333	0.0001	2.19722	0.01	2.63906	0	0	0.0034291	0	4.99043
752	2010	25	20.8971	0.258496	0.218182	20.135	0.142306	0.149178	19	0	0	0.3333	0.0001	2.19722	0.01	2.63906	0	0	0.0034291	0	4.99043
752	2010	25	20.8971	0.258496	0.218182	20.135	0.142306	0.149178	19	0	0	0.3333	0.0001	2.19722	0.01	2.63906	0	0	0.0034291	0	4.99043
600400	2014	6	22.4792	0.699903	0.0712327	21.1656	0.187095	0.0329288	19	0	0	0.3333	0.002199	2.19722	0.03	2.63906	0	0.0299318	0.001742	0	5.21494
2412	2019	14	21.3561	0.187438	0.253861	20.1763	-0.0373761	0.211424	20	0	0	0.5	0.025338	1.79176	0	2.30259	0	0	0.0028844	0	6.52796
300245	2020	29	21.2405	0.108475	0.12611	17.3647	0.165514	0.0717607	8	0	0	0.375	0.018537	2.07944	0.025	2.30259	0	0	0.0019389	0	5.96101
300302	2021	28	21.3177	0.171055	0.0563817	19.6417	0.179076	-0.0486339	8	0	1	0.4286	0.322504	1.94591	0.01	2.30259	0	0	0.003343	0	5.96358
410	2015	3	23.8274	0.89864	0.0821429	22.4753	-0.183116	-0.125636	21	1	0	0.3333	2e-06	2.19722	0.02	2.99573	0	0.0464124	0.008477	0	6.94505
600241	2004	3	20.3927	0.365542	0.161728	15.8877	0.033158	0.0237866	5	1	0	0.3333	0	2.19722	0.05	1.60944	0	0.191416	0.001523	0	4.58497
2638	2016	15	22.6923	0.286437	0.0422272	19.884	-0.008145	-0.502499	21	0	1	0.3333	0.005334	1.79176	0.01	1.79176	0	0.393829	0.0027334	0	7.03878
2492	2021	15	21.3503	0.207488	0.344125	18.5727	0.116161	0.344063	6	0	0	0.4286	0.022612	1.94591	0.02	2.48491	0	0.0155527	0.0016243	0	4.69135
759	2003	13	21.5899	0.618224	0.444553	19.1789	0.444215	0.0130867	5	1	0	0.3333	0.000329	2.48491	0.05	1.94591	0	0	0.0010082	0	4.58497
600707	2010	20	22.7797	0.398922	0.0958499	21.5157	-0.120933	-0.0044624	21	1	0	0.3333	0	2.19722	0	2.70805	0	0	0.0029976	0	6.58202
996	2015	5	20.3342	0.133604	0.0808014	20.0621	0.019679	0.142508	5	0	1	0.4	3e-06	1.60944	0	2.77259	0	0	0.0110976	0	5.03695
600601	2011	29	22.5603	0.325559	0.365324	19.4117	-0.238248	0.0106664	21	1	0	0.3333	0	2.19722	0.01	3.09104	0	0	0.0013945	0	6.7093
300002	2018	28	22.6156	0.211728	0.0615481	19.7467	-0.0034755	0.0329784	8	0	0	0.3636	0.289252	2.3979	0.007	2.30259	0	0.283563	0.0012374	0	5.57215
514	2016	31	22.6076	0.489082	0.114431	21.2002	-0.409003	0.13861	10	1	0	0.5714	0	1.94591	0	3.17805	0	0	0.0029306	0	4.84419
603117	2021	6	22.0772	0.452197	0.239774	18.9721	-0.195873	-0.713117	11	0	0	0.3333	0	2.19722	0.023	1.94591	0	0.121519	0.0011879	0	4.20469
875	2006	4	21.6821	0.105189	0.462733	20.2769	0.132096	0.059628	3	1	0	0.3333	0.00028	2.19722	0	1.60944	0	0	0.0009946	0	4.07754
600764	2012	21	21.0274	0.465587	0.057705	20.1741	0.0199742	0.0467238	8	1	0	0.4	0	1.60944	0.02	2.83321	0	0	0.0023806	0	4.79579
600251	2018	27	22.5499	0.616843	0.137594	20.6852	0.357262	0.0460189	19	1	0	0.5556	0	2.19722	0.035	2.77259	0	0	0.0016287	0	5.41165
600580	2013	7	22.9081	0.563304	0.251599	21.1443	1.28448	0.0471259	21	0	0	0.3333	0.011853	2.19722	0.055	2.48491	0	0.618375	0.0017824	0	6.81564
2087	2016	12	22.7945	0.628088	0.309178	21.3053	0.340944	0.0239348	19	1	0	0.3333	0.00189	2.19722	0.03	2.3979	0	0	0.0019376	0	5.31812
600737	2012	27	22.9506	0.779941	0.401613	20.4258	-0.237985	-0.205068	19	1	0	0.4286	6e-06	1.94591	0.03	2.83321	0	0.344691	0.0025817	0	5.14749
603729	2019	29	20.8497	0.287357	0.0559516	19.5888	-0.461948	-0.0902651	11	0	1	0.4	0.330662	1.60944	0	1.60944	0	0	0.0018353	0	3.98898
300180	2016	29	22.0695	0.315054	0.522518	18.7757	0.265731	0.0620625	20	0	0	0.4286	0.030777	1.94591	0.03	1.79176	0	0.20422	0.0044212	0	6.32436
600462	2004	4	21.5509	0.668102	0.632677	20.4147	0.331359	0.0252001	20	1	0	0.3636	0	2.3979	0.04	0.693147	0	0	0.0012873	0	5.61313
150	2006	6	20.0841	0.151366	0.187252	18.6741	-0.446743	-0.182936	10	1	0	0.4286	4.8e-05	1.94591	0	1.94591	0	0	0.0035305	0	4.20469
2644	2012	21	20.5284	0.179097	0.18289	16.131	-0.0177818	0.10363	20	1	0	0.3636	0	2.3979	0.036	0.693147	0	0.0811895	0.0023414	0	6.14204
2767	2020	7	20.7224	0.244798	0.191891	17.1906	0.115477	0.06773	22	0	0	0.4286	0.221697	1.94591	0.035	1.79176	0	0	0.0021469	0	4.72739
600833	2012	29	20.6093	0.439807	0.112076	16.7053	0.0704418	0.0380628	5	1	0	0.3333	0	2.19722	0.05	2.94444	0	0	0.003392	0	5.02388
600017	2013	11	23.4889	0.345118	0.582511	21.7879	0.0347224	0.205689	6	1	0	0.3636	0	2.3979	0	2.07944	0	0	0.0007508	0	4.40672
603577	2019	11	21.6347	0.495701	0.173301	18.6869	0.688849	0.038807	21	0	0	0.4286	0.003351	1.94591	0.055	1.38629	0	0.0255233	0.0017412	0	7.25276
807	2013	19	23.8573	0.764156	0.519198	22.5888	0.396081	-0.0352328	21	1	0	0.3636	6.4e-05	2.3979	0.03	2.77259	0	0.199914	0.0009661	0	6.81564
547	2013	9	21.7661	0.373312	0.0540092	20.4643	0.265828	0.292153	21	0	1	0.4286	5.1e-05	1.94591	0.02	3.04452	0	0.0089002	0.0018734	0	6.81564
584	2020	17	22.336	0.491373	0.0191973	20.7686	-0.0684208	-0.0308962	21	0	1	0.3333	0.022794	2.19722	0.015	3.2581	0	0.112693	0.0017387	0	7.51969
2055	2014	15	21.9416	0.576913	0.203961	18.4549	0.272859	0.035151	21	0	0	0.4286	0.037107	1.94591	0.05	2.19722	0	0.225916	0.0032884	0	6.8742
600231	2014	3	23.385	0.784532	0.50824	21.1113	-0.0816443	-0.0658849	21	1	0	0.3333	0.000776	2.19722	0.03	2.70805	0	0	0.0013679	0	6.8742
825	2016	2	25.0081	0.681353	0.69752	23.6096	-0.164542	0.0173304	21	1	0	0.3636	4.1e-05	2.3979	0	2.94444	0	0.159515	0.0009703	0	7.03878
503	2006	16	21.2939	0.202241	0.0676994	19.9404	-0.213161	-0.0069242	18	0	0	0.3333	0	2.19722	0	2.70805	0	0	0.0045103	0	4.20469
300138	2018	1	21.9343	0.481641	0.194831	13.6792	0.105083	0.0460908	19	0	1	0.4286	0.283586	1.94591	0.08	2.19722	0	0.242148	0.0017004	0	5.41165
600791	2017	18	22.564	0.547183	0.0025374	21.3605	-0.0250382	0.0503614	10	1	0	0.3333	3e-06	1.79176	0.015	3.04452	0	0	0.0010984	0	4.83628
600561	2018	10	22.5425	0.714797	0.393302	20.6748	-0.071185	0.0286404	6	1	0	0.3333	0.000395	2.19722	0.03	2.83321	0	0	0.0007332	0	4.62497
652	2003	30	22.4545	0.726369	0.0750566	21.5485	0.157477	0.242592	6	1	0	0.3333	0.000983	2.19722	0.03	2.07944	0	0	0.0037039	0	3.98898
2009	2018	6	22.5215	0.585447	0.134118	19.0938	0.424853	0.0513892	21	0	0	0.375	1.3e-05	2.07944	0.05	2.70805	0	0.159109	0.001119	0	7.18539
600289	2013	5	21.7858	0.337377	0.137799	14.6341	-0.0034883	0.0720043	8	0	0	0.3333	0.00423	2.70805	0.06	2.63906	0	0	0.0026707	0	4.8828
2631	2016	6	21.385	0.227195	0.18937	19.1435	0.340052	0.187053	20	0	1	0.4286	0.00952	1.94591	0.025	1.79176	0	0	0.0080644	0	6.32436
603111	2016	6	21.7111	0.48385	0.147182	0	0.213545	0.12935	21	0	0	0.3333	0.242599	2.19722	0.2	1.09861	0	0.0378455	0.0078312	0	7.03878
300486	2019	2	21.5835	0.405493	0.144902	18.2923	0.0547443	0.137854	21	0	0	0.4286	0.110913	1.94591	0.035	1.60944	0	0.190345	0.002642	0	7.25276
600857	2015	7	20.4719	0.216742	0.16254	13.5104	-0.0865022	0.0473434	5	0	1	0.3333	0.00026	2.19722	0.06	3.09104	0	0	0.0072908	0	5.03695
603117	2019	6	22.5438	0.597153	0.160786	17.7754	-0.0004617	0.12964	11	0	0	0.3636	0.116966	2.3979	0.05	1.60944	0	0.0485149	0.0009823	0	3.98898
2104	2020	6	21.583	0.157639	0.132733	19.3659	-0.31476	-0.0318946	21	0	0	0.375	0.207436	2.07944	0	2.63906	0	0.0577949	0.0024409	0	7.51969
300239	2019	23	20.9966	0.245356	0.471058	17.8788	0.0862977	0.076297	20	0	0	0.4286	0.041112	1.94591	0.03	2.19722	0	0	0.0026563	0	6.52796
2044	2015	6	22.2231	0.276597	0.139317	18.901	2.01933	0.170196	16	0	0	0.3636	0.058499	2.3979	0.08	2.3979	0	0	0.0114033	0	1.60944
2581	2019	11	21.9511	0.30028	0.12701	21.0194	-0.145888	0.139185	20	0	0	0.3333	0	2.19722	0	2.19722	0	0	0.0019995	0	6.52796
300235	2017	15	20.227	0.0431039	0.160774	18.2011	0.0370516	0.0870332	8	0	0	0.4286	0.482015	1.94591	0.014157	1.94591	0	0	0.0033707	0	5.51343
600150	2016	29	24.6838	0.678786	0.213326	23.5158	-0.227158	-0.127088	21	1	0	0.3333	0	2.70805	0	2.94444	0	0.668661	0.002257	0	7.03878
2131	2016	7	23.1439	0.337273	0.0358592	20.5505	0.659417	0.0895301	8	0	1	0.375	0.297097	2.07944	0.03	2.30259	0	0.145327	0.0034364	0	5.35659
600587	2009	11	20.7586	0.314546	0.214474	16.9769	0.352496	0.0568058	21	1	0	0.3333	0.00126	2.19722	0.05	2.07944	0	0	0.0030716	0	6.32256
300302	2020	28	21.2585	0.169421	0.0502079	19.272	-0.0402809	0.123807	8	0	1	0.4286	0.324718	1.94591	0.01	2.19722	0	0	0.003816	0	5.96101
300302	2020	28	21.2585	0.169421	0.0502079	19.272	-0.0402809	0.123807	8	0	1	0.4286	0.324718	1.94591	0.01	2.19722	0	0	0.003816	0	5.96101
2112	2008	7	20.8578	0.651738	0.165743	16.4402	0.160886	0.0296946	21	1	0	0.3636	0.122236	2.3979	0.07	0.693147	0	0	0.0023754	0	6.2186
600748	2009	29	23.2939	0.792176	0.002126	22.0808	0.130195	0.144455	10	1	0	0.5	8.4e-05	1.79176	0.03	2.63906	0	0	0.005562	0	4.56435
600382	2008	15	21.1671	0.463793	0.0847268	19.7835	0.153517	0.143083	5	0	0	0.3333	0.000162	2.19722	0.03	2.07944	0	0	0.001611	0	4.58497
603773	2021	10	21.6808	0.372728	0.388573	18.4874	0.73795	-0.0091189	21	0	1	0.4286	0.281331	1.94591	0.05262	1.38629	0	0.220058	0.0015363	0	7.51698
906	2016	14	22.7089	0.741833	0.0689788	19.7406	0.568479	0.0040362	5	1	0	0.3333	0	2.19722	0.06	2.89037	0	0.263126	0.0030635	0	5.04986
600960	2019	11	22.9086	0.42448	0.229432	21.6924	0.268094	0.0188756	21	1	0	0.3636	0	2.3979	0.015	2.77259	0	0.531362	0.0005924	0	7.25276
600960	2019	11	22.9086	0.42448	0.229432	21.6924	0.268094	0.0188756	21	1	0	0.3636	0	2.3979	0.015	2.77259	0	0.531362	0.0005924	0	7.25276
300890	2021	15	21.5825	0.510376	0.201438	17.2483	1.68783	0.115043	21	0	0	0.3333	0.220605	2.19722	0.1	0.693147	0	0	0.0053478	0	7.51698
300537	2019	6	21.3842	0.312384	0.102087	15.6073	0.265213	0.0813281	20	0	1	0.375	0.466893	2.07944	0.06	1.38629	0	0.0052706	0.0027339	0	6.52796
300231	2012	28	19.832	0.221076	0.0512139	0	0.703387	0.139151	8	0	0	0.5	0.504	1.38629	0.2	0.693147	0	0	0.0038963	0	4.79579
2659	2018	6	22.0606	0.444685	0.325825	20.7132	-0.610143	-0.484586	4	1	1	0.4286	0	1.94591	0	1.94591	0	0	0.0019777	0	4.57471
2481	2015	11	22.1546	0.387419	0.237351	18.8002	0.166921	0.16633	19	1	0	0.3333	0.003684	2.19722	0.035094	1.79176	0	0.151027	0.0068494	0	5.24702
690	2006	15	21.8057	0.433861	0.403684	20.4676	0.712107	0.272398	10	0	0	0.3636	0.0005	2.3979	0.04	2.30259	0	0	0.0031892	0	4.20469
690	2006	15	21.8057	0.433861	0.403684	20.4676	0.712107	0.272398	10	0	0	0.3636	0.0005	2.3979	0.04	2.30259	0	0	0.0031892	0	4.20469
2447	2012	3	21.3	0.46911	0.480541	19.812	0.78615	0.434107	1	0	1	0.4286	0.604925	1.94591	0.05	1.09861	0	0	0.0063522	0	3.66356
601989	2021	28	25.917	0.522053	0.17522	23.8362	0.132732	0.0045322	21	0	0	0.4545	0	2.3979	0	2.56495	0	0.460123	0.0011176	0	7.51698
948	2004	19	20.893	0.533331	0.165321	18.6947	1.0039	0.0062477	8	1	0	0.3077	6e-06	2.56495	0.070047	1.79176	0	0	0.0017088	0	3.91202
1896	2007	12	20.9352	0.351485	0.337334	20.1434	-0.579979	0.0210646	3	1	0	0.3333	1.2e-05	2.19722	0	2.30259	0	0	0.004259	0	4.09434
300072	2013	28	21.9227	0.530694	0.10119	19.2493	0.485127	0.20027	20	0	0	0.3636	0.091663	2.3979	0.05	1.38629	0	2.66e-05	0.0055021	0	6.14419
300072	2013	28	21.9227	0.530694	0.10119	19.2493	0.485127	0.20027	20	0	0	0.3636	0.091663	2.3979	0.05	1.38629	0	2.66e-05	0.0055021	0	6.14419
692	2017	3	22.4537	0.758328	0.493358	20.7733	-0.0348498	-0.103847	3	1	0	0.3333	0.000118	2.19722	0.036	3.04452	0	0	0.0020668	0	4.68213
600459	2012	19	21.3846	0.496179	0.165323	17.708	0.415469	0.0082706	21	1	0	0.3636	0	2.3979	0.059	2.30259	0	0	0.002991	0	6.79794
600459	2004	19	20.1163	0.219206	0.132559	18.0975	0.124122	0.104497	21	1	0	0.3636	0	2.3979	0.03	0.693147	0	0	0.0015311	0	6.01127
807	2012	19	23.6581	0.734207	0.421812	22.5972	0.335568	-0.0186845	21	1	0	0.3636	6.4e-05	2.3979	0.03	2.70805	0	0.11096	0.0016216	0	6.79794
807	2012	19	23.6581	0.734207	0.421812	22.5972	0.335568	-0.0186845	21	1	0	0.3636	6.4e-05	2.3979	0.03	2.70805	0	0.11096	0.0016216	0	6.79794
600682	2007	6	21.4281	0.544578	0.507282	18.7136	-0.39047	0.0675182	5	0	0	0.3333	0.000197	2.19722	0.03	2.70805	0	0	0.0062227	0	4.57471
2131	2013	7	21.7683	0.452736	0.203143	19.8622	0.136361	0.0326621	21	0	1	0.3333	0.428212	2.19722	0.03	1.94591	0	0.52845	0.0034129	0	6.81564
883	2009	13	22.2867	0.743893	0.173377	19.6977	0.153425	0.0152708	21	1	0	0.3333	0.000335	2.48491	0.05	2.48491	0	0	0.0020769	0	6.32256
300134	2017	15	22.6796	0.243965	0.204636	20.4974	-0.260904	-0.333661	21	0	0	0.4	0.095688	1.60944	0	2.07944	0	0.201381	0.0023608	0	7.15929
600063	2009	8	22.1911	0.506198	0.326087	20.2503	-0.206779	0.0285347	20	1	0	0.4286	8.5e-05	1.94591	0.02	2.56495	0	0	0.0021195	0	5.83481
2828	2019	27	21.6486	0.595278	0.295379	18.8396	0.556849	0.0374274	2	0	1	0.4286	0.276586	1.94591	0.05997	1.38629	0	0	0.0021952	0	4.3438
739	2006	11	20.9736	0.645163	0.455735	18.8479	0.10927	0.0534234	20	0	0	0.3333	0.000521	2.48491	0.05	2.30259	0	0	0.0028941	0	5.65599
600614	2015	29	22.8401	0.43915	0.157094	19.9467	0.351624	0.0083821	21	0	0	0.375	0.0061	2.07944	0.035	3.17805	0	0	0.003774	0	6.94505
600433	2015	15	22.1077	0.385811	0.505686	20.1362	0.345502	0.0137205	20	1	0	0.3636	0.002128	2.3979	0.03	2.56495	0	0.0355768	0.0059413	0	6.24028
300635	2018	15	20.7235	0.327157	0.0366016	18.2412	0.221006	0.167326	12	0	0	0.3333	0.492047	2.19722	0.039	0.693147	0	0	0.0038772	0	3.93183
600392	2019	2	22.9692	0.420187	0.056745	19.6311	0.117642	0.0209221	21	1	1	0.3636	0.011979	2.3979	0.03	2.83321	0	0.0482339	0.0029056	0	7.25276
777	2018	6	21.5367	0.398286	0.114311	19.2952	0.403337	0.0811535	21	1	0	0.3333	3.8e-05	2.19722	0.04	3.09104	0	0	0.0028335	0	7.18539
300840	2021	11	21.0202	0.253988	0.245108	19.2618	-0.0524791	0.12848	19	0	1	0.3333	0.349527	2.48491	0.018	0.693147	0	0	0.0027684	0	5.6204
600505	2013	17	21.3518	0.48312	0.684009	19.8965	0.0518623	0.0972657	3	1	0	0.3846	0.000138	2.56495	0.03	2.48491	0	0	0.0034574	0	4.38203
404	2017	10	23.0237	0.602868	0.138801	19.9862	0.164969	0.0301117	21	1	0	0.375	0.003061	2.07944	0.04	3.09104	0	0.350608	0.0011048	0	7.15929
600736	2011	6	23.4692	0.756725	0.0789576	22.514	-0.386592	0.14845	10	1	0	0.3333	3.8e-05	2.19722	0.012	2.77259	0	0	0.0012253	0	4.85203
300097	2011	3	20.029	0.169043	0.0337949	14.3098	-0.22415	0.110651	21	0	1	0.4286	0.613591	1.94591	0.05	0.693147	0	0	0.0021803	0	6.7093
685	2007	15	19.8103	0.0327537	0.0066239	18.0246	0.410094	0.568008	13	1	0	0.4444	0	2.19722	0.03	2.3979	0	0	0.0162655	0	2.48491
600150	2013	29	24.6556	0.611838	0.294067	22.741	-0.0856108	-0.0187887	21	1	0	0.3333	0	2.70805	0.01	2.77259	0	1.03407	0.0016831	0	6.81564
600857	2011	7	20.3373	0.263938	0.20223	18.9961	0.247892	0.0290043	5	0	1	0.3333	0.000628	2.19722	0.03	2.89037	0	0	0.0043666	0	4.82028
2017	2017	15	21.1625	0.390939	0.138293	18.3636	-0.20508	0.0356411	21	1	0	0.4545	0.004563	2.3979	0.03	2.63906	0	0.32609	0.0032003	0	7.15929
2873	2019	18	20.8036	0.345952	0.264774	16.8011	0.113903	0.107889	20	0	1	0.3333	0.04274	2.19722	0.05	1.09861	0	0	0.0027855	0	6.52796
2204	2014	3	23.6503	0.651218	0.199131	18.8797	-0.0671319	0.0050179	21	1	0	0.4444	0	2.19722	0.046	1.94591	0	0.247969	0.0017778	0	6.8742
300053	2019	15	22.0963	0.258587	0.0918701	19.0898	-0.0599223	-0.266666	21	1	0	0.3333	0.150942	2.19722	0.020068	2.30259	0	0.0148848	0.00298	0	7.25276
600509	2019	27	23.7325	0.668678	0.699785	22.7384	-0.012428	-0.081393	3	1	1	0.3636	6e-06	2.3979	0.016	2.89037	0	0	0.0006205	0	4.69135
89	2003	15	21.8978	0.128453	0.275333	20.8988	0.0505595	0.47763	6	1	0	0.3333	0.000153	2.19722	0	1.79176	0	0	0.0026311	0	3.98898
612	2016	12	22.7087	0.378894	0.372483	22.0188	-0.157211	0.0625486	21	0	1	0.3333	0.003139	2.19722	0	3.04452	0	0	0.0030443	0	7.03878
600488	2010	30	21.7948	0.441196	0.226418	20.4584	0.271762	0.0897086	20	1	0	0.3333	0	2.19722	0.03	2.30259	0	0.438844	0.0029414	0	6.00389
2607	2014	8	21.9495	0.75227	0.220468	19.5845	0.037892	-0.0156475	5	0	0	0.3333	0.313908	2.19722	0.05	1.38629	0	0	0.0026826	0	5.02388
601989	2018	28	25.9501	0.547761	0.162037	24.3519	0.147199	-0.0007654	21	1	0	0.4545	0	2.3979	0	2.30259	0	0.28192	0.0011548	0	7.18539
2421	2017	15	22.4202	0.401747	0.0305319	19.4188	0.046997	0.147224	8	0	1	0.3333	0.18635	2.19722	0.029993	2.07944	0	0	0.0035646	0	5.51343
2421	2017	15	22.4202	0.401747	0.0305319	19.4188	0.046997	0.147224	8	0	1	0.3333	0.18635	2.19722	0.029993	2.07944	0	0	0.0035646	0	5.51343
600378	2003	17	20.1435	0.184471	0.305821	17.4229	0.269851	0.186004	20	1	0	0.3333	0	2.19722	0.04	1.09861	0	0	0.0024023	0	5.50533
962	2019	26	21.2212	0.286755	0.199789	20.3911	-0.451309	0.06086	21	1	0	0.3333	5e-06	2.19722	0	2.99573	0	0.556439	0.0026297	0	7.25276
600886	2012	13	25.7062	0.825355	0.382443	25.204	0.0996827	0.0948386	3	1	0	0.3333	1.7e-05	2.19722	0.015	2.83321	0	0	0.0007958	0	4.38203
600712	2011	24	21.3432	0.445385	0.215377	16.875	0.238231	0.029506	5	1	0	0.3333	0.000159	2.19722	0.06	2.77259	0	0	0.0022983	0	4.82028
600503	2014	9	22.2036	0.182216	0.0009997	18.8907	-0.428924	0.0882214	10	0	0	0.375	0	2.07944	0.007	2.56495	0	0	0.0025326	0	4.8828
300707	2020	6	20.9108	0.399812	0.200256	19.3824	0.375532	0.066873	21	0	0	0.4	0.385619	1.60944	0.04	1.38629	0	0.751602	0.0037359	0	7.51969
600765	2011	18	22.9903	0.600714	0.171831	20.6235	0.308901	0.030815	21	1	0	0.3636	0	2.3979	0.04	2.77259	0	0.0569565	0.0018071	0	6.7093
566	2015	16	22.3089	0.480438	0.184527	20.6307	0.223796	0.132185	20	0	0	0.3333	0.001691	2.19722	0.03	3.09104	0	0.028815	0.0083544	0	6.24028
300365	2016	28	20.7319	0.255416	0.0750733	17.7257	0.539879	0.224155	8	0	0	0.4286	0.544729	1.94591	0.05	1.09861	0	0	0.0097197	0	5.35659
2707	2016	28	22.1101	0.509653	0.0139739	18.4534	0.205788	0.0310051	11	0	0	0.3333	0.511319	2.19722	0.05	1.09861	0	0.0287511	0.0066861	0	3.73767
600316	2017	10	22.9796	0.484372	0.210805	21.5465	-0.312528	-0.0058222	21	1	0	0.3333	0	2.48491	0.007	2.89037	0	0	0.0020625	0	7.15929
2717	2020	15	23.6983	0.752555	0.0216884	22.2678	-0.164058	-0.0761346	13	0	0	0.3333	0.347105	2.19722	0.021976	1.94591	0	0.0013536	0.0011322	0	4.47734
2717	2020	15	23.6983	0.752555	0.0216884	22.2678	-0.164058	-0.0761346	13	0	0	0.3333	0.347105	2.19722	0.021976	1.94591	0	0.0013536	0.0011322	0	4.47734
600743	2013	13	23.5786	0.788918	0.0053554	21.6649	0.535747	0.246294	10	1	0	0.3333	0	2.19722	0.05	2.89037	0	0	0.0012634	0	4.90527
600743	2013	13	23.5786	0.788918	0.0053554	21.6649	0.535747	0.246294	10	1	0	0.3333	0	2.19722	0.05	2.89037	0	0	0.0012634	0	4.90527
2262	2009	6	20.4757	0.492748	0.166646	12.3458	0.166341	0.056326	5	0	0	0.3636	0.216919	2.3979	0.1	0.693147	0	0.0028408	0.0085181	0	4.59512
2177	2015	15	21.5617	0.285063	0.136479	18.5906	0.12894	0.0543517	21	0	1	0.375	0.236137	2.07944	0.033	2.19722	0	0	0.0049947	0	6.94505
600171	2009	29	21.3333	0.0861947	0.0755611	20.5797	0.0005341	-0.370895	21	1	0	0.3333	0.000178	2.19722	0	2.48491	0	0.496142	0.003157	0	6.32256
2796	2020	6	21.6054	0.342991	0.170863	16.1748	-0.123098	0.0279965	21	0	0	0.4	0.164402	1.60944	0.05	1.60944	0	0.156442	0.0025857	0	7.51969
600661	2008	29	20.7137	0.567443	0.201891	19.5585	0.0372817	-0.0554891	18	1	0	0.3333	0.000817	2.19722	0.04	2.77259	0	0	0.0017391	0	4.14314
2184	2012	29	20.9355	0.328276	0.18013	16.3543	-0.0464122	-0.0087261	21	0	0	0.3333	0.528917	2.19722	0.05	1.79176	0	0	0.0013721	0	6.79794
9	2017	15	24.0232	0.63312	0.137033	22.6129	0.0954126	0.0505282	18	0	1	0.3333	0.001232	2.19722	0.02	3.29584	0	0.124874	0.0015624	0	3.17805
532	2019	15	21.6513	0.599001	0.0397459	20.2304	-0.184461	0.267017	18	1	0	0.3636	0	2.3979	0.03	3.2581	0	0.0513654	0.0040408	0	3.09104
600512	2014	7	22.4569	0.793114	0.0237063	19.5776	0.573582	0.0179192	4	0	0	0.3333	0.202643	2.19722	0.07	2.56495	0	0	0.0026489	0	4.17439
2374	2016	11	22.3873	0.404183	0.136187	18.1265	0.288353	0.103943	21	0	0	0.3333	0.157067	2.19722	0.05	1.94591	0	0	0.0021921	0	7.03878
600661	2006	29	20.7507	0.494902	0.221736	19.6736	-0.137709	0.0319176	18	1	0	0.25	0.000887	2.07944	0.03	2.63906	0	0	0.0024122	0	4.20469
2100	2007	27	20.2924	0.398612	0.333356	18.47	0.595273	0.0699359	19	1	0	0.3636	0.071063	2.3979	0.056	0.693147	0	0	0.0056024	0	4.83628
600076	2019	11	22.6086	0.368187	0.167562	20.0183	-0.120936	0.198548	20	1	0	0.4	0.134525	1.60944	0.02	3.13549	0	0	0.0010907	0	6.52796
2623	2015	6	21.7049	0.191799	0.298865	18.9008	0.265779	0.0551153	21	0	1	0.3333	0.454738	2.19722	0.03	1.60944	0	0.156717	0.0035011	0	6.94505
2623	2015	6	21.7049	0.191799	0.298865	18.9008	0.265779	0.0551153	21	0	1	0.3333	0.454738	2.19722	0.03	1.60944	0	0.156717	0.0035011	0	6.94505
600005	2013	13	25.2737	0.607839	0.622031	23.3054	-0.0218181	0.0030204	21	1	0	0.3636	3e-06	2.3979	0.010001	2.70805	0	0	0.0005981	0	6.81564
600128	2007	6	21.3642	0.572857	0.13239	18.8004	0.109465	0.0270441	5	1	0	0.3333	0.000795	1.79176	0.05	2.3979	0	0	0.0065848	0	4.57471
2593	2019	9	22.0996	0.512399	0.240066	17.6397	-0.0915944	0.0364307	21	0	1	0.4286	0.444107	1.94591	0.050299	2.19722	0	0.32921	0.0014087	0	7.25276
2339	2021	11	22.0532	0.454086	0.0689127	19.8506	-0.0225748	-0.0148381	21	0	0	0.3333	0.078573	2.19722	0.03	2.48491	0	3.16e-05	0.0020409	0	7.51698
300272	2021	29	21.4807	0.412888	0.120651	18.2399	0.279705	0.100686	21	0	0	0.5	0.382882	1.79176	0.050008	2.3979	0	0.601044	0.003314	0	7.51698
2193	2011	11	21.3213	0.632248	0.3269	18.5978	0.254948	0.0153566	19	1	0	0.3333	0.000659	2.70805	0.06	1.60944	0	0.337435	0.0023997	0	5.0876
601999	2011	3	21.6033	0.321292	0.0864641	19.1468	0.0486336	0.0193582	17	1	0	0.3636	0	2.3979	0.03	1.60944	0	0	0.0026227	0	2.89037
600363	2007	10	21.2404	0.418724	0.248882	19.5314	0.122853	0.076389	21	1	0	0.3333	0	2.19722	0.035	1.94591	0	0.143465	0.0035675	0	6.18208
300081	2017	1	21.5826	0.0411406	0.0150417	19.4765	0.0177478	0.262272	5	0	1	0.3333	0.397285	2.19722	0.01	2.07944	0	0	0.0023835	0	5.09375
600707	2011	20	22.9057	0.531749	0.130881	22.0212	-0.689402	-1.61617	21	1	0	0.3333	2e-05	2.19722	0	2.77259	0	0	0.0011373	0	6.7093
603518	2017	6	22.6129	0.719698	0.0154354	21.9016	2.44496	0.116383	19	0	1	0.4286	0.597333	1.94591	0.102	1.38629	0	0	0.0015339	0	5.40268
600483	2013	9	20.8496	0.322579	0.252179	16.3004	-0.110769	0.0132625	19	0	0	0.3636	4e-05	2.3979	0.05	2.30259	0	0	0.0024471	0	5.16479
516	2014	20	21.9798	0.545332	0.42907	18.6383	0.0890921	0.112139	5	0	0	0.3636	0.01644	2.3979	0.05	3.09104	0	0	0.0054533	0	5.02388
601872	2013	29	23.5505	0.409679	0.528621	22.1654	-0.105488	-0.770543	6	1	0	0.3333	0	2.48491	0.006	2.07944	0	0	0.0011452	0	4.40672
707	2011	13	22.806	0.742507	0.485981	21.1404	0.388541	0.0818178	20	1	0	0.3333	3e-06	2.19722	0.05	2.70805	0	0	0.001709	0	6.11147
300095	2021	10	22.0583	0.394499	0.0960504	17.5774	0.0917516	0.131801	21	0	0	0.3333	0.275333	2.19722	0.05	2.48491	0	0.0904665	0.003447	0	7.51698
600869	2017	22	23.6606	0.68151	0.119907	21.8358	0.409832	0.003125	21	0	0	0.3333	0.00179	2.19722	0.041	3.13549	0	0.0136724	0.0021202	0	7.15929
300266	2018	7	22.9586	0.703521	0.0392128	21.0788	-0.236038	-0.543285	13	0	0	0.3333	0.055832	2.19722	0.03	2.07944	0	0.0079159	0.0019922	0	3.89182
600969	2019	14	23.3021	0.715251	0.540966	22.755	0.0982897	0.0473272	3	1	0	0.3333	4.1e-05	2.19722	0.0263	2.77259	0	0	0.0006526	0	4.69135
601012	2016	20	23.6767	0.473535	0.239441	21.6851	0.938872	0.153189	21	0	0	0.3333	0.27876	2.19722	0.045075	1.60944	0	0.209726	0.0026487	0	7.03878
300222	2016	29	22.3078	0.247427	0.038831	17.3887	1.02123	0.173672	21	0	0	0.375	0.34902	2.07944	0.07	1.79176	0	0.0467501	0.0039677	0	7.03878
300222	2016	29	22.3078	0.247427	0.038831	17.3887	1.02123	0.173672	21	0	0	0.375	0.34902	2.07944	0.07	1.79176	0	0.0467501	0.0039677	0	7.03878
2099	2017	7	22.7338	0.311362	0.162956	18.8888	-0.051334	0.1731	20	0	0	0.3333	0.011543	2.19722	0.03	2.48491	0	0.473386	0.0018228	0	6.45991
600587	2017	11	23.243	0.667972	0.18255	20.5824	0.193526	0.0268174	21	1	0	0.3333	0.001214	2.19722	0.045	2.77259	0	0.0081697	0.0016541	0	7.15929
600587	2017	11	23.243	0.667972	0.18255	20.5824	0.193526	0.0268174	21	1	0	0.3333	0.001214	2.19722	0.045	2.77259	0	0.0081697	0.0016541	0	7.15929
2132	2017	12	22.586	0.518877	0.242552	19.8826	0.475534	0.0163043	21	0	0	0.3333	0.004267	2.19722	0.050008	2.3979	0	0.0389795	0.0022098	0	7.15929
860	2005	28	21.8635	0.476679	0.424913	19.1257	0.33917	0.0384772	1	1	1	0.3333	0.000175	2.19722	0.05	2.07944	0	0	0.0008068	0	3.52636
300416	2016	6	20.4555	0.309924	0.267313	0	0.259806	0.170835	22	0	1	0.3333	0.014331	2.19722	0.2	0.693147	0	0	0.0081713	0	4.17439
978	2004	24	20.4458	0.407347	0.394817	19.5729	0.608383	0.186791	11	1	0	0.3077	0	2.56495	0.05	1.60944	0	0	0.0027197	0	2.70805
600255	2005	8	20.8569	0.540488	0.268192	19.3271	0.252851	0.012539	22	0	0	0.3333	0	2.48491	0.05	1.79176	0	0	0.0013602	0	3.2581
300229	2014	28	21.173	0.0971763	0.0756531	16.928	0.494027	0.284224	8	0	0	0.4286	0.044746	1.94591	0.05	1.38629	0	0	0.0031596	0	4.92725
701	2012	9	22.4124	0.782629	0.0696187	19.7158	0.186253	0.0100093	5	1	0	0.3333	2.8e-05	2.19722	0.06	2.77259	0	0.0264413	0.0016084	0	5.02388
701	2012	9	22.4124	0.782629	0.0696187	19.7158	0.186253	0.0100093	5	1	0	0.3333	2.8e-05	2.19722	0.06	2.77259	0	0.0264413	0.0016084	0	5.02388
600351	2013	2	21.8871	0.47032	0.472718	18.9582	0.282897	0.0557778	20	0	0	0.4444	0	2.19722	0.05	2.48491	0	0.0018326	0.0025457	0	6.14419
300229	2019	28	21.7843	0.266144	0.031127	16.982	0.14433	0.183028	8	0	0	0.4286	0.001371	1.94591	0.050153	2.19722	0	0	0.0029082	0	5.69709
600359	2007	27	21.7356	0.545504	0.233082	19.0609	0.149194	0.0677828	1	1	1	0.6	0	1.60944	0.05	2.19722	0	0	0.0026433	0	3.55535
600641	2013	29	22.8054	0.653719	0.0043336	21.1303	0.519527	0.155511	10	0	0	0.3333	0.000552	2.19722	0.05	3.04452	0	0	0.0012479	0	4.90527
65	2016	15	23.2204	0.698646	0.0314801	19.7442	1.04452	0.0716992	4	1	0	0.3333	0	2.19722	0.08	2.94444	0	0.723777	0.0037975	0	4.49981
688005	2021	7	23.4112	0.63044	0.191482	20.3469	1.70361	0.0990439	21	0	0	0.375	0.002229	2.07944	0.09	1.09861	0	0.0111515	0.0095313	0	7.51698
688005	2021	7	23.4112	0.63044	0.191482	20.3469	1.70361	0.0990439	21	0	0	0.375	0.002229	2.07944	0.09	1.09861	0	0.0111515	0.0095313	0	7.51698
2374	2014	11	21.785	0.345013	0.259651	17.3294	0.0625511	0.0562664	21	0	0	0.3333	0.046088	2.19722	0.05	1.60944	0	0	0.0019653	0	6.8742
683	2015	23	23.6876	0.57365	0.510692	21.9874	0.0164403	0.0377138	20	0	0	0.3333	2e-06	2.19722	0.023284	2.94444	0	0	0.0010853	0	6.24028
683	2015	23	23.6876	0.57365	0.510692	21.9874	0.0164403	0.0377138	20	0	0	0.3333	2e-06	2.19722	0.023284	2.94444	0	0	0.0010853	0	6.24028
565	2020	31	21.1861	0.247254	0.121769	20.2305	-0.0848688	0.11957	20	1	0	0.3333	0	2.19722	0.015	3.29584	0	0	0.0017187	0	6.77194
60	2017	15	23.6608	0.448533	0.287279	21.128	0.259476	0.0787727	21	1	1	0.4444	0.000531	2.19722	0.03	3.04452	0	0.587884	0.0025546	0	7.15929
2127	2010	6	21.4908	0.430251	0.240144	19.0085	0.361294	0.12394	20	0	1	0.3333	0	2.19722	0.05	1.38629	0	0.0773101	0.00441	0	6.00389
2436	2018	15	22.2772	0.439399	0.314664	20.3859	0.057964	0.07938	21	0	1	0.4286	0.213026	1.94591	0.03	2.19722	0	0.555652	0.0025362	0	7.18539
2436	2018	15	22.2772	0.439399	0.314664	20.3859	0.057964	0.07938	21	0	1	0.4286	0.213026	1.94591	0.03	2.19722	0	0.555652	0.0025362	0	7.18539
300542	2019	28	20.785	0.361007	0.0488389	18.3846	0.323562	0.0732723	8	0	0	0.4286	0.395548	1.94591	0.05	1.38629	0	0	0.0050461	0	5.69709
2344	2016	7	23.2974	0.452207	0.0289924	20.3278	0.180916	0.302722	11	1	0	0.3333	0.014698	2.19722	0.035	1.94591	0	0.172646	0.0020204	0	3.73767
753	2017	9	22.327	0.554079	0.104304	20.2203	-0.129001	0.041488	5	1	0	0.375	0	2.07944	0.033642	3.04452	0	0	0.001704	0	5.09375
753	2017	9	22.327	0.554079	0.104304	20.2203	-0.129001	0.041488	5	1	0	0.375	0	2.07944	0.033642	3.04452	0	0	0.001704	0	5.09375
600568	2015	13	22.18	0.38371	0.0455159	19.6867	-0.138511	0.0706318	20	0	1	0.375	0.000569	2.07944	0.027666	2.70805	0	0	0.0045851	0	6.24028
300159	2017	27	22.9164	0.293812	0.171622	20.8855	0.0348448	0.257887	21	0	0	0.3333	0.350273	2.19722	0.017	1.94591	0	0	0.0024487	0	7.15929
963	2004	7	21.2934	0.633071	0.162052	17.8448	0.239395	0.0314889	20	0	1	0.3333	8.4e-05	2.19722	0.07	1.60944	0	0.0071116	0.0025649	0	5.61313
793	2011	16	22.3758	0.316647	0.212554	20.9027	0.0906693	0.157011	8	1	0	0.375	1.1e-05	2.07944	0.02	2.70805	0	0	0.0021315	0	4.84419
600470	2018	8	22.4751	0.760112	0.40307	19.8738	-0.125958	-0.095325	20	1	0	0.375	0	2.07944	0.05	2.70805	0	0.0246546	0.0014143	0	6.47543
600812	2020	1	23.8985	0.705179	0.329511	22.456	0.0562218	0.0160233	20	1	0	0.5	3e-06	2.30259	0.03	3.29584	0	0.16901	0.0023784	0	6.77194
702	2004	14	21.0219	0.575271	0.280225	17.8476	0.352534	-0.126517	19	1	0	0.2857	0.000176	1.94591	0.07	2.07944	0	0	0.0017882	0	4.7185
2181	2018	15	22.206	0.0976758	0.046969	20.1875	-0.108339	0.0635083	11	1	0	0.375	0	2.07944	0.007	2.48491	0	0	0.0010546	0	3.93183
600477	2015	7	22.5831	0.689439	0.116069	18.5292	-0.0372431	0.0434904	4	0	1	0.4286	0.467766	1.94591	0.06	2.56495	0	0.107345	0.0049901	0	4.35671
2898	2020	15	20.5174	0.278831	0.421913	17.157	-0.588764	-0.389338	20	0	0	0.3333	0.568295	2.19722	0.03	1.38629	0	0	0.0028064	0	6.77194
2324	2013	29	21.4286	0.286044	0.187267	12.4292	0.411157	0.121347	20	0	1	0.4444	0.561679	2.19722	0.1	1.60944	0	0	0.003297	0	6.14419
600505	2018	17	21.8334	0.564374	0.536612	20.7915	0.027878	0.0903837	3	1	0	0.3846	0.000128	2.56495	0.035	2.83321	0	0	0.0012657	0	4.69135
300919	2021	18	24.0626	0.62331	0.155984	21.6917	1.69805	0.0531594	21	0	1	0.4286	0.034525	1.94591	0.08	0.693147	0	0.254375	0.0086387	0	7.51698
300237	2013	11	20.7025	0.406113	0.242542	17.8673	0.362326	0.0611147	21	0	0	0.4	0.590999	1.60944	0.06	1.09861	0	0.0237774	0.0036267	0	6.81564
300237	2013	11	20.7025	0.406113	0.242542	17.8673	0.362326	0.0611147	21	0	0	0.4	0.590999	1.60944	0.06	1.09861	0	0.0237774	0.0036267	0	6.81564
300315	2018	28	22.491	0.124494	0.0056217	20.8361	0.114301	-1.53576	8	0	1	0.375	0.060545	2.07944	0.01	1.94591	0	0.331685	0.0018982	0	5.57215
300554	2018	6	20.3909	0.302736	0.290355	0	0.174466	0.123421	21	0	1	0.3333	0.537168	2.19722	0.199999	0.693147	0	0.0195992	0.0034906	0	7.18539
616	2019	3	22.5252	0.280012	0.0007179	22.0506	-0.209033	0.0176231	10	0	0	0.4286	0	1.94591	0	3.17805	0	0	0.0007963	0	4.82028
600831	2010	20	21.8788	0.583824	0.762037	20.1006	0.286578	0.0759553	17	1	0	0.5	0	2.07944	0.05	2.83321	0	0	0.0043909	0	2.48491
300560	2019	9	20.9036	0.470519	0.0719403	18.2748	0.301441	0.104431	8	0	0	0.3333	0.790047	2.19722	0.059	1.38629	0	0.0273775	0.0046876	0	5.69709
2129	2017	30	24.1575	0.580773	0.369069	22.9169	0.421747	0.0673209	21	1	0	0.3636	0	2.3979	0.03	2.3979	0	0.327456	0.0023373	0	7.15929
600382	2005	15	21.2074	0.615758	0.154903	19.5348	0.0484046	0.100622	21	0	0	0.3333	0	2.19722	0.05	1.60944	0	0	0.0010633	0	6.01616
2089	2014	6	21.9873	0.471391	0.187758	19.6596	0.387214	0.0797849	21	0	1	0.3333	0.356215	2.19722	0.05	2.19722	0	0	0.0040409	0	6.8742
927	2011	30	22.9418	0.597846	0.283316	21.6374	0.0063188	0.0063752	21	1	0	0.3636	3e-06	2.3979	0.03	2.56495	0	0	0.002636	0	6.7093
2259	2010	17	21.4122	0.576423	0.369304	19.8682	0.219812	0.0219489	20	0	0	0.3333	0.102477	2.19722	0.05	1.09861	0	0	0.0028582	0	6.00389
300190	2017	6	22.538	0.390372	0.070979	20.6319	0.832984	0.131708	13	0	0	0.3333	0.01965	2.19722	0.05	1.94591	0	0.0256173	0.0014464	0	3.7612
300376	2019	15	23.263	0.565386	0.335427	21.4077	-0.167357	0.111699	21	0	0	0.4286	0.003292	1.94591	0.025	1.79176	0	0.130663	0.0019284	0	7.25276
300376	2019	15	23.263	0.565386	0.335427	21.4077	-0.167357	0.111699	21	0	0	0.4286	0.003292	1.94591	0.025	1.79176	0	0.130663	0.0019284	0	7.25276
514	2015	31	22.7191	0.547649	0.210643	21.0443	-0.406762	-0.0594014	10	1	0	0.4	0	1.60944	0.02	3.13549	0	0	0.0029178	0	4.89784
603077	2014	17	22.9351	0.479633	0.317341	20.8558	0.363791	0.310531	20	0	0	0.3333	0.061834	2.19722	0.04	1.09861	0	0.0687664	0.0020639	0	6.18415
1696	2017	17	22.6592	0.39629	0.0959927	20.533	0.101335	0.07299	21	0	0	0.3333	0.024386	2.19722	0.03	3.04452	0	0.31163	0.0017295	0	7.15929
600973	2021	6	23.7559	0.775731	0.244571	21.745	0.256012	-0.0166071	21	1	0	0.375	0.000659	2.07944	0.048	2.89037	0	0.0238903	0.0017473	0	7.51698
600973	2021	6	23.7559	0.775731	0.244571	21.745	0.256012	-0.0166071	21	1	0	0.375	0.000659	2.07944	0.048	2.89037	0	0.0238903	0.0017473	0	7.51698
2100	2011	27	21.5564	0.50877	0.250907	19.584	0.259572	0.0270585	19	1	0	0.3636	0	2.3979	0.05	1.79176	0	0	0.0026969	0	5.0876
2013	2019	13	24.0709	0.553874	0.180502	21.5203	0.0424676	0.101254	21	1	0	0.3333	3.1e-05	2.19722	0.03	2.77259	0	0.0532043	0.0019742	0	7.25276
9	2014	15	23.4128	0.628934	0.112365	22.0631	0.0376539	0.126843	18	0	1	0.4286	0.000151	1.94591	0.03	3.17805	0	0	0.0035674	0	3.13549
2652	2018	6	21.7567	0.655775	0.228093	19.9642	0.050328	0.0253971	21	0	0	0.3333	0.168931	2.19722	0.05	1.94591	0	0.40686	0.0020429	0	7.18539
2652	2018	6	21.7567	0.655775	0.228093	19.9642	0.050328	0.0253971	21	0	0	0.3333	0.168931	2.19722	0.05	1.94591	0	0.40686	0.0020429	0	7.18539
2102	2007	9	20.5771	0.519953	0.466374	13.7613	0.241146	0.0969062	21	0	0	0.3333	0.505193	2.19722	0.1	0.693147	0	0.0090618	0.0078929	0	6.18208
600960	2015	11	21.8227	0.304522	0.270047	19.1575	-0.130379	0.0055979	21	1	0	0.3636	0	2.3979	0.03	2.48491	0	0.0896144	0.0027389	0	6.94505
600960	2015	11	21.8227	0.304522	0.270047	19.1575	-0.130379	0.0055979	21	1	0	0.3636	0	2.3979	0.03	2.48491	0	0.0896144	0.0027389	0	6.94505
600212	2015	11	20.4368	0.107289	0.291796	19.6558	-0.591549	-1.20272	18	0	0	0.4	0	1.60944	0	2.83321	0	0	0.0094572	0	3.21888
2452	2017	14	21.7838	0.517493	0.117149	19.1593	0.094913	0.0622063	21	0	0	0.3333	0.292996	2.19722	0.05	2.07944	0	0	0.0023114	0	7.15929
600283	2014	7	22.1765	0.751259	0.346973	20.8739	0.0943625	-0.0056247	3	1	0	0.3333	0	2.19722	0.05	2.70805	0	0	0.0034464	0	4.41884
600315	2006	29	21.1612	0.447737	0.287903	18.8246	0.10789	0.0585335	20	1	0	0.3333	0.000643	1.79176	0.049	1.79176	0	0	0.0037826	0	5.65599
600080	2017	20	21.0733	0.211885	0.264059	19.4373	0.13581	0.0530557	20	0	0	0.4286	0.000171	1.94591	0.03	3.04452	0	0	0.0022302	0	6.45991
603042	2021	6	21.4801	0.493877	0.234335	18.4075	0.0195178	-0.0080106	21	0	0	0.3333	0.298191	2.19722	0.053	1.60944	0	0	0.0019501	0	7.51698
2392	2014	28	22.1194	0.27365	0.0946576	18.0312	0.270992	0.120455	21	0	0	0.3636	0.46979	2.3979	0.05	1.60944	0	0.0721908	0.0027451	0	6.8742
600765	2013	18	23.2188	0.647847	0.201922	21.6664	0.188725	0.0246969	21	1	0	0.3636	0	2.3979	0.04	2.89037	0	0.0427877	0.0022806	0	6.81564
2526	2013	11	21.9514	0.40265	0.179954	18.8961	-0.0983906	0.0202168	21	0	0	0.3333	0.312822	2.19722	0.04	1.38629	0	0.002786	0.0014398	0	6.81564
2526	2013	11	21.9514	0.40265	0.179954	18.8961	-0.0983906	0.0202168	21	0	0	0.3333	0.312822	2.19722	0.04	1.38629	0	0.002786	0.0014398	0	6.81564
300514	2020	15	20.6507	0.359727	0.106232	17.2175	-0.154641	0.0570975	21	0	1	0.4	0.31392	1.60944	0.05	1.38629	0	0.0051345	0.0040137	0	7.51969
300151	2013	15	20.6728	0.226682	0.16355	0	0.250759	0.0726282	21	0	1	0.5714	0.626299	1.94591	0.2	1.38629	0	0.812952	0.002321	0	6.81564
300151	2013	15	20.6728	0.226682	0.16355	0	0.250759	0.0726282	21	0	1	0.5714	0.626299	1.94591	0.2	1.38629	0	0.812952	0.002321	0	6.81564
300151	2013	15	20.6728	0.226682	0.16355	0	0.250759	0.0726282	21	0	1	0.5714	0.626299	1.94591	0.2	1.38629	0	0.812952	0.002321	0	6.81564
2179	2010	12	21.7327	0.49896	0.231634	19.6803	0.260846	0.135756	21	1	1	0.3333	0.002353	2.19722	0.05	1.38629	0	0.0171309	0.0053923	0	6.58202
600237	2006	8	21.0992	0.419132	0.484364	18.9919	0.228772	0.0272598	21	1	0	0.3636	8e-06	2.3979	0.05	1.94591	0	0	0.0015272	0	6.07993
2218	2018	15	22.569	0.544704	0.488932	20.5831	-0.260167	0.0759592	21	0	0	0.3333	0.02224	2.19722	0.03	2.3979	0	0.199145	0.0011792	0	7.18539
600363	2014	10	21.8888	0.381918	0.16601	20.5927	0.221421	0.0672043	21	0	0	0.3636	0	2.3979	0.034	2.63906	0	0	0.0021339	0	6.8742
600810	2012	12	22.9822	0.75528	0.39289	21.0928	0.120096	-0.0206717	20	1	0	0.3333	0	2.19722	0.05	2.94444	0	0	0.0010308	0	6.14204
861	2009	15	21.1847	0.470376	0.194982	19.5722	0.0076019	0.23411	21	0	0	0.4286	5e-06	1.94591	0.042	2.48491	0	0	0.0075804	0	6.32256
600158	2015	30	22.0836	0.532481	0.0288597	19.576	-0.2607	0.0903703	10	1	1	0.375	2.2e-05	2.07944	0.038	2.89037	0	0.0218713	0.0120767	0	4.89784
300010	2011	28	20.6474	0.241509	0.101912	0	0.2036	0.159817	8	0	0	0.3333	0.499653	2.48491	0.2	1.09861	0	0	0.0032203	0	4.84419
600333	2018	4	22.451	0.623909	0.657837	19.9958	0.0722311	-0.0625415	3	1	0	0.4	2e-05	2.30259	0.05	2.94444	0	0	0.0016085	0	4.69135
2111	2012	11	21.3221	0.395674	0.177623	17.8957	0.284832	0.104418	21	0	0	0.3333	0.189224	2.19722	0.06	1.79176	0	0.10891	0.002221	0	6.79794
300291	2015	28	22.2704	0.170033	0.0025066	16.8467	1.4815	0.132799	17	1	0	0.3333	0.17383	2.19722	0.09	1.38629	0	0.0022098	0.006469	0	3.63759
600063	2008	8	21.8376	0.508309	0.417042	19.4652	0.159143	0.0318447	20	1	0	0.4286	7.4e-05	1.94591	0.05	2.48491	0	0	0.001184	0	5.74939
300271	2013	28	20.9684	0.2268	0.0434472	0	0.227361	0.124638	8	0	1	0.4286	0.338635	1.94591	0.2	1.09861	0	0	0.0043046	0	4.8828
616	2014	3	22.8766	0.507899	0.0181728	21.4286	-0.228136	0.208925	10	0	0	0.4286	7e-06	1.94591	0.022	2.94444	0	0	0.0016094	0	4.8828
300246	2018	15	20.6379	0.322352	0.0999698	18.0635	0.143242	0.114372	21	0	1	0.3333	0.349873	2.19722	0.05	2.07944	0	0.18388	0.0025804	0	7.18539
936	2010	6	21.9875	0.443831	0.198645	19.6359	0.33642	0.0794649	20	0	0	0.3333	5e-06	2.19722	0.05	2.48491	0	0	0.0033127	0	6.00389
32	2011	15	21.177	0.447662	0.0786766	15.5122	0.151976	0.0371057	21	1	0	0.3333	0.000259	2.19722	0.08	2.94444	0	0.394237	0.0015399	0	6.7093
32	2011	15	21.177	0.447662	0.0786766	15.5122	0.151976	0.0371057	21	1	0	0.3333	0.000259	2.19722	0.08	2.94444	0	0.394237	0.0015399	0	6.7093
300351	2016	7	21.8567	0.131746	0.199557	18.0836	0.87576	0.188532	21	0	0	0.375	0.400863	2.07944	0.06	1.60944	0	0.0303701	0.0036607	0	7.03878
598	2003	21	21.3209	0.408114	0.149289	18.8293	0.164352	0.114738	20	1	0	0.3333	2e-06	2.19722	0.05	2.07944	0	0	0.0011548	0	5.50533
652	2019	30	24.2565	0.82546	0.0121251	22.6654	0.04835	0.0276521	5	1	1	0.6	6.1e-05	1.60944	0.04	3.17805	0	0	0.0009285	0	5.11199
601606	2021	8	22.1624	0.389278	0.269757	18.4928	0.0695603	0.0856694	22	1	0	0.375	0	2.07944	0.049	1.38629	0	0	0.0036528	0	4.62497
2024	2010	6	24.5053	0.570792	0.0891494	20.4912	0.295104	0.0719418	5	0	0	0.3333	0.296184	2.19722	0.05	1.94591	0	0.0110854	0.0048633	0	4.7185
2036	2012	7	20.4156	0.287597	0.382306	17.1596	-0.0734677	0.0360603	19	0	1	0.4286	0.030383	1.94591	0.05	2.19722	0	0.187642	0.0034679	0	5.14749
2036	2012	7	20.4156	0.287597	0.382306	17.1596	-0.0734677	0.0360603	19	0	1	0.4286	0.030383	1.94591	0.05	2.19722	0	0.187642	0.0034679	0	5.14749
2538	2012	8	21.5055	0.281769	0.0933367	0	0.0786242	0.0998246	20	0	1	0.375	0.055	2.07944	0.2	0.693147	0	0	0.0021904	0	6.14204
601929	2018	4	23.3176	0.461443	0.395887	21.5793	-0.0171682	0.140009	8	1	0	0.4	0	2.30259	0.025	1.94591	0	0	0.0008845	0	5.57215
600173	2013	5	21.9823	0.554532	0.0045646	20.5151	0.32588	0.0775141	10	0	0	0.3333	0	2.19722	0.05	2.70805	0	0	0.0012987	0	4.90527
2163	2012	15	22.7029	0.793397	0.341701	21.6474	0.139378	-0.0598873	4	1	0	0.3333	0.201541	2.19722	0.05	1.79176	0	0.103037	0.0018212	0	4.09434
600605	2017	29	20.9367	0.456219	0.42438	19.1132	0.150737	0.0120029	5	0	0	0.4286	0	1.94591	0.051	3.2581	0	0	0.0029767	0	5.09375
780	2013	23	22.4461	0.170233	0.202377	16.0678	-0.165016	0.0303725	2	1	0	0.4286	0	1.94591	0.05	2.83321	0	0	0.0009953	0	4.18966
718	2010	4	23.4453	0.753112	0.013833	21.7461	0.243584	0.339024	10	0	1	0.4286	0.367924	1.94591	0.05	2.63906	0	0	0.004239	0	4.81218
718	2010	4	23.4453	0.753112	0.013833	21.7461	0.243584	0.339024	10	0	1	0.4286	0.367924	1.94591	0.05	2.63906	0	0	0.004239	0	4.81218
2431	2013	15	22.6944	0.625584	0.0206416	21.1676	0.345853	0.11053	4	0	0	0.375	0.503299	2.07944	0.05	1.38629	0	0	0.0035419	0	4.14314
2431	2013	15	22.6944	0.625584	0.0206416	21.1676	0.345853	0.11053	4	0	0	0.375	0.503299	2.07944	0.05	1.38629	0	0	0.0035419	0	4.14314
701	2016	9	23.4954	0.657712	0.0976864	20.9147	0.374873	0.0025604	5	1	0	0.3333	0	2.19722	0.055	2.99573	0	0.130814	0.0011417	0	5.04986
300103	2011	20	20.4083	0.0494689	0.0796865	0	0.527562	0.32707	21	0	1	0.3333	0.604255	2.19722	0.2	0.693147	0	0	0.0029556	0	6.7093
2278	2020	29	21.2663	0.297064	0.159972	17.3419	-0.0752368	0.0602893	21	0	0	0.3333	0.098173	2.19722	0.05	2.48491	0	0.130707	0.0020512	0	7.51969
300125	2016	3	21.2738	0.392604	0.337653	19.8863	-0.565703	-0.500689	12	0	1	0.4286	0.019064	1.94591	0.02	1.94591	0	0.414491	0.0033383	0	3.29584
600820	2004	29	22.8119	0.761697	0.172525	21.7032	0.201312	0.0117724	4	1	0	0.3636	0.000241	2.3979	0.05	2.3979	0	0	0.0012535	0	3.33221
600582	2017	28	24.3185	0.457774	0.114178	21.7968	0.188748	0.0915559	21	1	0	0.3333	0.000373	2.19722	0.03	2.77259	0	0	0.0009744	0	7.15929
600582	2017	28	24.3185	0.457774	0.114178	21.7968	0.188748	0.0915559	21	1	0	0.3333	0.000373	2.19722	0.03	2.77259	0	0	0.0009744	0	7.15929
962	2011	26	22.2425	0.479823	0.317617	20.4099	0.41926	0.0930409	21	1	0	0.3333	1.3e-05	2.19722	0.05	2.48491	0	0.574106	0.0026434	0	6.7093
2060	2009	15	22.21	0.681832	0.28798	20.5338	0.367783	0.0312212	4	1	0	0.3846	0	2.56495	0.06	1.38629	0	0	0.0021496	0	3.71357
725	2016	28	26.0469	0.551437	0.340983	24.8578	0.416914	0.0073342	21	1	0	0.3333	6.8e-05	2.48491	0.02	2.77259	0	0.464771	0.0010552	0	7.03878
725	2016	28	26.0469	0.551437	0.340983	24.8578	0.416914	0.0073342	21	1	0	0.3333	6.8e-05	2.48491	0.02	2.77259	0	0.464771	0.0010552	0	7.03878
2556	2017	8	22.7597	0.681079	0.0757757	20.244	0.619551	0.0123246	5	1	0	0.3333	0.024898	2.19722	0.07	1.94591	0	0.0968688	0.0022404	0	5.09375
2225	2013	12	22.0538	0.493043	0.157518	19.5624	0.133654	0.0581049	21	0	0	0.4	0.41093	2.30259	0.05	1.79176	0	0.221554	0.0022197	0	6.81564
2095	2018	7	21.1268	0.27151	0.0455471	18.0445	0.162026	0.114504	8	0	1	0.3333	0.005708	2.19722	0.05	2.56495	0	0	0.0045603	0	5.57215
600511	2012	28	22.2404	0.58996	0.0467162	19.409	0.220013	0.0340976	5	1	0	0.3333	0	2.19722	0.06	2.3979	0	0	0.0037316	0	5.02388
600717	2008	30	23.7114	0.398556	0.487825	22.3839	2.84425	0.121579	6	1	0	0.25	1.1e-05	2.07944	0.1	2.56495	0	0	0.0012177	0	4.20469
300069	2011	7	20.2867	0.256039	0.220084	0	0.0624411	0.140194	21	0	1	0.6	0.474637	1.60944	0.2	0.693147	0	0	0.0021659	0	6.7093
600279	2021	31	23.2372	0.448544	0.590019	22.0514	0.0789671	0.0226062	6	1	0	0.3333	0	2.19722	0.025	3.09104	0	0	0.0007091	0	4.69135
600529	2017	11	22.1536	0.222442	0.291903	0	0.132694	0.135826	21	1	0	0.3333	0.000322	2.19722	0.2	2.77259	0	0	0.0020696	0	7.15929
600529	2017	11	22.1536	0.222442	0.291903	0	0.132694	0.135826	21	1	0	0.3333	0.000322	2.19722	0.2	2.77259	0	0	0.0020696	0	7.15929
2048	2013	7	22.6793	0.449408	0.192446	19.9148	0.302182	0.074837	21	0	0	0.3333	0.176151	2.19722	0.05	2.19722	0	0.203166	0.001149	0	6.81564
300048	2014	28	21.4615	0.197789	0.19496	17.0736	0.0084532	0.0497421	21	0	0	0.3333	0.104931	2.19722	0.05	1.60944	0	0	0.0026411	0	6.8742
600393	2005	15	21.0473	0.584819	0.0206416	19.5807	1.61936	0.0986866	10	0	0	0.3333	0.000306	2.19722	0.1	1.60944	0	0	0.0013379	0	4.15888
2445	2017	6	22.7733	0.440507	0.0748254	21.0541	0.138634	0.202798	17	0	0	0.3333	0.06911	2.19722	0.035116	2.07944	0	0.126499	0.0024687	0	4.06044
2225	2014	12	22.3124	0.502663	0.156891	19.5348	0.0733964	0.0725638	21	0	0	0.4	0.334836	2.30259	0.05	1.94591	0	0.192191	0.0024484	0	6.8742
571	2016	16	22.3314	0.420125	0.314109	20.8619	-0.0508635	0.0104208	2	0	0	0.4286	0.013938	1.94591	0.03	3.13549	0	0.0633448	0.0021423	0	4.31749
571	2016	16	22.3314	0.420125	0.314109	20.8619	-0.0508635	0.0104208	2	0	0	0.4286	0.013938	1.94591	0.03	3.13549	0	0.0633448	0.0021423	0	4.31749
616	2015	3	22.8939	0.49434	0.0101546	21.4315	-0.384522	0.291669	10	0	0	0.4286	1.4e-05	1.94591	0.02	2.99573	0	0	0.0025368	0	4.89784
2331	2020	8	21.768	0.282147	0.0872955	15.6147	0.0796994	-0.112946	8	0	0	0.375	0.035486	2.07944	0.07	2.3979	0	0	0.0022879	0	5.96101
2741	2016	15	20.7187	0.204325	0.250179	0	0.149347	0.0643712	20	0	0	0.3333	0.554583	2.19722	0.2	0.693147	0	0.0379539	0.0088718	0	6.32436
2666	2020	15	22.1521	0.23577	0.154	19.0913	0.160183	0.060821	20	0	0	0.375	0.540603	2.07944	0.04	2.19722	0	0.0086552	0.0012226	0	6.77194
603223	2019	11	21.1991	0.318546	0.35186	18.9006	0.16444	0.0027298	6	0	0	0.3333	0.387338	2.19722	0.047	1.60944	0	0	0.0016238	0	4.64439
534	2020	15	21.4774	0.53347	0.24921	19.5827	0.006974	0.180486	20	0	0	0.375	0.000752	2.07944	0.05	3.29584	0	0	0.0067837	0	6.77194
300371	2019	1	20.5334	0.135315	0.201357	0	0.287735	0.355157	22	0	0	0.3333	0.455085	2.19722	0.2	1.79176	0	0.0109184	0.0031586	0	4.30406
300350	2013	15	20.3428	0.388924	0.107882	14.9	-0.0237593	0.0596454	6	0	1	0.4286	0.462646	1.94591	0.08	0.693147	0	0	0.0042743	0	4.40672
600218	2007	8	21.0754	0.325687	0.268339	18.1581	0.0278593	0.0372161	21	1	1	0.375	0.000187	2.07944	0.050001	2.30259	0	0	0.0023318	0	6.18208
601028	2012	6	21.7704	0.31493	0.176542	0	-0.100652	0.0619102	21	0	0	0.4444	0.555906	2.19722	0.2	0.693147	0	0	0.0014768	0	6.79794
600959	2020	6	24.2412	0.336669	0.574777	20.3854	-0.0399444	-0.0039527	8	1	0	0.3333	0	2.70805	0.03	1.79176	0	0	0.0007402	0	5.96101
600566	2003	13	20.2931	0.282782	0.288746	17.99	0.0571696	0.0931413	21	1	0	0.3636	3.3e-05	2.3979	0.05	1.09861	0	0	0.0015771	0	5.93224
600488	2020	30	22.5439	0.389159	0.442327	19.9866	0.0689875	0.0424856	20	1	0	0.3333	0.001126	2.19722	0.04	2.99573	0	0.273801	0.0014385	0	6.77194
603528	2021	6	21.8024	0.422989	0.145067	20.4431	0.12435	-0.256085	21	0	1	0.4286	0.000392	1.94591	0.04	1.79176	0	0	0.0025796	0	7.51698
2126	2012	7	21.6313	0.456921	0.213937	18.8416	-0.0727442	0.0274611	21	0	0	0.3636	0.096594	2.3979	0.05	1.79176	0	0.348536	0.0013461	0	6.79794
2126	2012	7	21.6313	0.456921	0.213937	18.8416	-0.0727442	0.0274611	21	0	0	0.3636	0.096594	2.3979	0.05	1.79176	0	0.348536	0.0013461	0	6.79794
300678	2020	17	20.581	0.288936	0.0215053	18.5517	0.198483	0.0798735	8	1	1	0.3333	0.049209	2.19722	0.05	1.38629	0	0	0.0064353	0	5.96101
300678	2020	17	20.581	0.288936	0.0215053	18.5517	0.198483	0.0798735	8	1	1	0.3333	0.049209	2.19722	0.05	1.38629	0	0	0.0064353	0	5.96101
997	2006	9	20.7377	0.24154	0.160486	18.8179	0.373885	0.0559346	8	0	0	0.3333	0.008155	1.79176	0.05	1.94591	0	0	0.0032237	0	3.97029
712	2003	15	21.1856	0.679318	0.218743	20.0034	0.46997	0.0760778	19	0	0	0.3333	1.5e-05	2.19722	0.07	1.94591	0	0	0.0017111	0	4.64439
2276	2014	7	22.2661	0.416784	0.142305	19.526	0.204159	0.038245	21	0	0	0.3333	0.027188	2.19722	0.05	1.79176	0	0	0.0028345	0	6.8742
300006	2018	31	21.8677	0.451078	0.216665	19.8362	0.218628	0.0700856	20	0	1	0.4286	0.23128	1.94591	0.05	2.30259	0	0	0.0016961	0	6.47543
2781	2020	15	22.0297	0.589508	0.0499298	19.7222	-0.483704	-0.255604	4	1	1	0.3333	0.00636	2.19722	0.039	1.79176	0	0.000597	0.0022337	0	4.67283
600811	2008	5	22.8254	0.424064	0.189854	22.0649	-0.444692	0.233475	18	0	0	0.5714	0.005215	1.94591	0.01	2.70805	0	0	0.0011126	0	4.14314
300138	2013	1	21.2129	0.393014	0.276369	13.6412	0.246916	0.0097105	19	0	1	0.3333	0.369729	2.19722	0.1	1.38629	0	0.27345	0.0016246	0	5.16479
2087	2019	12	22.9803	0.559093	0.294812	19.7004	-0.0541009	0.0584761	19	1	0	0.3333	0.00197	2.19722	0.05	2.63906	0	0	0.0006922	0	5.42495
2580	2016	11	21.4391	0.415966	0.204007	19.119	0.124582	0.0309688	21	0	0	0.3333	0.198162	2.19722	0.051316	1.79176	0	0.1843	0.0033126	0	7.03878
300076	2019	7	20.8111	0.069517	0.0608729	17.4712	-0.568087	0.135112	21	1	1	0.3333	0	2.19722	0.0236	2.30259	0	0	0.0024374	0	7.25276
601233	2015	7	23.4383	0.537871	0.534565	21.056	-0.133144	0.0024194	20	0	0	0.3636	0.082169	2.3979	0.035	1.60944	0	0.0571496	0.0018152	0	6.24028
600797	2019	7	22.5713	0.298541	0.109483	20.5545	0.057116	0.0351501	8	0	0	0.3636	0.007532	2.3979	0.03	3.13549	0	0.0035948	0.0023672	0	5.69709
600363	2016	10	22.0743	0.400904	0.130283	20.77	0.0028223	0.0664179	21	0	0	0.3333	0	2.19722	0.033	2.77259	0	0	0.0031631	0	7.03878
300135	2015	6	21.7507	0.583511	0.119987	18.8934	-0.0097015	0.0238922	20	0	0	0.375	0.302684	2.07944	0.06	1.79176	0	0	0.0070017	0	6.24028
2405	2019	28	22.9266	0.117525	0.0725189	21.2276	0.0825265	0.113611	8	0	0	0.3333	0.017646	2.19722	0.014	2.30259	0	0	0.0039519	0	5.69709
2256	2015	15	21.3452	0.677621	0.105988	19.4907	-0.0412352	0.0996463	20	0	1	0.5	0.005012	1.79176	0.06	2.07944	0	0.42875	0.0140341	0	6.24028
2256	2015	15	21.3452	0.677621	0.105988	19.4907	-0.0412352	0.0996463	20	0	1	0.5	0.005012	1.79176	0.06	2.07944	0	0.42875	0.0140341	0	6.24028
2135	2010	7	22.0708	0.726437	0.16292	17.9303	0.0760484	0.0266696	4	0	0	0.3333	0.222405	2.19722	0.08	1.38629	0	0.0030624	0.0031522	0	3.71357
2169	2009	15	20.4287	0.525805	0.176848	16.8353	0.177768	0.0866751	21	0	0	0.3333	0.176353	2.19722	0.08	1.09861	0	0	0.0083554	0	6.32256
2584	2017	15	21.6327	0.30631	0.227641	18.7185	0.159339	0.0308967	20	0	0	0.3333	0.462612	2.19722	0.05	1.94591	0	0.132025	0.0061479	0	6.45991
300481	2020	12	20.7991	0.0717348	0.247441	0	0.342061	0.229462	20	0	0	0.4286	0.009841	1.94591	0.199997	1.79176	0	0	0.0052084	0	6.77194
2053	2012	19	21.9108	0.727694	0.587818	20.9275	-0.0978197	-0.139723	20	1	0	0.3333	0	2.19722	0.049999	1.94591	0	0	0.0014633	0	6.14204
2053	2012	19	21.9108	0.727694	0.587818	20.9275	-0.0978197	-0.139723	20	1	0	0.3333	0	2.19722	0.049999	1.94591	0	0	0.0014633	0	6.14204
300030	2014	15	20.7424	0.232828	0.222853	18.2139	0.163974	0.115884	21	0	1	0.3333	0.244161	2.19722	0.05	1.79176	0	0.23306	0.0045233	0	6.8742
300200	2018	28	21.2933	0.14216	0.134458	0	0.190649	0.106219	20	0	0	0.4286	0.041551	1.94591	0.2	2.07944	0	0	0.0012114	0	6.47543
600512	2018	7	23.1426	0.607484	0.0241444	21.4975	-0.0212823	-0.0364767	4	0	0	0.4286	0.119503	1.94591	0.04	2.83321	0	0	0.0007793	0	4.57471
600640	2020	29	22.6126	0.245356	0.105833	17.5081	0.0648294	-0.0031012	8	1	0	0.3333	0	2.19722	0.054	3.33221	0	0	0.0019526	0	5.96101
49	2007	15	20.3032	0.674798	0.174685	14.5919	-0.122854	-5.15e-05	21	1	0	0.3333	0.000439	2.19722	0.1	2.56495	0	0.0465901	0.0072237	0	6.18208
2218	2021	15	22.6743	0.398605	0.410379	20.8147	0.0463951	0.142949	21	0	0	0.3333	0.019459	2.19722	0.035	2.63906	0	0.249812	0.0022574	0	7.51698
2585	2019	6	22.92	0.150296	0.350685	0	0.15936	0.0440467	20	0	1	0.4286	0.318819	1.94591	0.2	2.19722	0	0	0.0006944	0	6.52796
600382	2007	15	21.182	0.523474	0.0949743	19.9328	0.0257163	0.142588	21	0	0	0.3333	0.000162	2.19722	0.05	1.94591	0	0	0.0066635	0	6.18208
600545	2016	27	23.0316	0.801388	0.0315795	20.9447	-0.271489	-0.088175	4	1	1	0.375	8e-06	2.07944	0.05	2.63906	0	0	0.0041136	0	4.49981
600287	2007	6	22.0138	0.671108	0.167307	18.924	0.100099	0.0206185	5	1	0	0.3333	0.00101	1.79176	0.07	2.07944	0	0	0.0046187	0	4.57471
300665	2021	14	21.246	0.657211	0.0940248	19.7735	0.0322902	0.0189255	20	0	0	0.4	0.306303	1.60944	0.06	1.60944	0	0	0.0029273	0	6.76504
522	2012	15	21.9759	0.504818	0.18828	19.6036	0.134669	0.100727	20	1	0	0.3333	4.5e-05	2.19722	0.055	2.99573	0	0	0.0048722	0	6.14204
603588	2019	28	23.1617	0.680442	0.0657782	22.2254	0.34903	0.111517	13	0	0	0.3333	0.315979	2.19722	0.05	1.79176	0	0.0020735	0.0017494	0	4.00733
2502	2015	15	21.9269	0.0682843	0.0549388	18.5537	0.238675	0.212911	20	0	0	0.3333	0.300074	2.19722	0.04	1.79176	0	0.368088	0.0028648	0	6.24028
2587	2018	15	21.5426	0.429843	0.0712953	15.0843	0.511225	0.130638	21	0	0	0.3333	0.414955	2.19722	0.1	2.07944	0	0.146965	0.0023261	0	7.18539
2116	2021	29	22.3069	0.691784	0.0429661	17.2654	0.0330459	0.0362926	4	1	0	0.3333	0.002072	2.48491	0.0838	2.70805	0	0.140294	0.0019855	0	4.68213
2697	2016	17	22.1063	0.453322	0.292315	19.9155	0.152282	0.0222814	5	0	1	0.3333	0.48625	2.19722	0.05	1.60944	0	0	0.0050414	0	5.04986
2697	2016	17	22.1063	0.453322	0.292315	19.9155	0.152282	0.0222814	5	0	1	0.3333	0.48625	2.19722	0.05	1.60944	0	0	0.0050414	0	5.04986
2640	2017	2	22.8751	0.428064	0.0140294	20.7245	0.642035	0.067642	5	0	0	0.3333	0.384243	2.19722	0.056	1.94591	0	0.938599	0.0055839	0	5.09375
2640	2018	2	23.2325	0.404433	0.0268673	20.549	0.53617	0.0353554	5	0	1	0.3333	0.361327	2.19722	0.053	2.07944	0	0.843313	0.0022979	0	5.09987
2095	2020	7	21.2151	0.286049	0.0374179	18.3843	0.056133	0.131843	8	0	1	0.3333	0.005478	2.19722	0.05	2.70805	0	0	0.0031645	0	5.96101
300172	2017	6	21.4256	0.384173	0.0525663	19.0852	0.0496566	0.17831	13	0	0	0.375	0.423166	2.07944	0.05	1.94591	0	0	0.003365	0	3.7612
603817	2019	9	22.1018	0.532271	0.377163	20.8931	0.327569	0.234008	3	1	0	0.3333	0	2.19722	0.052	1.09861	0	0	0.0016338	0	4.69135
2120	2012	7	20.5808	0.392142	0.273411	19.24	0.0756312	0.0899693	22	0	0	0.3333	0.466451	2.19722	0.05	1.79176	0	0.898992	0.0024317	0	3.66356
603928	2020	6	21.2177	0.146008	0.268025	0	0.132771	0.0970191	20	0	1	0.375	0.541257	2.07944	0.2	1.60944	0	0	0.0016385	0	6.77194
2195	2018	29	23.1893	0.207679	0.0060983	20.6195	0.179281	0.422462	8	0	1	0.5	0.036845	1.79176	0.03	2.48491	0	0	0.0017572	0	5.57215
2195	2018	29	23.1893	0.207679	0.0060983	20.6195	0.179281	0.422462	8	0	1	0.5	0.036845	1.79176	0.03	2.48491	0	0	0.0017572	0	5.57215
711	2005	5	20.139	0.371004	0.323576	16.8112	-0.945418	0.139111	10	0	0	0.4286	0.000109	1.94591	0.05	2.19722	0	0	0.001037	0	4.15888
2492	2018	15	21.1669	0.194797	0.502257	18.007	0.123934	0.264551	6	0	0	0.4286	0.022612	1.94591	0.05	2.19722	0	0.0217009	0.0017365	0	4.62497
2738	2019	28	22.1332	0.338347	0.0743185	19.8517	0.343409	0.138148	12	0	0	0.3333	0.146014	2.19722	0.05	1.79176	0	0.515967	0.0017292	0	4.06044
600710	2008	6	21.5317	0.5059	0.159662	19.9302	0.0078377	0.0288809	21	1	0	0.3333	0.000198	2.19722	0.05	2.56495	0	0	0.0014425	0	6.2186
610	2005	20	20.1438	0.271296	0.325831	18.0203	0.973298	0.136802	11	1	0	0.3333	8.6e-05	2.19722	0.08	2.30259	0	0	0.0017161	0	2.70805
2178	2014	29	21.0294	0.412339	0.0954371	18.2944	0.0622395	0.0811698	12	0	1	0.5	0.187315	1.79176	0.06	2.07944	0	0	0.0053341	0	2.89037
601698	2021	28	23.6734	0.174437	0.405945	20.3717	-0.0280634	0.31958	8	0	0	0.3333	0	2.19722	0.025	1.09861	0	0.250727	0.0036488	0	5.96358
2541	2016	8	22.7614	0.499997	0.159758	18.0219	0.1343	0.0487666	21	0	0	0.4	0.388197	1.60944	0.07	1.79176	0	0	0.0018012	0	7.03878
600059	2021	7	22.5508	0.131147	0.183693	17.9502	0.211938	0.167928	19	1	0	0.4444	0	2.19722	0.05	3.21888	0	0.0191208	0.0020633	0	5.6204
600780	2004	2	22.2395	0.632601	0.826947	21.3046	0.120404	0.182491	3	1	0	0.4286	0	1.94591	0.05	2.19722	0	0	0.0024674	0	4.06044
2298	2019	8	22.6869	0.355961	0.0785611	18.9565	0.122037	0.121788	8	0	1	0.3333	0.273391	2.19722	0.053	2.3979	0	0	0.0011392	0	5.69709
60	2003	15	22.2949	0.746424	0.441123	20.7655	0.056089	0.0280365	21	1	0	0.3571	0.000849	2.63906	0.06	1.94591	0	0	0.0025654	0	5.93224
60	2003	15	22.2949	0.746424	0.441123	20.7655	0.056089	0.0280365	21	1	0	0.3571	0.000849	2.63906	0.06	1.94591	0	0	0.0025654	0	5.93224
2522	2018	7	21.8574	0.362906	0.410444	20.0177	0.6514	-0.0057173	20	0	1	0.4286	0.074476	1.94591	0.06	2.19722	0	0.370327	0.0022365	0	6.47543
2903	2021	14	20.7132	0.255407	0.18343	13.816	0.440958	0.191237	21	0	0	0.4286	0.496277	1.94591	0.1	1.60944	0	0	0.0037057	0	7.51698
600824	2011	29	21.5621	0.373717	0.0740583	18.4793	0.171984	0.0884258	5	1	0	0.4444	0.000141	2.19722	0.06	2.89037	0	0	0.0025359	0	4.82028
949	2011	12	22.2828	0.612815	0.430488	20.0312	0.11467	0.0006293	20	1	0	0.3333	0.000275	2.19722	0.06	2.56495	0	0	0.0014498	0	6.11147
2476	2013	11	20.8356	0.103668	0.297961	17.7071	0.178598	0.080515	20	0	0	0.375	0.016743	2.07944	0.05	1.38629	0	0.0256386	0.0056327	0	6.14419
300057	2020	15	22.8371	0.554295	0.211039	20.8891	0.138456	0.0163858	21	0	1	0.3333	0.348303	2.19722	0.049946	2.3979	0	0.256895	0.0009285	0	7.51969
519	2019	17	23.1222	0.256386	0.200391	19.5461	0.0742981	0.062021	21	1	0	0.3333	8e-06	2.19722	0.041	3.29584	0	0.0618369	0.0012959	0	7.25276
600073	2013	29	22.4387	0.594477	0.207689	19.4741	0.321461	0.015887	19	1	0	0.3333	5.3e-05	2.19722	0.07	2.83321	0	0.126042	0.0032042	0	5.16479
300230	2015	29	21.2431	0.354735	0.21842	17.6572	1.32577	0.120468	20	0	1	0.3333	0.543987	2.19722	0.1	1.60944	0	0.224566	0.0070497	0	6.24028
601058	2017	11	23.435	0.603264	0.396484	20.4586	0.240177	0.0272266	20	0	0	0.3333	0.138135	2.19722	0.06	1.94591	0	0	0.0016328	0	6.45991
300504	2019	17	21.6426	0.277671	0.0628958	0	-0.229645	0.0554181	21	0	0	0.3333	0.301062	2.19722	0.2	0.693147	0	0.0231151	0.0033275	0	7.25276
600080	2018	20	21.4037	0.102978	0.182212	19.486	-0.0158762	0.0578551	20	0	0	0.4286	0.000184	1.94591	0.03	3.09104	0	0	0.0015087	0	6.47543
2060	2017	15	23.5863	0.833217	0.369232	22.7038	0.0486671	0.0312113	4	1	0	0.3571	0.000511	2.63906	0.05	2.48491	0	0	0.0015721	0	4.58497
2178	2016	29	21.5557	0.442983	0.0514672	18.4676	-0.0155072	0.0186629	12	0	0	0.4286	0.008548	1.94591	0.06	2.30259	0	0	0.0052489	0	3.29584
600513	2006	6	19.6321	0.228213	0.143403	18.0069	-0.0390425	0.0829064	20	1	0	0.3333	0	2.19722	0.05	1.38629	0	0	0.001706	0	5.65599
422	2012	13	24.1127	0.734845	0.422038	22.9466	0.0893195	0.0779269	20	1	0	0.3636	0.000438	2.3979	0.043269	2.83321	0	0.0823977	0.0012689	0	6.14204
2541	2014	8	22.724	0.680365	0.169424	18.6033	-0.14299	0.0369519	21	0	0	0.4	0.512239	1.60944	0.07	1.38629	0	0	0.0015217	0	6.8742
300480	2020	12	20.6585	0.166759	0.0387679	17.8709	0.0494301	0.235296	22	0	1	0.5556	0.399963	2.19722	0.05	1.79176	0	0.104216	0.0043197	0	4.72739
600826	2013	29	21.8416	0.246448	0.0151922	19.239	-0.0657618	0.0403122	5	1	0	0.3333	0	2.19722	0.04	2.99573	0	0	0.0028023	0	5.03695
99	2008	15	21.5603	0.378659	0.6263	20.2551	0.288604	0.17793	6	1	0	0.3333	0	2.70805	0.05	2.19722	0	0	0.0012097	0	4.20469
2013	2013	13	23.4145	0.664405	0.169552	21.4109	0.0083552	0.0684981	21	1	0	0.3333	0	2.19722	0.05	2.30259	0	0.015394	0.0022618	0	6.81564
600556	2006	24	21.3328	0.565607	0.464868	18.6098	-0.664117	-0.753081	20	0	0	0.3333	0	2.19722	0.05	1.79176	0	0	0.0010527	0	5.65599
600168	2011	13	21.8829	0.428518	0.749898	20.6635	-0.436416	-0.457598	3	1	0	0.3333	0	2.19722	0.029	2.63906	0	0	0.0016606	0	4.29046
600168	2011	13	21.8829	0.428518	0.749898	20.6635	-0.436416	-0.457598	3	1	0	0.3333	0	2.19722	0.029	2.63906	0	0	0.0016606	0	4.29046
600881	2003	4	22.5485	0.610098	0.504597	21.2586	0.0665986	0.0466199	18	1	0	0.3333	0.002671	2.70805	0.05	2.19722	0	0	0.0013097	0	4.26268
600888	2010	27	22.0576	0.430041	0.24953	20.3227	0.515852	0.173694	21	0	1	0.3333	0	2.19722	0.06	2.70805	0	0.173872	0.0039119	0	6.58202
600557	2016	6	22.2772	0.322252	0.39364	15.627	0.06376	0.128913	20	0	1	0.4286	0.032041	1.94591	0.08	2.70805	0	0	0.0032555	0	6.32436
600557	2016	6	22.2772	0.322252	0.39364	15.627	0.06376	0.128913	20	0	1	0.4286	0.032041	1.94591	0.08	2.70805	0	0	0.0032555	0	6.32436
600557	2016	6	22.2772	0.322252	0.39364	15.627	0.06376	0.128913	20	0	1	0.4286	0.032041	1.94591	0.08	2.70805	0	0	0.0032555	0	6.32436
600635	2015	29	23.3969	0.528369	0.257895	22.5577	0.094357	0.139624	3	0	0	0.3636	0.001729	2.3979	0.035	3.13549	0	0	0.0035591	0	4.49981
600327	2003	6	20.9154	0.500798	0.0981301	16.8767	0.718916	0.032441	5	1	0	0.4286	0.0003	1.94591	0.1	0.693147	0	0	0.0025225	0	4.58497
667	2004	19	20.9021	0.499499	0.0189489	16.4581	0.596433	0.247597	10	0	0	0.3333	0.000343	2.19722	0.1	2.19722	0	0	0.0019077	0	4.14314
667	2004	19	20.9021	0.499499	0.0189489	16.4581	0.596433	0.247597	10	0	0	0.3333	0.000343	2.19722	0.1	2.19722	0	0	0.0019077	0	4.14314
2089	2013	6	21.5268	0.439	0.209352	19.8673	0.0078484	0.030135	21	0	1	0.3333	0.354754	2.19722	0.05	2.07944	0	0	0.0026137	0	6.81564
885	2015	12	22.5041	0.524462	0.543525	20.9841	-0.191405	-0.0126885	21	1	0	0.3333	0	2.19722	0.04	2.83321	0	0	0.0024394	0	6.94505
885	2015	12	22.5041	0.524462	0.543525	20.9841	-0.191405	-0.0126885	21	1	0	0.3333	0	2.19722	0.04	2.83321	0	0	0.0024394	0	6.94505
2282	2013	1	20.8001	0.2778	0.290396	18.8487	0.0458541	0.0261147	21	0	0	0.3333	0.624574	2.19722	0.05	1.60944	0	0.480528	0.0023875	0	6.81564
600526	2014	7	22.2838	0.717382	0.0682693	17.483	0.420077	0.0218665	21	1	0	0.3333	3.9e-05	2.19722	0.1	2.56495	0	0.0922894	0.0045266	0	6.8742
300027	2017	7	23.7267	0.476434	0.0438031	22.9531	0.126395	0.20682	17	0	0	0.3333	0.270608	2.19722	0.03	2.19722	0	0.104331	0.0022954	0	4.06044
603223	2017	11	20.9574	0.405513	0.312536	16.8333	0.889107	0.0307175	6	0	0	0.3333	0.50208	2.19722	0.1	1.09861	0	0	0.00383	0	4.56435
300686	2021	15	21.7648	0.390124	0.240807	19.0707	-0.0671791	0.0274213	21	0	0	0.4286	0.336346	1.94591	0.052	1.60944	0	0.394244	0.0022379	0	7.51698
300145	2018	7	23.014	0.503283	0.114085	20.8728	0.143634	0.122979	21	1	0	0.4286	0.240383	1.94591	0.05	2.19722	0	0.0785159	0.0012735	0	7.18539
600074	2003	6	21.8458	0.523783	0.43909	19.8787	0.834334	0.143275	20	0	0	0.3333	0	2.19722	0.08	1.94591	0	0	0.0015207	0	5.50533
2634	2015	7	20.8049	0.182747	0.169605	0	-0.117458	0.126962	19	0	1	0.4286	0.589046	1.94591	0.2	1.60944	0	0.860876	0.0057057	0	5.24702
600279	2004	31	20.699	0.214575	0.457701	18.7464	0.813149	0.172153	6	1	0	0.2	0	2.30259	0.07	1.60944	0	0	0.0016326	0	4.02535
2587	2013	15	20.3245	0.162859	0.0874895	0	-0.0798456	0.178342	21	0	0	0.3333	0.48039	2.19722	0.2	1.09861	0	0.409952	0.0035889	0	6.81564
2587	2013	15	20.3245	0.162859	0.0874895	0	-0.0798456	0.178342	21	0	0	0.3333	0.48039	2.19722	0.2	1.09861	0	0.409952	0.0035889	0	6.81564
936	2009	6	21.7499	0.519706	0.284998	19.7121	-0.239368	0.046899	20	0	0	0.3333	5e-06	2.19722	0.05	2.3979	0	0	0.0034063	0	5.83481
2282	2014	1	20.7368	0.212732	0.281807	18.1886	-0.0310741	0.0511815	21	0	0	0.3333	0.597475	2.19722	0.05	1.79176	0	0.490067	0.0047513	0	6.8742
600383	2008	15	24.2815	0.703436	0.0023071	22.9451	0.30378	0.157035	10	0	0	0.3333	0	2.70805	0.050001	2.07944	0	0	0.0010495	0	4.43082
600101	2010	17	21.6096	0.442876	0.495644	20.3121	0.0899844	0.166763	3	1	0	0.3333	2.3e-05	2.19722	0.05	2.63906	0	0	0.0031899	0	4.27667
600290	2011	6	22.1342	0.540462	0.0690944	20.4707	-0.0787645	0.0516079	21	0	0	0.3333	0	2.19722	0.05	2.48491	0	0	0.0020444	0	6.7093
507	2021	15	23.5989	0.583037	0.313888	22.6026	0.805034	0.106405	6	1	0	0.4444	2.4e-05	2.19722	0.060509	3.3673	0	0.0776027	0.0008034	0	4.69135
300173	2017	15	21.6857	0.355672	0.0038856	20.0845	-0.144096	0.169236	21	0	0	0.3333	0.43577	2.19722	0.04	1.94591	0	0.0032276	0.0027452	0	7.15929
603936	2021	15	22.603	0.44569	0.232054	19.7993	0.263921	0.0766386	21	0	1	0.375	0.31807	2.07944	0.06	1.94591	0	0.237339	0.0024202	0	7.51698
603558	2017	7	21.9122	0.155071	0.287485	14.5339	0.714372	0.115356	19	0	1	0.4286	0.46755	1.94591	0.1	1.09861	0	0.818451	0.001861	0	5.40268
603528	2019	6	21.4926	0.242227	0.0890813	17.6369	0.268625	0.255649	21	0	1	0.4286	0.006795	1.94591	0.066	1.38629	0	0	0.002637	0	7.25276
2409	2012	6	20.9933	0.0890874	0.213488	0	0.0482373	0.0940555	20	0	1	0.4286	0.671717	1.94591	0.2	1.09861	0	0.797084	0.0019513	0	6.14204
2031	2010	15	21.2558	0.403202	0.41986	17.6222	0.396997	0.186813	21	0	0	0.3333	0.142864	2.19722	0.08	1.94591	0	0.181195	0.0035336	0	6.58202
2303	2014	15	21.7968	0.228418	0.253339	15.6586	0.197287	0.189364	20	0	1	0.5714	0.629355	1.94591	0.08	1.79176	0	0.202863	0.0042519	0	6.18415
600482	2013	1	22.1431	0.526817	0.228776	20.4688	0.104986	0.0254665	21	1	1	0.3333	0.001152	2.19722	0.055	2.30259	0	0	0.0027801	0	6.81564
300386	2018	28	21.4227	0.124595	0.0147088	17.6713	-0.0283452	0.126	8	0	0	0.4	0.584529	1.60944	0.05	1.60944	0	0.122631	0.0023941	0	5.57215
603660	2017	6	21.3894	0.286892	0.0442182	17.281	0.260159	0.153338	21	0	0	0.5	0.317193	1.79176	0.072	0.693147	0	0.0175643	0.0062332	0	7.15929
2226	2017	8	22.3578	0.206544	0.173732	18.5704	0.223316	0.101473	20	0	0	0.375	7.7e-05	2.07944	0.055	2.30259	0	0	0.001409	0	6.45991
300216	2014	14	21.2569	0.425894	0.122283	15.1047	0.284061	0.226609	21	0	1	0.3333	0.34654	2.19722	0.1	1.38629	0	0.104271	0.0068338	0	6.8742
701	2017	9	23.4639	0.646789	0.108489	21.0718	0.24143	0.0008948	5	1	0	0.3333	0	2.19722	0.062	3.04452	0	0.0455334	0.0007444	0	5.09375
411	2021	7	23.2284	0.712904	0.0651058	20.6078	0.0688884	0.0209036	5	1	0	0.375	0.004554	2.07944	0.065	3.2581	0	0	0.0010649	0	5.23111
601908	2016	28	23.2072	0.475375	0.383328	22.0864	0.145576	0.129549	21	0	1	0.3333	0.004393	2.19722	0.04	1.79176	0	6.22e-05	0.0022606	0	7.03878
600239	2011	19	23.349	0.715581	0.0018227	22.3308	-0.498563	1.56704	10	1	0	0.5	0	1.79176	0.034	2.56495	0	0	0.0013496	0	4.85203
600231	2021	3	23.5916	0.4746	0.402911	20.2324	0.288526	0.0485391	21	1	0	0.3333	4e-06	2.19722	0.06	3.09104	0	0	0.0008201	0	7.51698
600231	2021	3	23.5916	0.4746	0.402911	20.2324	0.288526	0.0485391	21	1	0	0.3333	4e-06	2.19722	0.06	3.09104	0	0	0.0008201	0	7.51698
2206	2014	7	21.9286	0.3874	0.329989	0	0.0640239	0.0741738	20	0	0	0.4444	0.316921	2.19722	0.22	1.94591	0	0.731335	0.0017643	0	6.18415
300165	2016	6	21.4689	0.267474	0.0782895	14.1926	0.338834	0.0912032	22	0	0	0.3333	0.447224	2.19722	0.1	1.79176	0	0.0656429	0.0029907	0	4.17439
601011	2021	5	23.2065	0.413088	0.153769	21.1406	0.337919	0.0492384	20	0	0	0.3333	0.055727	2.19722	0.050001	2.3979	0	0	0.0012074	0	6.76504
600503	2020	9	22.4575	0.332996	0.010622	21.3064	-0.539762	0.184016	10	0	1	0.375	0.000374	2.07944	0.018	2.94444	0	0	0.0015437	0	4.80402
601015	2019	20	23.4138	0.499043	0.407644	20.2694	-0.103564	0.0095262	20	0	0	0.3333	0.034299	2.19722	0.05	1.79176	0	0	0.0007064	0	6.52796
532	2021	15	21.7487	0.514095	0.0359254	20.3411	0.224886	0.347004	18	1	0	0.3636	0	2.3979	0.06	3.33221	0	0.0345683	0.0030302	0	2.56495
600126	2010	7	22.9134	0.575286	0.297553	18.4825	0.235446	0.0247004	21	1	0	0.3636	3.1e-05	2.3979	0.08	2.56495	0	0	0.0010743	0	6.58202
600105	2016	6	22.1402	0.310614	0.129076	20.9402	0.143177	0.115001	21	0	0	0.3333	0.000416	1.79176	0.04	2.99573	0	0.128592	0.0034333	0	7.03878
600105	2016	6	22.1402	0.310614	0.129076	20.9402	0.143177	0.115001	21	0	0	0.3333	0.000416	1.79176	0.04	2.99573	0	0.128592	0.0034333	0	7.03878
600961	2006	14	21.8889	0.600086	0.22429	19.1844	1.06268	0.0688092	21	1	0	0.3333	3.5e-05	2.70805	0.1	1.09861	0	0.158213	0.0030553	0	6.07993
600961	2006	14	21.8889	0.600086	0.22429	19.1844	1.06268	0.0688092	21	1	0	0.3333	3.5e-05	2.70805	0.1	1.09861	0	0.158213	0.0030553	0	6.07993
600682	2014	6	23.3654	0.887935	0.223554	22.2186	1.33355	0.0669511	5	0	0	0.3333	0.000181	2.19722	0.1	3.09104	0	0.556368	0.0035976	0	5.02388
600267	2020	7	23.7611	0.604186	0.388258	21.5231	0.0255254	0.0684196	20	1	0	0.3333	1e-06	2.19722	0.05	3.04452	0	0.101868	0.001933	0	6.77194
603966	2019	6	21.6214	0.576079	0.0935057	19.2667	0.447966	0.12053	21	0	0	0.4286	0.422843	1.94591	0.08	1.09861	0	0.35282	0.002092	0	7.25276
600824	2013	29	21.5956	0.299293	0.0729181	17.9647	0.144055	0.062671	5	1	0	0.375	0.000141	2.07944	0.065	2.99573	0	0	0.0029079	0	5.03695
423	2004	11	20.8658	0.113972	0.216761	18.525	0.178704	0.21711	20	1	0	0.3636	0.000897	2.3979	0.05	2.19722	0	0	0.0032401	0	5.61313
778	2017	1	24.6157	0.579449	0.329321	22.9589	-0.208848	0.0420056	21	1	0	0.3333	9.9e-05	2.19722	0.03	3.04452	0	0.0294187	0.0010103	0	7.15929
534	2016	15	21.5802	0.403374	0.0513833	18.0058	-0.604157	0.393838	10	0	1	0.4286	0.001071	1.94591	0.05	3.13549	0	0	0.0057275	0	4.84419
600787	2013	30	23.3535	0.592267	0.128347	21.5763	0.0395091	0.0143079	6	1	0	0.5	9e-06	2.07944	0.05	2.83321	0	0	0.0016895	0	4.40672
600282	2018	6	24.4416	0.519111	0.482458	21.4632	0.160798	0.138342	21	0	0	0.3333	0.001768	2.19722	0.05	2.94444	0	0.0347884	0.0007632	0	7.18539
600499	2018	15	23.2237	0.590478	0.175108	21.6452	0.059758	-0.0927998	21	0	0	0.3333	0.115503	2.19722	0.05	2.83321	0	0.371558	0.0012766	0	7.18539
600205	2004	11	22.0199	0.266324	0.601241	14.7847	0.461117	0.296703	21	1	0	0.3333	0	2.70805	0.1	1.79176	0	0	0.0026323	0	6.01127
2520	2020	7	22.5703	0.543112	0.467993	21.3037	-0.113642	0.0723629	21	0	0	0.4286	0.0881	1.94591	0.045	2.3979	0	1.13115	0.0016505	0	7.51969
300016	2015	28	20.7721	0.111796	0.179445	17.2041	0.116938	0.0908546	20	0	0	0.3333	0.238461	2.19722	0.06	1.94591	0	0	0.0125842	0	6.24028
2564	2013	6	22.5125	0.525197	0.316251	20.3639	0.156577	0.0628448	21	0	1	0.3333	0.434301	2.19722	0.06	1.09861	0	0.0056277	0.0016569	0	6.81564
600880	2016	17	22.1917	0.115135	0.103166	19.7177	-0.190627	-0.0196862	17	1	0	0.3333	0.003461	2.19722	0.03	3.09104	0	0	0.0024927	0	3.82864
300238	2018	15	21.2174	0.29503	0.153709	19.3522	-0.0046347	0.0947563	21	0	0	0.3333	0.028767	2.19722	0.05	2.07944	0	0	0.0021892	0	7.18539
300499	2020	15	21.513	0.535091	0.107688	19.3344	0.503667	0.0935781	21	0	1	0.4	0.22239	1.60944	0.08	1.60944	0	0.0048948	0.0027881	0	7.51969
2491	2018	6	23.061	0.502406	0.148406	21.0624	0.0503756	0.140556	21	0	1	0.3333	0.071771	2.19722	0.05	2.19722	0	0.0039127	0.0019287	0	7.18539
2491	2018	6	23.061	0.502406	0.148406	21.0624	0.0503756	0.140556	21	0	1	0.3333	0.071771	2.19722	0.05	2.19722	0	0.0039127	0.0019287	0	7.18539
938	2005	28	21.2333	0.567637	0.0323559	19.3611	0.0985335	0.0027352	8	1	0	0.4286	2.4e-05	1.94591	0.07	1.94591	0	0	0.0027389	0	3.8712
600978	2017	15	23.5388	0.522411	0.235708	21.8848	0.40725	0.110893	20	0	0	0.3333	0.00284	2.19722	0.055	2.63906	0	0.740637	0.0016992	0	6.45991
600978	2011	15	22.6877	0.426017	0.312363	20.7235	0.10005	0.115459	20	0	0	0.3333	0	2.19722	0.05	2.07944	0	0.8779	0.001042	0	6.11147
2644	2020	21	21.5934	0.335158	0.463786	18.7582	0.0623965	0.195104	20	1	0	0.4286	0	1.94591	0.06	2.30259	0	1	0.002278	0	6.77194
300667	2020	28	21.1691	0.263392	0.12401	17.177	1.1097	0.0679545	22	0	1	0.3333	0.274562	2.19722	0.1	1.38629	0	0.131401	0.0044115	0	4.72739
2254	2019	11	22.1831	0.367598	0.345743	20.5874	0.170076	0.0966234	20	1	0	0.3333	1.4e-05	2.19722	0.05	2.48491	0	0	0.0023445	0	6.52796
300016	2018	28	20.9769	0.0643491	0.200133	19.8826	0.163654	0.27424	20	0	0	0.3333	0.236347	2.19722	0.037	2.30259	0	0	0.0028387	0	6.47543
2013	2014	13	23.5409	0.680465	0.163664	21.5447	0.123723	0.050558	21	1	0	0.3333	0	2.19722	0.06	2.3979	0	0.0276125	0.0033215	0	6.8742
603058	2018	18	20.7301	0.0692609	0.260542	17.6592	0.29103	0.304292	20	0	0	0.4286	0.039367	1.94591	0.06	1.09861	0	0	0.0042977	0	6.47543
600527	2011	6	21.1655	0.0509578	0.288836	18.5688	0.24157	0.102311	20	0	1	0.3333	0.197857	2.19722	0.05	2.19722	0	0.0248432	0.0018791	0	6.11147
300164	2014	20	21.2545	0.229536	0.186311	19.2698	0.0745837	0.0870234	2	0	0	0.4286	0.274005	1.94591	0.05	1.38629	0	0.0934298	0.0026135	0	4.26268
300082	2017	3	22.5641	0.501193	0.324041	20.3291	0.310957	0.0462182	20	0	1	0.3333	0.002233	2.19722	0.065	2.07944	0	0.0049346	0.0014747	0	6.45991
300148	2017	14	22.2864	0.104601	0.0108311	19.4064	0.200123	0.186236	17	0	0	0.4	0.071613	1.60944	0.045	2.07944	0	0.0180326	0.0016249	0	4.06044
300006	2011	31	20.8011	0.389287	0.174651	15.7614	0.414265	0.123647	20	0	1	0.4286	0.460323	1.94591	0.1	1.09861	0	0	0.0047956	0	6.11147
2053	2019	19	22.9089	0.416733	0.458537	21.6356	0.351638	0.179927	19	1	0	0.3333	0	2.19722	0.05	2.63906	0	0	0.0010618	0	5.42495
2667	2014	3	20.5999	0.141606	0.121962	14.9651	-0.0131228	0.202855	21	0	0	0.3333	0.48757	2.19722	0.079	1.09861	0	0	0.002978	0	6.8742
600529	2004	11	20.9319	0.352953	0.446103	14.7655	0.196988	0.204757	21	1	0	0.375	0.000755	2.07944	0.1	1.09861	0	0	0.0021794	0	6.01127
600489	2014	30	24.0425	0.564217	0.279367	22.5674	0.100358	0.0129649	2	1	0	0.3333	0	2.19722	0.044	2.48491	0	0	0.002595	0	4.26268
600489	2014	30	24.0425	0.564217	0.279367	22.5674	0.100358	0.0129649	2	1	0	0.3333	0	2.19722	0.044	2.48491	0	0	0.002595	0	4.26268
600406	2014	6	23.4177	0.51214	0.0340109	15.0169	-0.0698265	0.140139	8	1	0	0.3333	0.000171	2.48491	0.1	2.48491	0	0.0144203	0.0048958	0	4.92725
300213	2020	28	21.8334	0.293037	0.0603546	18.5812	-0.282195	0.136773	21	0	1	0.4	0.091812	1.60944	0.05	2.30259	0	0	0.001973	0	7.51969
600101	2017	17	21.8252	0.305853	0.651905	19.9969	0.0935201	0.073039	3	1	0	0.3333	2.3e-05	2.19722	0.05	3.04452	0	0	0.0014321	0	4.68213
600236	2014	24	23.8208	0.737298	0.769564	23.3717	0.153573	0.191782	3	1	0	0.3636	2e-06	2.3979	0.05	2.70805	0	0	0.0018426	0	4.41884
878	2005	19	22.8496	0.692149	0.230476	19.6298	0.863201	0.0446759	21	1	0	0.3333	6.2e-05	2.19722	0.1	2.07944	0	0	0.001247	0	6.01616
600552	2014	8	21.6118	0.289765	0.224664	17.6866	-0.0411438	0.131952	21	1	0	0.5	0	2.07944	0.065	2.56495	0	0.0971086	0.0039518	0	6.8742
600587	2016	11	23.1541	0.646548	0.161589	20.2226	0.107228	0.0128995	21	1	0	0.3333	0.001455	2.19722	0.07	2.70805	0	0.007159	0.0025398	0	7.03878
600119	2014	29	21.4481	0.521372	0.171338	18.8695	-0.020601	0.030059	6	1	0	0.3333	4.6e-05	2.19722	0.07	2.83321	0	0.0218973	0.0044675	0	4.40672
600267	2017	7	23.7976	0.636017	0.313967	22.445	0.0861057	0.0235429	20	1	0	0.375	2.2e-05	2.07944	0.05	2.89037	0	0.0717496	0.0018562	0	6.45991
603869	2016	24	22.3699	0.30455	0.126962	19.1025	1.52453	0.230062	13	0	0	0.3333	0	2.19722	0.1	0.693147	0	0	0.0027476	0	3.49651
850	2018	8	22.7486	0.435232	0.264701	21.3348	0.187222	0.0431853	19	1	0	0.4444	0.000399	2.19722	0.05	3.04452	0	0.214093	0.0007055	0	5.41165
300719	2020	28	21.0903	0.271717	0.085959	13.9789	0.103636	0.17187	21	0	1	0.375	0.381131	2.07944	0.1	1.38629	0	0	0.0044717	0	7.51969
600255	2004	8	20.9427	0.592769	0.26065	18.3707	0.695677	0.0199649	22	0	0	0.2727	0	2.3979	0.1	1.60944	0	0	0.0016353	0	3.2581
2137	2012	15	20.5999	0.376815	0.287459	15.5843	-0.341344	0.013804	21	0	0	0.4444	0.01527	2.19722	0.08	1.79176	0	0.616074	0.0030599	0	6.79794
2277	2020	14	23.5183	0.542234	0.21428	22.4103	-0.62977	0.0447547	5	0	0	0.3636	0	2.3979	0.025	2.48491	0	0	0.0006849	0	5.23644
2753	2020	2	21.6556	0.238442	0.259355	19.9171	-0.162742	0.0749262	20	0	0	0.3333	0.471948	2.19722	0.04	1.79176	0	0	0.0016476	0	6.77194
600567	2007	8	22.145	0.690159	0.30486	20.8366	0.166862	0.0272298	20	1	0	0.3636	0	2.3979	0.07	1.94591	0	0	0.0024657	0	5.69709
600267	2018	7	23.8076	0.662362	0.352496	22.2942	-0.0363321	-0.0101085	20	1	0	0.3333	0	2.19722	0.05	2.94444	0	0.0827932	0.0010979	0	6.47543
600226	2013	7	21.5673	0.393908	0.346954	20.3744	-0.0272294	0.0119581	20	0	1	0.3333	0.002714	2.19722	0.05	2.70805	0	0.352228	0.0017694	0	6.14419
600605	2018	29	20.9003	0.418075	0.41223	18.8323	-0.187492	0.0099732	5	0	0	0.4286	0	1.94591	0.06	3.29584	0	0	0.002064	0	5.09987
99	2013	15	22.0687	0.360138	0.639281	20.5389	0.087771	0.179336	6	1	0	0.3333	0	2.70805	0.05	2.63906	0	0	0.0019578	0	4.40672
2539	2016	17	22.923	0.649958	0.433071	18.9715	0.0401436	0.0234969	20	0	0	0.3333	0.534007	2.19722	0.08	1.79176	0	0	0.0035373	0	6.32436
6	2009	15	22.7073	0.698577	0.0014031	22.0089	0.809881	0.192537	10	1	0	0.3333	0.023973	2.19722	0.08	2.89037	0	0	0.0026216	0	4.56435
600345	2003	13	21.0637	0.2936	0.0272324	20.1487	0.10165	0.0614641	21	1	0	0.3333	0	2.19722	0.05	1.38629	0	0	0.0015973	0	5.93224
[truncated: 7,387 more rows]
